# Supplementary material for: Functional Characterization of a Signal Peptide Peptidase in Phaffia rhodozyma Reveals a Potential Role in Protein Stress Response but Not in Activation of the SREBP Ortholog Sre1
Source: Int J Mol Sci. 2026 Mar 13;27(6):2628. doi: 10.3390/ijms27062628 (PMC13026331; doi:10.3390/ijms27062628)
Supplement: Supplementary file 1 [file ijms-27-02628-s001.zip › Table S1.xlsx]

## Sheet: Table S1
Table S1. SPP related proteins dataset
Name	Sequence	Description
XP_022392058.1	MTEVSPFAEFLGQAIYQFTAVKPLLPTYAHLVVSVLFPIYIASHASLSRPSSAAEPPKKSQDADGDESDDEDEDEEEKSDDRRVEGLAPSDAIIFPLTAGLTLGGLYLVMKWMGADKLNKILGFYFSQMGLFFATAFVKDSLTVLRSFVFPRKYSKAGQTWKVKQSDRVFKVVQEGSTTPETLEARNSPLPGIFGSIQLPGPVLNLLWTCRNLLYQRAKLRIVLRRIIKTECSIGLLDLFSVGLALPAIGYFTFVTKPWWLTNFLGFSFCYGTLQFMSPSSFLTGSLILSSLFFYDIYFVYFTPLMVTVAKGLDVPIKLVFPRPAAPDSPPDAVSLAMIGLGDIIIPGMMIGLALRFDLYLYYKRKGLQKAKAEGTTQEIVKPVYQSATGGWGERFWVS…	aspartic endopeptidase [Aspergillus bombycis]
XP_025439226.1	MDDVSPFAEILGQVIYQFTLIKPLLPTYGHLLLSAIFPIYIGAHASLAKPPSATKPPKKTQDSEYESDDDESEEDNKSNGHKMEGLAPSDALMFPLTAGLTLGGLYLFIKYKGAETLNKILGYYFSQMGLFFAIAFLKDFLSVVRSFVFPRRYSSAGRTWKQKPSEKAFIAAKDDPNNPQSADSRRSPLPGVFSRIPLPGLVRTAIWKLRSTLYWRAKLRVHVHRLVRGEVWLDMLDLLSTLLALPAIGYFTFVTKPWWLTNFLGFSFCYGTLQFMSPSTFVTGSLILGSLFFYDIYFVYFTPLMVTVAKKLDVPIKLLFPRPPVSGEAPDTVSLAMLGLGDIIIPGMMVGLALRFDLYLYYKRKGLQKARAEGNGVEFIKPIYQSATGGWGERFWTRS…	aspartic endopeptidase [Aspergillus brunneoviolaceus CBS 621.78 CBS 621.78]
XP_024690547.1	MAEVSPFAELLGQAIYHFEAIRPLLPTYGHLIVSALFPIYAGAHASLSRPSSAAKPPKKSEKKDGDDSESEEEDEEDQGDGSKMEGLEPSDALMFPLTAGLTLGGLYLVIKYMGADLLNKVLGFYFSQMGIFFAMAFLKDALVVMRSFAFPRKYSHSGKVWKQKKSEPVFTIVRDKSLDATSAETRSSPLPGIWGSIPLPGWALSTIWTCRKLAYQRAKLRINLHRVVRAECSVSWLDLVSLLMALPAIAYFTFVTKPWWLTNFLGFSFCYGTLQFMSPSSFVTGSLILSALFFYDIYFVFYTPLMVTVAKKLDVPIKLLFPRPDPSGDPDLVSLAMLGLGDIVIPGMMVGLALRFDLFLYYKRKGLQMLQANGKEQEPVKPIYQTATGGWGEWFWTRT…	aspartic endopeptidase [Aspergillus campestris IBT 28561 IBT 28561]
XP_024667550.1	MAEVSPFAELLGQAIYQYEAIRPLLPTYGHLIVSALFPIYAGAHASLSRPSSAAKPPKKSEKNDGDNSDSEAEDEEDQGDGSKMEGLEPSDALMFPLTAGLTLGGLYLVIKYMGADLLNKVLGFYFSQMGIFFAMAFLKDALVVIRSFAFPRKYSHSGKVWKQKRSEPVFTIVRDKSLEATSAETRSSPLPGFLGSIPLPGWALSTIWTCRKLAYQRAKLRINLHRVVRAECSVSWLDLLSLLMALPAIAYFTFVTKPWWLTNFLGFSFCYGTLQFMSPSSFVTGSLILSALFFYDIYFVFYTPLMVTVAKKLDVPIKLLFPRPDPSGDPDLVSLAMLGLGDIVIPGMMVGLALRFDLFLYYKRKGLQMLQANGKEQEPAKPIYQTATGGWGEWFWTRT…	aspartic endopeptidase [Aspergillus candidus]
XP_001270316.1	MDEVSPFAELLGQLIYQYTSIKPFLPTYGHLLVSALFPIFIGAHASLSRPSSAAKPPKRDESNTSSDTDNEEEDEEEGQGPVQKMEGLEPSDALMFPLTAGLTLGGLYLIIKWLGDPAILNKILSFYFSQMGIFFAVAFLKDCLLVFRSFVFPRRYRYAGRIWKAKQSEGAFIAEQQESAGSKAIQPRRSPLPSILGSIPLPGTLNKALWACRNVAYKRVKVRAHVRGIFTGECLIGLLDIISAVLALSAVGYFAFVMKPWWLTNFLGFSFCYGALQFMSPSTFTTGSLILSSLFLYDIYFVFYTPLMVTVATKLDVPIKLLFPRPPAPGEAPDAISLAMLGLGDIVIPGMMAGLALRFDLFLYYKKKGVEKARLEGKGQELVKSQYQSATGGWGERFW…	aspartic endopeptidase [Aspergillus clavatus NRRL 1 NRRL 1]
XP_025545369.1	MDEVSPIAELLGQAIYHFTQIKPLLPTYGHLLVSALFPIYIGAHASLSRPSSAAKPEKSDEDGDESEEEAGGIQKMEGLAPSDALMFPLTAGLTLGGLYLVIKHMGAELLNKILGYYFSQMGMLFAIAFLKDSFAVVRSFVFPREYSSSGKVWKTKSTQRIFKNASEDTSKSESSEVEIRNSPLPGFWGSIPLPHTARAALWTCREIVYWRAKLRIHIHRVFRTECWLSILDIISIAVSFPTIGYFTFVSKPWWLTNFLGFSFCYGTLQFMSPSTFITGSLILGSLFFYDIYFVYFTPLMVTVAKTLDVPIKLLFPRPAAPGEAPDTISLAMLGLGDIIIPGMMVGLALRFDLYLYYKRKGQQKALAEGKGSEIVKPVYQSALGGWGERFWTRSVAPSK…	aspartic endopeptidase [Aspergillus costaricaensis CBS 115574 CBS 115574]
XP_025390586.1	MDEVSPIAELLGQAIYHFTQIKPLLPTYGHLLVSALFPIYIGAHASLSRPSSAAKPEKSDEDGDESEEEAGGIQKMEGLAPSDALMFPLTAGLTLGGLYLVIKHMGAELLNKILGYYFSQMGMLFAIAFLKDSFAVVRSFVFPREYSSSGKVWKTKSTQRIFENASVDTSKSESSEVEVRNSPLPGFWGSIPLPHTARAALWTCREVVYWRAKLRIHIHRVFRTECWLSILDIISIAVSFPTIGYFTFVSKPWWLTNFLGFSFCYGTLQFMSPSTFITGSLILGSLFFYDIYFVYFTPLMVTVAKTLDVPIKLLFPRPAAPGEAPDTISLAMLGLGDIIIPGMMVGLALRFDLYLYYKRKGQQKALSEGKGSEIVKPVYQSALGGWGERFWTRSVAPSK…	aspartic endopeptidase [Aspergillus eucalypticola CBS 122712 CBS 122712]
XP_040798792.1	MDDVSPFAEILGQVIYQFTLIKPLLPTYGHLLLSAIFPIYIGAHASLAKPPSATNPPKKTQDSEYESDDDESEEDNKSNGHKMEGLAPSDALMFPLTAGLTLGGLYLFIKYKGAETLNKILGYYFSQMGLFFAIAFLKDFLSVVRSFVFPRRYSSAGRTWKQKPSEKAFIAVKDDPNNPQSADSRRSPLPGVFSRIPLPGLVRTAIWKLRSTLYWRAKLRVHVHRLVRGEVWLDMLDLLSTLLALPAIGYFTFVTKPWWLTNFLGFSFCYGTLQFMSPSTFVTGSLILGSLFFYDIYFVYFTPLMVTVAKKLDVPIKLLFPRPPVSGEAPDTVSLAMLGLGDIIIPGMMVGLALRFDLYLYYKRKGLQKARAEGNGVEFIKPIYQSATGGWGERFWTRS…	aspartic endopeptidase [Aspergillus fijiensis CBS 313.89 CBS 313.89]
XP_001257396.1	MDEVSPLAELLGQAIYQYTKIKPFLPTYGHLLVSALFPIYIGAHASLSRPSSAAKPPKKDTNNTETDNEEEDEEGLGPVQKMEGLEPSDALMFPLTAGLTLGGLYLIIKWLDDPAILNKVLSFYFSQMGLFFAVAFLKDCLLVFRSFLFPRRYRYAGKIWKAKQSERVFIAAEQDSTQGSAQFRHTPLPGIFGSIPLPTALVAGLWACRNVAYQRLKLRAHVRGLFTGECLVGLLDVISALLALSAVGYFAFVAKPWWLTNFLGFSFCYGALQFMSPSTFKTGSLILSSLFLYDIYFVFYTPLMVTVATKLDVPIKLLFPRPPAPGEAPDVVSLAMLGLGDIVIPGMMVGLALRFDLFLYYRKKGIEKARLESKGQEIIKPQYQSATGGWGERFWAWPV…	aspartic endopeptidase [Aspergillus fischeri NRRL 181 NRRL 181]
XP_747862.1	MDEVSPLAELLGQAIYQYTKIKPFLPTYGHLLVSALFPIYIGAHASLSRPSSAAKPPKKDTNNIETDNEEEDEEGLSPVQKMEGLEPSDALMFPLTAGLTLGGLYLIIKWLDDPAILNKVLSFYFSQMGLFFAVAFLKDCLLVFRSFLFPRRYRFAGRIWRAKQSERVFKADQQDSTQGALLALSTVGYFAFVAKPWWLTNFLGFSFCYGALQFMSPSTFKTGSLILGSLFLYDIYFVFYTPLMVTVATKLDVPIKLLFPRPPAPGEAPDVVSLAMLGLGDIVIPGMMVGLALRFDLPFPNLISRPACLGTLSE	aspartic endopeptidase [Aspergillus fumigatus Af293 Af293]
XP_025399962.1	MDEVSPLAEFLGQAIYQFTAIKPLLPTYGHLLVSALFPIYIGAHASLSKPSSAAKPPKGSQEDGYESDNEEEGPGNDRKMEGLVPSDALMFPLTAGLTLGGLYLVIKYMGAELLNKILGFYFSQMGILFAVAFLKDSLSVFRSFIFPRKYSSSGRAWKPKPSERKFEGARGEDTESLEVRHSPLPGLLGAIPLPNTIRAVLWALRGVVYWRARLRVHVHRVVSAECWLGVLDVLSITMALPAIGYFTFVTKPWWLTNFLGFSFCYGTLQFMSPSTFVTGSLILGSLFFYDIYFVYFTPLMVTVAKKLDVPIKLLFPRPAGPGEAPDTISLAMLGLGDIIIPGMMIGLALRFDLYLYYKRKGMQKAQAEGNGLDFVKPVYQIATGGWGERFWTRSVTPKT…	aspartic endopeptidase [Aspergillus heteromorphus CBS 117.55 CBS 117.55]
XP_033417365.1	MDEVSPLAELLGQAIYQYTKIKPFLPTYGHLLVSALFPIYIGAHASLSRPSSAAKPPKKDTNNNETDNEEEDEEGLGPVQKMEGLEPSDALMFPLTAGLTLGGLYLIIKWLDDPAILNKVLSFYFSQMGLFFAVAFLKDCLLVFRSFVFPRRYRYAGKIWKAKQSERVFIAAQQDSTQGSVQFRHTPLPGIFGSIPLPTALVTGLWACRNVAYQRLKLRAHVRGLFNGECLVGLLDVISALLALSAVGYFAFVAKPWWMTNFLGFSFCYGALQFMSPSTFKTGSLILSSLFLYDIYFVFYTPLMVTVATKLDVPIKLLFPRPPAPGEAPDVVSLAMLGLGDIVIPGMMVGLALRFDLFLYYRKKGIEKSRLESKGQEIIKPQYQSATGGWGERFWVWSV…	aspartic endopeptidase [Aspergillus lentulus]
XP_041545948.1	MDEVSPIAELLGQAIYHFTQIKPLLPTYGHLLVSALFPIYIGAHASLSRPSSAAKPEKSDEDGDESEEEGGGIQKMEGLAPSDALMFPLTAGLTLGGLYLVIKHMGAELLNKILGYYFSQMGMLFAIAFLKDSFAVVRSFVFPREYSSSGKVWKTKSTQRIFENASEDTSKSESSEVEIRNSPLPGFWGSIPLPHTARAALWTCREIVYWRAKLRIHIHRVFRTECWLSILDIISIAVSFPTIGYFTFVSKPWWLTNFLGFSFCYGTLQFMSPSTFITGSLILGSLFFYDIYFVYFTPLMVTVAKTLDVPIKLLFPRPAAPGEAPDTISLAMLGLGDIIIPGMMVGLALRFDLYLYYKRKGQQKALADGKGSEIVKPVYQSALGGWGERFWTRSVAPSK…	aspartic endopeptidase [Aspergillus luchuensis]
XP_070890537.1	MAEVSPFAEVLGQALYHFALAKPLLPTYGHVVLSALFPLYIGAHASLSRPSSAAKPTETPGKAAENESDDDDEEDEEQDADQRMEGLAPSDAVMFPLTAGATLGGLYVAIKWFGANTLNKILGFYFSLMGIFFAMAFLKDCLLVLRSFIFPRRYTRRGQTWKPRATERIFAAVRSPPSLEPVEVRESPLPGVLSSIPLPRIVLVSLWTFREILYWRAKLRFHVHRVVHLDCSIGTLDILGVLLALPAVVQFAFVSKPWWLTNFFGFSFCYGTLQLMSPSTFVTGSLILGSLFFYDIYFVYFTPLMVTVAKNLDVPIKLLFPRPPTPSEAPDTGSLAMLGLGDIIIPGMMVGLALRFDLFVYYKRKGTLKARAEGKASGFVKPVFQPATGRWGERFWAPP…	aspartic endopeptidase [Aspergillus lucknowensis]
XP_025483767.1	MDEVSPVAELLGQAIYHFTQIKPLLPTYGHLLVSALFPIYIGAHASLSRPSSAAKPEKSDEDGDESEEEGGGIQKMEGLAPSDALMFPLTAGLTLGGLYLVIKHMGAELLNKILGYYFSQMGMLFAIAFLKDSFAVVRSFVFPREYSSSGKVWKTKSTQRIFENASEDTSKSESSEVEIRNSPLPGSWGSIPLPHTARAALWTCREIVYWRAKLRIHIHRVFRTECWLSILDIISIAVSFPTIGYFTFVSKPWWLTNFLGFSFCYGTLQFMSPSTFITGSLILGSLFFYDIYFVYFTPLMVTVAKTLDVPIKLLFPRPAAPGEAPDTISLAMLGLGDIIIPGMMVGLALRFDLYLYYKRKGQQKALAEGKGSEIVKPVYQSALGGWGERFWTRSVAPSK…	aspartic endopeptidase [Aspergillus neoniger CBS 115656 CBS 115656]
XP_025452280.1	MDEVSPIAELLGQAIYQFTQIKPLLPTYGHLLVSALFPIYIGAHASLSRPSSAAKPEKSEEDGDESEEEEEAGGIQKMEGLAPSDALMFPLTAGLTLGGLYLVIKHMGADLLNKILGYYFSQMGMLFAIAFLKDSFAVVRSFVFPREYSSSGKIWKRRSTQRVFESASEGASRWESSEVGIRNSPLPGFWGSIPLPHTARAALWTCREIVYWRAKLRIHIHRVLRTECWLSILDIISIAVSFPTIGYFTFVSKPWWLTNFLGFSFCYGTLQFMSPSTFITGSLILGSLFFYDIYFVYFTPLMVTVAKTLDVPIKLLFPRPAAPGEAPDTISLAMLGLGDIIIPGMMVGLALRFDLYLYYKRKGQQKARAEGKDSEIVKPVYQSALGGWGERFWTRSVVP…	aspartic endopeptidase [Aspergillus niger CBS 101883 CBS 101883]
XP_015402806.1	MTEVSPFAEFLGQAIYQFTAVKPLLPTYAHLVVSVLFPIYIASHASLSRPSSAAEPPKKSQNADDDESDDEDEDEEEESDDRRVEGLAPSDAIIFPLTAGLTLGGLYLVMKWMGADKLNKILGFYFSQMGLFFATAFVKDSLAVLRSFVFPRKYSKAGKIWKVKQSDRVFKVVQEGSTTSETLEARNSPLPGIFGSIQLPGPVLNLLWTCRNLLYQRAKLRILLRRIIKTECSVGLLDLFSVGLALPAIGYFTFVTKPWWLTNFLGFSFCYGTLQFMSPSSFLTGSLILSSLFFYDIYFVYFTPLMVTVAKGLDVPIKLVFPRPAAPDSPPDAVSLVMIGLGDIIIPGMMIGLALRFDLYLYYKRKGLQKAQAEGKTQEIVKPVYQSATGGWGERFWAS…	aspartic endopeptidase [Aspergillus nomiae NRRL 13137 NRRL 13137]
XP_024684725.1	MDEVSPLAELLGQAIYQYTKIKPFLPTYGHLLVSALFPIYIGAHASLSRPSSAAKPPKKDTNNAETDNEEEDEEGLGPVQKMEGLEPSDALMFPLTAGLTLGGLYLIIKWLDDPAILNKVLSFYFSQMGLFFAVAFLKDCLLVFRSFVFPRRYRYAGKIWKAKQSERVFKAAQQDTTQGSVELRHTPLPGIFGSISLPTALVTGLWACRSVAYQRLKLRAHVRGLFTGECLVGLLDVISVLLALSSVGYFAFVSKPWWLTNFLGFSFCYGALQFMSPSTFKTGSLILSSLFLYDIYFVFYTPLMVTVATKLDVPIKLLFPRPPAPGEAPDVVSLAMLGLGDIVIPGMMVGLALRFDLFLYYRKKGIEKSRLESKAQEIMKPQYQSATGGWGERFWAWPV…	aspartic endopeptidase [Aspergillus novofumigatus IBT 16806 IBT 16806]
XP_001823859.1	MAEVSPFAEFLGQAIYQFTAVKPLLPTYGHLLVSVLFPIYIASHASLSRPSSAAEPPKKSQDADGDESDDEDEDEEEENDDRRVEGLAPSDALIFPLTAGLTLGGLYLVMKWMGADKLNKILGFYFSQMGIFFATAFVKDSLAVLRSFVFPRRYSKAGKTWKVKQSDRVFTVVQEGSTTSEPLEARNSPLPGVFGSIQLPGPVLNLLWTCRNLLYQRVKLRVVLRRIIKTECSVGLLDLFSLVLALPAIGYFTFVTKPWWLTNFLGFSFCYGTLQFMSPSTFLTGSLILSSLFFYDIYFVYFTPLMVTVAKGLDVPIKLVFPRPAGPDAPPDAVSLAMIGLGDIIVPGMMIGLALRFDLYLYYKRKGLQKAQAEGKAQEIVKPVYQSATGGWGERFWVS…	aspartic endopeptidase [Aspergillus oryzae RIB40 RIB40]
XP_025521206.1	MDEVSPIAELLGQAIYHFTQIKPLLPTYGHLLVSALFPIYIGAHASLSRPSSAAKPEKSDEDGDESEEEAGGIQKMEGLAPSDALMFPLTAGLTLGGLYLVIKHMGAELLNKILGYYFSQMGMLFAIAFLKDSFAVVRSFVFPREYSSSGKVWKTKSTQRIFENASEDASKSESSEVEIRNSPLPGFWGSIPLPHTARAALWTCREIVYWRAKLRIHIHRVFRTECWLSILDIISIAVSFPTIGYFTFVSKPWWLTNFLGFSFCYGTLQFMSPSTFITGSLILGSLFFYDIYFVYFTPLMVTVAKTLDVPIKLLFPRPAAPGEAPDTISLAMLGLGDIIIPGMMVGLALRFDLYLYYKRKGQQKALAEGKGSEIVKPVYQSALGGWGERFWTRSVAPSK…	aspartic endopeptidase [Aspergillus piperis CBS 112811 CBS 112811]
XP_040636849.1	MADEVSPVAELLGQVIYQFTVLKPFLPTYGHLLVSAIFPIYIGAHASLSRPTSAAKPPKKKGKKGGRETDDEDEEEGQGSMPKMEGLQPSDALMFPLTAGLTLGGLYLVIKWLGDPAILNKILSFYFSQMGLFFAVAFLKDSTVVFRSFVFPKKYRQGGKIWKADQSKRVFTVDDGLETVEARKSPLPGVLGSIPLPNFLLATLWFYRDLAYQRVKIRTHVRGLFDAKGRLGLSDLLSAIVGLCAVGYFAFVTKPWWLTNFLGFSFCYGALQFMSPSTFWTGSLILGSLFFYDIYFVFFTPLMVTVATKLDIPIKLLFPRPPGPSEAPDTTSLAMLGLGDIVIPGMMLGLALRFDLYLYYKRKGLRKIQAEGKGEALIKPQYQTATGGWGERFWTGTVK…	aspartic endopeptidase [Aspergillus ruber CBS 135680 CBS 135680]
XP_035353116.1	MDEVSPIAELLGQAIYHFTQIKPLLPTYGHLLVSALFPIYIGAHASLSRPSSAAKPEKSDEDGDESEEEAGGIQKMEGLAPSDALMFPLTAGLTLGGLYLVIKHMGAELLNKILGYYFSQMGMLFAIAFLKDSFAVVRSFIFPREYSSSGKVWKTKSTQRIFETAAEDASKSKSSEVEIRNSPLPGFWGSIPLPHTARAALWTCREIVYWRAKLRIHIHRVFRTECWLSILDIISIAVSFPTIGYFTFVSKPWWLTNFLGFSFCYGTLQFMSPSTFITGSLILGSLFFYDIYFVYFTPLMVTVAKTLDVPIKLLFPRPAAPGEAPDTISLAMLGLGDIIIPGMMVGLALRFDLYLYYKRKGQQKALAEGKGSELVKPVYQSALGGWGERFWTRSVAPSK…	aspartic endopeptidase [Aspergillus tubingensis]
XP_025560058.1	MDEVSPIAELLGQAIYHFTQIKPLLPTYGHLLVSALFPIYIGAHASLSRPSSAAKPEKSDEDGDESEEEAGGIQKMEGLAPSDALMFPLTAGLTLGGLYLVIKHMGAELLNKILGYYFSQMGMLFAIAFLKDSFAVVRSFVFPREYSSSGKVWKTKSTQRIFENTSEDAPKSESSEVEIRNSPLPGFWGSIPLPHTARAALWTCREIVYWRAKLRIHIHRVFRTECWLSILDIISIAVSFPTIGYFTFVSKPWWLTNFLGFSFCYGTLQFMSPSTFITGSLILGSLFFYDIYFVYFTPLMVTVAKTLDVPIKLLFPRPAAPGEAPDTISLAMLGLGDIIIPGMMVGLALRFDLYLYYKRKGQQKALAEGKGSEIVKPVYQSALGGWGERFWTRSVAPSK…	aspartic endopeptidase [Aspergillus vadensis CBS 113365 CBS 113365]
XP_448590.1	MSSPFRAAAEQVLAKFLSPHSNETTTVDSELVDVFNKVNTFMSTNQSQLNKVFDRWVDRTTFSFTQLISTHPSLYACVGMLAFALTVVTLGSFTSIKSIPHTALPPTKYDPLFDPTDFDLDTESIIVHKNETDAQKKKDGHKLANYDKIDVRHSLLIPLSCGAVLMTLYFFIKRLQVRWLSIIVKGLTYQSILSHTFAATFVYNYLIQSFIRNLSYLFKFNPLKILPRCRLTVSDDNVEIHQTGAVSNLCYKNQISGKIQEAKRVEKIKKTSWESHMYRRELKAPSSVKSDSQILNVYMSDATIYSFIFACIISALYFWFPRNWMLTNIVSLNLSVWTISQLNLKNLKSGTMILLVLFFYDIYFVFYNDVMVTVATQLELPFKLSIPVKFNPASKKFDF…	aspartic endopeptidase [Nakaseomyces glabratus]
4KWB_A	LENGSPSSKIAVLEVSGTIQDNGDSSSLLGADGYNHRTFLKNLERAKDDKTVKGIVLKVNSPGGGVYESAEIHKKLEEIKKETKKPIYVSMGSMAASGGYYISTAADKIFATPETLTGSLGVIMESVNYSKLADKLGISFETIKSGAHADIMSPSREMTKEEKNIMQSMVDNSYEGFVDVISKGRGMPKAEVKKIADGRVYDGRQAKKLNLVDELGFYDDTITAMKKDHKDLKNASVISYEESFGFKSEIDFLNMREILSQSGSPRMMYLYAK	Chain A, Signal peptide peptidase SppA [Bacillus subtilis subsp. subtilis str. 168 168]
3RST_A	PSSKIAVLEVSGTIQDNGDSSSLLGADGYNHRTFLKNLERAKDDKTVKGIVLKVNSPGGGVYESAEIHKKLEEIKKETKKPIYVSMGSMAASGGYYISTAADKIFATPETLTGSLGVIMESVNYSKLADKLGISFETIKSGAHADIMSPSREMTKEEKNIMQSMVDNSYEGFVDVISKGRGMPKAEVKKIADGRVYDGRQAKKLNLVDELGFYDDTITAMKKDHKDLKNASVISYEESFG	Chain A, Signal peptide peptidase sppA [Bacillus subtilis]
CAK8995423.1	MPTSCRTSSPKPKPCTKESKESGEKASRQSQKLKAETKKIPRPSGLQSSLLRLYGSLGIGISAFAAVAEMMRHQIPTGHFELRDGRLINISHFDPLELGPFPKCHPHFGEHRVNDTWVKIAHVPAGGPFLPGHPQNPEWLEKSRMQQKEDNLTWKSFQSSLHMVVLASLCVLTASKHSLWTLTEPAATQRSTHTLEQEDAYWLPLIGSGFLFAIFLGLKYLSIDWLKEILQVCILSTCAIGVGDNAEELWQVFGAPGQAEPTSTFTTLLKFIPGFGMALAYAISKHWMLNNIMGLSFCLMGIRYVNLSSFRTGVVLLAGLFLYDVFWVFLSKPLFGANVMVSVAKGIEAPMKLLLPRDCGGCGDLKFGMLGLGDIAVPGLFTSFLAKWDAVKMSEGSST…	Minor histocompatibility antigen H13 (Intramembrane protease 1) (IMP-1) (IMPAS-1) (hIMP1) (Presenilin-like protein 3) (Signal peptide peptidase) [Durusdinium trenchii]
XP_001842495.1	MAEVVEDVIQQVQENLTEAANAATINGTIPKTPSTPEGMALAYGTLVVMAMLPIFFGSIRSVKHHREQTTAFEKTGEKPDTMTSKDAMMFPIMASCALFGLYMFFKIFSKDNINFLLTGYFFFLGVMALAHLLSPVISSLIPASIPKIPYHLSFIQGPTEGSKDETESYLIDYKFTTHDIVCFIISLVIGVWYLLQKHWIANNLLGLAFAVNGVELLHLNNIVTGCILLGGLFFYDIFWVFGTNVMVTVARSFEAPIKLVFPQDIITNGLSASNFAVLGLGDIVIPGIFIALLLRFDNSLKRKSNFYFYATFTAYFFGLLATIFVMHVFKHAQPALLYLVPACLGTPLLLALLKGDIKKLFAYEDHPEDKTKDAKKSEKSSGDESSTSAAASTKTKKET…	minor histocompatibility antigen H13 [Culex quinquefasciatus]
XP_032519643.1	MAESVTEIPINIEESVREAVQNVTEKPPSSIEGVAIAYLSLVIMAILPIFFGSFRSVKYLTDKKNSGEKAETMSKKDALIFPLIASCALFALYIFFQFFSKEYINLLLTGYFFFLGVLALSHLLSPIISLIVPASVPNTPYHILFTRGEQEGHSDIVNYKFTSYDVICLVISLILGAWYLFKKHWIANNLFGIAFAVNAVEMLHLNNVVTGCILLCGLFLYDIFWVFGTNVMVTVAKSFESPIKLVFPQDLLVNGFNASNFAMLGLGDIVVPGIFIALLLRFDKSLKRGSELYFRATFSAYILGLLATILVMHVFKHAQPALLYLVPACLGTPLTLALLRGDINALFNYEDQPAVVEAPSDSKAKKSE	minor histocompatibility antigen H13 [Danaus plexippus]
NP_997737.2	MADVEQTAPAPDGSSNGSDLVNGTAGRFVSSAEGTALAYGSLLLMALLPIFFGALRSVGCSKSKGSSDMPETITSRDAARFPIIASCTLFGLYLFFKVFSQEYVNMLLSMYFFVLGILALSHTMSPFMCRVFPANLSNKQYQLLFTQGSGESKEEIVNYEFDTKDLICLCISSVVGVWYVLKKHWIANNLFGLAFALNGVELLHLNNVSTGCILLGGLFVYDVFWVFGTNVMVTVAKSFEAPIKLVFPQDLLEKGLGASNFAMLGLGDIVIPGIFIALLLRFDVSLKKNTRTYFYTSFLAYIFGLGLTIFVMHTFKHAQPALLYLVPACVGFPVLVALVKGELTEMFRYEEETPSKEETTESEKDK	minor histocompatibility antigen H13 [Danio rerio]
XP_050032088.1	MAGAADDVIAQVNETLKEAVKNETTKFQPTPAGQAVAYTSIMLMAFFPIVLGAFKSVTHQRKQKESGEKPETMTRKDAAMFPVIASGALFGLYIFFKLFSKEYINLLLTGYFFLLGVLALAHILSPAFSRVLRSLLPSHFYRWEYRISFQRWSTTQTDECEEYFDYRFSYDDIACWIFCCLFGVWYLWKKHWVANNLFGLAFAINGVELLHINTVSTGCTLLGGLFVYDIFWVFGTDVMVTVAKSFEAPIKLVFPQDFLESGFAGRHFAMLGLGDIVIPGIFIALLLRFDYSLKRQRNLYFVSSFVAYVLGLALTIFIMIYFNHAQPALLYLVPACIGVPLSVALVMGDITAMFKYEDHPAEEKASGTDERREHETESDSDQKTPKASPVSAKKNTRKDK	minor histocompatibility antigen H13 [Dermacentor andersoni]
EET00606.1	MIVAGVILGATAVALVTTGAFLATKRNDPLTKDFREQLGGKGAGKMFALSTALLVGLYVIVSKFRQDILPILMKAYFCYVLLMMVINFLRPTLFRNIYSTSPDNHPQYLVKWMKLYAVDLVSISAALPLLLIYWFSDNWIVMNLLAALVAIFSIEITRFKTLTIASITMIAFFFYDIYFVFFTPVMITVAKKITIPVKIVWPRELDTLSIWTSYSDTAKFTLLGLGDIILPGIYIALLARIEAHLATTKNITIKPSLTRACIAAYTISIIIAMCVLYIFRKGQPVLLYIVPCLLLTTYGLMYCRYGGDVRNIMLNYVDDDEDIVPFQPGAAKENRGADGETDGHDSSREKDEVLHSPEAVQITPSDSQASENNEALDQ	Minor histocompatibility antigen H13 [Giardia duodenalis ATCC 50581 GS/M clone H7]
XP_010567712.1	MEEAAAHNGSAAGTGAGTGVGSGSPAAARPPATPEGMALAYGSLVLMALLPIFFGALRSVSCAKSKNSSEMPETITSRDAARFPIVASCTLLGLYLFFKIFSQEYINLLLSMYFFVLGILALSHTISPMMNRFFPANFPNKQYQLLFTQGSGESKEEIVNYEFDTKDLVCLALSSVVGVWYLLRKHWIANNLFGLAFSLNGVELLHLNNVSTGCILLGGLFIYDVFWVFGTNVMVTVAKSFEAPIKLVFPQDLLEKGLEADNFAMLGLGDIVIPGIFIALLLRFDISLKKNTHTYFYTSFVAYIFGLGLTIFIMHIFKHAQPALLYLVPACIGFPLLVALAKGEVTEMFSYEESSTPKEVPGASKEETTEASKKEK	minor histocompatibility antigen H13 [Haliaeetus leucocephalus]
XP_003707783.1	MASEVNELTTQTIENITENNVPITGRVPSTPEGMAIAYGSLIIMAILPIFFGSYRAVKHHKEQQQQYKESGEQPDIMSRKEAAIFPFISSFTLVGLYVLYKVFAKEYVNQILAAYFFFLGILALCHLTSPLISSLVPAAIPKTQYHILFTRGEGDKAKHIINYKFNLHDIVCLICCSLIGAWYLLKKHWIANNLFGIAFAINGVELLHLNNVITGCILLCGLLFYDAFWVFGTDVMVTVAKSFEVPIKLVFPQDILEKGLTASNFAMLGLGDIVLPGIFIALLLRFDNSLSRKTNVYFYATFFAYFMGLLATMLIMHLFDHAQPALLYLVPACLGTPLLLALVKGDIKALFSYEDHPVITKEAEQSAQTQIEGKKET	minor histocompatibility antigen H13 [Megachile rotundata]
XP_033334755.1	MASEINEIVAQISENVTERNASITGRIPSTPEGMAIAYGSLIIMAVLPIFFGSYRAVKHHMEHQANSEEKGAPDAMTCKEALIYPFICSFTLVGLYVAYKICPENYINVILVSYFLFLGIFSLCNVTSPLISSLVPAAIPKTQYHFMFTSGEGENAESIIAYKFNLHDCVCLVCCSLIGAWYVLKKHWIANNLFGIAFAINGVEQLHLNNVVTGCILLFGLLLYDAFWVFGTDVMVTVAKSFEVPIKLVFPQDLLEKGLTANNFAMLGLGDIVLPGIFIALLLRFDNSLSRKSNVYFYATFFAYFMGLLITMLIMHLFNHAQPALLYLVPACLGTPILLALVKGDIKALFSYEDYPKVVPEEKQEKQTQVESKKTS	minor histocompatibility antigen H13 [Megalopta genalis]
XP_005176314.1	MAEQIVDQVVEAVKDAVEAAVEKNATSEETITNEKVPSTPEGIAVAYGSLVIMAMLPIVFGSIRSVKLHKAKKVSGEKADTMTKKDAMFFPIIASVALFGLYTFFKVFSKNHINLLLTGYFFFLGVIALAHLLSPIVNSLMPAAVPKIPFHIHFTKGEGKNKEDLINYKFSTHDIVCLVLSTAIGVWYLLKKHWIANNMFGLAFAVNGVEMLHLNNIVTGCILLSGLFFYDIFWVFGTNVMVTVAKSFEAPIKLVFPQDLITNGLSASNFAMLGLGDIVIPGIFIALLLRFDHSTKRKSRIYFYSTLTAYFLGLMATIFVMHVFKHAQPALLYLVPACMGTPLLVALVRGELKTLFAYEDHPEEKPEKKETKESSSSNKKKESKKAK	minor histocompatibility antigen H13 [Musca domestica]
XP_031850079.1	MASELKEIVTQIIENITETNVPTSPKIPSTPEGMAIAYGSLIIMAVLPIFFGSYRAVKYHMEQQAQYEENGVPETMSHKEAVIFPFICSFTLVALYVVYKICAKEFINLILVSYFLFLGVLALCHLTSPLISSLVPAAIPKTQYHILFTKGEGDKVEDIINYKFNLHDIVCLICCSLVGAWYVLKKHWIANNLFGIAFAINGVEQLHLNNVVTGCILLCGLLLYDAFWVFGTDVMVTVAKSFEVPIKLVFPQDLLEKGFTANNFAMLGLGDIILPGIFIALLLRFDNTLGRKTNVYFYSTFFAYFMGLLTTMLIMHLFNHAQPALVYLVPACLGTPLLLALVKGDLKALFSYEDHPKVPKETEKCAQTQAESKKSS	minor histocompatibility antigen H13 [Nomia melanderi]
XP_039759180.1	MAESVTELPITVEESVIEGLQNGTCKTPLSIEGVAIAYLSLVIMAILPIFFGSFRSVKYLKEQKESGEIHETMTNKDALMFPLFASCALFAFYIFFQFFSKEYINLLLTGYFFFLGVLALSHLLSPIIALIVPASVPNLPYHILFTRGERDARTDIVNYKFTSYDVICLVISLIFGAWYLLKKHWIANNLFGIAFAINGVELLHLNNVVTGCILLCGLFLYDIFWVFGTNVMVTVARSFEVPIKLVFPQDLLVNGLNASNFAMLGLGDIVVPGLFIALLLRFDKSLKRGSEFYFRATFTAYILGLLATILVMHVFKHAQPALLYLVPACLATPLTLALLKGDINALFNYEDQPALPESPTDAVKAKKSE	minor histocompatibility antigen H13 [Pararge aegeria]
XP_049673423.1	MEEAAAHNGSAAGTGAGTGVGSGSPAAARPPATPEGMALAYGSLVLMALLPIFFGALRSVSCAKSKNSSEMPETITSRDAARFPIVASCTLLGLYLFFKIFSQEYINLLLSMYFFVLGILALSHTISPMMNRFFPANFPNKQYQLLFTQGSGESKEEIVNYEFDTKDLVCLALSSVVGVWYLLRKHWIANNLFGLAFSLNGVELLHLNNVSTGCILLGGLFIYDVFWVFGTNVMVTVAKSFEAPIKLVFPQDLLEKGLEADNFAMLGLGDIVIPGIFIALLLRFDISLKKNTHTYFYTSFVAYIFGLGLTIFIMHIFKHAQPALLYLVPACIGFPLLVALAKGEVTEMFSYESSAEILPHTPRLTHFPTVSGSPASLADSMQQKLSCPRRRRQQSPSAM	minor histocompatibility antigen H13 isoform X1 [Astur gentilis]
XP_025325417.1	MDSALSDPHNGSAEAGGTANGTTRPPSTPEGIALAYGSLLLMALLPIFFGALRSVRCARGKNASDMPETITSRDAARFPIIASCTLLGLYLFFKVYFPNKSYTGSVLKTWKTQKSKKGKTAVIQNPTTRDNHRFPLEIFSQEYINLLLSMYFFVLGILALSHTISPFMNKFFPANFPNRQYQLLFTQGSGENKEGGRGSPAPGSGLTRPLCPEIINYEFDAKDLVCLGLSSIVGVWYLLRKHWIANNLFGLAFSLNGVELLHLNNVSTGCILLGGLFIYDVFWVFGTNVMVTVAKSFEAPIKLVFPQDLLEKGLEADNFAMLGLGDIVIPGIFIALLLRFDISLKKNTHTYFYTSFAAYIFGLGLTIFIMHIFKHAQPALLYLVPACIGFPVLVALAKG…	minor histocompatibility antigen H13 isoform X1 [Canis lupus dingo]
XP_005568680.1	MDSALSDPHNGSAEAGGPTNSTTRPPSTPEGIALAYGSLLLMALLPIFFGALRSVRCARGKNASDMPETITSRDAARFPIIASCTLLGLYLFFKIFSQEYINLLLSMYFFVLGILALSHTISPFMNKFFPATFPNRQYQLLFTQGSGENKEEIINYEFDTKDLVCLGLSSIVGVWYLLRKHWIANNLFGLAFSLNGVELLHLNNVSTGCILLGGLFIYDVFWVFGTNVMVTVAKSFEAPIKLVFPQDLLEKGLEANNFAMLGLGDVVIPGIFIALLLRFDISLKKNTHTYFYTSFAAYIFGLGLTIFIMHIFKHAQPALLYLVPACIGFPVLVALAKGEVTEMFSYESSAEILPHTPRLTHFPTVSGSPASLADSMQQKLAGPRRRRPQNPSAIYEESN…	minor histocompatibility antigen H13 isoform X1 [Macaca fascicularis]
XP_015337393.1	MDSALSDPHNGSAESGGPANGTTRPPSTPEGIALAYGSLLLMALLPIFFGALRSVRCARGKNASDMPETITSRDAARFPIIASCTLLGLYLFFKIFSQEYINLLLSMYFFVLGILALSHTISPFMNKFFPASFPNRQFQLLFTQGSGENKEEIVNYEFDTKDLVCLGLSSIVGVWYLLRKHWIANNLFGLAFSLNGVELLHLNNVSTGCILLGGLFIYDVFWVFGTNVMVTVAKSFEAPIKLVFPQDLLEKGLEADNFAMLGLGDIVIPGIFIALLLRFDISLKKNTHTYFYTSFAAYIFGLGLTIFIMHIFKHAQPALLYLVPACIGFPVLVALAKGEVTEMFSYESSAEILPHTPRLTHFPTVSGSPASLADSMQQKLAGSRRRRPQNPSAM	minor histocompatibility antigen H13 isoform X1 [Marmota marmota marmota]
XP_041526191.1	MDSALSDQHNGSTEASNPANGTTRPPSTPEGIALAYGSLLLMALLPIFFGALRSVRCARGKSSSDMPETITSRDAARFPIIASCTLLGLYLFFKIFSQEYINLLLSMYFFVLGILALSHTISPFMNKFFPANFPNRQYQLLFTQGSGENKEEIINYEFDTKDLVCLGLSSIVGVWYLLRKHWIANNLFGLAFSLNGVELLHLNNVSTGCILLGGLFIYDIFWVFGTNVMVTVAKSFEAPIKLVFPQDLLEKGLEADNFAMLGLGDIVIPGIFIALLLRFDISLKKNTHTYFYTSFAAYIFGLGLTIFIMHIFKHAQPALLYLVPACIGFPVLVALVKGEVAEMFSYESSAVILPHTPRLTHFPTVSGSPASLADSMQQKLAGPRRRRPQNPSAM	minor histocompatibility antigen H13 isoform X1 [Microtus oregoni]
XP_006985552.1	MDSALSDPHNGSAEASSPTNVSTRPPSTPEGIALAYGSLLLMALLPIFFGALRSVRCARGKSSSDMPETITSRDAARFPIIASCTLLGLYLFFKIFSQEYINLLLSMYFFVLGILALSHTISPFMNKFFPANFPNRQYQLLFTQGSGENKEEIINYEFDTKDLVCLGLSSVVGVWYLLRKHWIANNLFGLAFSLNGVELLHLNNVSTGCILLGGLFIYDIFWVFGTNVMVTVAKSFEAPIKLVFPQDLLEKGLEADNFAMLGLGDIVIPGIFIALLLRFDISLKKNTHTYFYTSFAAYIFGLGLTIFIMHIFKHAQPALLYLVPACIGFPVLVALAKGEVAEMFSYESSAVILPHTPRLTHFPTVSGSPASLADSMQQKLAGPRRRRPQNPSAM	minor histocompatibility antigen H13 isoform X1 [Peromyscus maniculatus bairdii]
XP_062247285.1	MSEAQTAPASAPEAAAAAVLEALNSTDSNGTEALNATAKFVATPEGTALAYGSLVLMALLPIFFGALRSVSCSKSKELGDNDNDSGFRNASEMPETITGRDAMRFPIIASCTLFGLYLFFKVFSQEYINMLLSLYFFVLGVLALSHTMSPLMSRIFPTSIPNKQFQLLFTQGSGDNKEEIVNYEFDTKNLVCLVISSVVGVWYVLKKHWIANNLFGLAFALNGVELLHLNNVSTGCILLWGLFVYDVFWVFGTNVMVTVAKSFEAPIKLVFPQDLLEKGLGASNFAMLGLGDIVIPGIFIALLLRFDVSLKKNSKTYFYASFLAYIFGLGLTIFVMHTFKHAQPALLYLVPACVGFPVVVALIKGELTEMFRYEETPPEEEEPATAIGDSSEKKDQ	minor histocompatibility antigen H13 isoform X1 [Platichthys flesus]
XP_023379035.1	MDSALSDPHNGSAEAGSPANGTTRPPSTPEGIALAYGSLLLMALLPIFFGALRSVRCARGKNASDMPETITSRDAARFPIIASCTLLGLYLFFKVYFPNKSYTGSVLKTWKTQKSKKGKTAVIQNLTTRDNHRFPFEIFSQEYINLLLSMYFFVLGILALSHTISPFMNKFFPANFPNRQYQLLFTQGSGENKEGGRGSPAPGSGLTRPLCPEIINYEFDTKDLVCLGLSSVVGVWYLLRKHWIANNLFGLAFSLNGVELLHLNNVSTGCILLGGLFIYDVFWVFGTNVMVTVARSFEAPIKLVFPQDLLEKGLEADNFAMLGLGDIVIPGIFIALLLRFDISLKKNTHTYFYTSFAAYIFGLGLTIFIMHIFKHAQPALLYLVPACIGFPVLVALAKG…	minor histocompatibility antigen H13 isoform X1 [Pteropus vampyrus]
XP_074699053.1	MEEAAAHNGSAGAGSPAAARPPATPEGMALAYGSLVLMALLPIFFGALRSVSCAKSKNSSEMPETITSRDAARFPIVASCTLLGLYLFFKIFSQEYINLLLSMYFFVLGILALSHTISPMMNRFFPANFPNKQYQLLFTQGSGESKEEIVNYEFDTKDLVCLALSSVVGVWYLLRKHWIANNLFGLAFSLNGVELLHLNNVSTGCILLGGLFIYDVFWVFGTNVMVTVAKSFEAPIKLVFPQDLLEKGLEADNFAMLGLGDIVIPGIFIALLLRFDISLKKNTHTYFYTSFVAYIFGLGLTIFIMHIFKHAQPALLYLVPACIGFPLLVALAKGEVTEMFSYESSAEILPHTPRLTHFPTVSGSPASLADSMQQKLSCPRRRRQQSPSAM	minor histocompatibility antigen H13 isoform X1 [Strix aluco]
XP_025325418.1	MDSALSDPHNGSAEAGGTANGTTRPPSTPEGIALAYGSLLLMALLPIFFGALRSVRCARGKNASDMPETITSRDAARFPIIASCTLLGLYLFFKVYFPNKSYTGSVLKTWKTQKSKKGKTAVIQNPTTRDNHRFPLEIFSQEYINLLLSMYFFVLGILALSHTISPFMNKFFPANFPNRQYQLLFTQGSGENKEEIINYEFDAKDLVCLGLSSIVGVWYLLRKHWIANNLFGLAFSLNGVELLHLNNVSTGCILLGGLFIYDVFWVFGTNVMVTVAKSFEAPIKLVFPQDLLEKGLEADNFAMLGLGDIVIPGIFIALLLRFDISLKKNTHTYFYTSFAAYIFGLGLTIFIMHIFKHAQPALLYLVPACIGFPVLVALAKGEVTEMFSYESSAEILPHT…	minor histocompatibility antigen H13 isoform X2 [Canis lupus dingo]
XP_003983690.1	MDSALSDPHNGSAEAGGAANGTARPPSTPEGIALAYGSLLLMALLPIFFGALRSVRCARGKNASDMPETITSRDAARFPIIASCTLLGLYLFFKIFSQEYINLLLSMYFFVLGILALSHTISPFMNKFFPANFPNRQYQLLFTQGSGENKEEIINYEFDAKDLVCLGLSSIVGVWYLLRKHWIANNLFGLAFSLNGVELLHLNNVSTGCILLGGLFIYDVFWVFGTNVMVTVAKSFEAPIKLVFPQDLLEKGLEADNFAMLGLGDIVIPGIFIALLLRFDISLKKNTHTYFYTSFAAYIFGLGLTIFIMHIFKHAQPALLYLVPACIGFPVLVALAKGEVTEMFSYEESNPKDPAAVTEGSKEGTEASASKGLEKKEK	minor histocompatibility antigen H13 isoform X2 [Felis catus]
XP_015337402.1	MDSALSDPHNGSAESGGPANGTTRPPSTPEGIALAYGSLLLMALLPIFFGALRSVRCARGKNASDMPETITSRDAARFPIIASCTLLGLYLFFKIFSQEYINLLLSMYFFVLGILALSHTISPFMNKFFPASFPNRQFQLLFTQGSGENKEEIVNYEFDTKDLVCLGLSSIVGVWYLLRKHWIANNLFGLAFSLNGVELLHLNNVSTGCILLGGLFIYDVFWVFGTNVMVTVAKSFEAPIKLVFPQDLLEKGLEADNFAMLGLGDIVIPGIFIALLLRFDISLKKNTHTYFYTSFAAYIFGLGLTIFIMHIFKHAQPALLYLVPACIGFPVLVALAKGEVTEMFSYEESNPKDPAAVTESKEATEASASKGLEKKEK	minor histocompatibility antigen H13 isoform X2 [Marmota marmota marmota]
XP_041526193.1	MDSALSDQHNGSTEASNPANGTTRPPSTPEGIALAYGSLLLMALLPIFFGALRSVRCARGKSSSDMPETITSRDAARFPIIASCTLLGLYLFFKIFSQEYINLLLSMYFFVLGILALSHTISPFMNKFFPANFPNRQYQLLFTQGSGENKEEIINYEFDTKDLVCLGLSSIVGVWYLLRKHWIANNLFGLAFSLNGVELLHLNNVSTGCILLGGLFIYDIFWVFGTNVMVTVAKSFEAPIKLVFPQDLLEKGLEADNFAMLGLGDIVIPGIFIALLLRFDISLKKNTHTYFYTSFAAYIFGLGLTIFIMHIFKHAQPALLYLVPACIGFPVLVALVKGEVAEMFSYEESNPKDAATGTESKEETTEASASKKLEKKEK	minor histocompatibility antigen H13 isoform X2 [Microtus oregoni]
XP_006985553.1	MDSALSDPHNGSAEASSPTNVSTRPPSTPEGIALAYGSLLLMALLPIFFGALRSVRCARGKSSSDMPETITSRDAARFPIIASCTLLGLYLFFKIFSQEYINLLLSMYFFVLGILALSHTISPFMNKFFPANFPNRQYQLLFTQGSGENKEEIINYEFDTKDLVCLGLSSVVGVWYLLRKHWIANNLFGLAFSLNGVELLHLNNVSTGCILLGGLFIYDIFWVFGTNVMVTVAKSFEAPIKLVFPQDLLEKGLEADNFAMLGLGDIVIPGIFIALLLRFDISLKKNTHTYFYTSFAAYIFGLGLTIFIMHIFKHAQPALLYLVPACIGFPVLVALAKGEVAEMFSYEESNPKDQATGTESKEVTTETSASKKLEKKEK	minor histocompatibility antigen H13 isoform X2 [Peromyscus maniculatus bairdii]
XP_039527277.1	MADVEQSAPGPDGSSNASDAVNGTAGRFVSSAEGTALAYGSLLLMALLPIFFGALRSVGCSKGKNASDMPETITSRDAARFPIIASCTLFGLYLFFKVFSQEYINLLLSMYFFVLGILALSHTMSPFMCRVFPANVPNKQYQLLFTQGSGDGREEILNYEFDTKDLICLCVSAVVGVWYVLKKHWVANNLFGLAFALNGVELLHLNNVSTGCILLGGLFVYDVFWVFGTNVMVTVAKSFEAPIKLVFPQDLLEKGLGASNFAMLGLGDIVIPGIFIALLLRFDVSLKKNTRTYFYTSFLAYIFGLGLTIFVMHTFKHAQPALLYLVPVCVGFPVLVALVKGELTEMFRYEESSPEEALPKEDMTESDKDK	minor histocompatibility antigen H13 isoform X2 [Pimephales promelas]
XP_062247286.1	MSEAQTAPASAPEAAAAAVLEALNSTDSNGTEALNATAKFVATPEGTALAYGSLVLMALLPIFFGALRSVSCSKSKNASEMPETITGRDAMRFPIIASCTLFGLYLFFKVFSQEYINMLLSLYFFVLGVLALSHTMSPLMSRIFPTSIPNKQFQLLFTQGSGDNKEEIVNYEFDTKNLVCLVISSVVGVWYVLKKHWIANNLFGLAFALNGVELLHLNNVSTGCILLWGLFVYDVFWVFGTNVMVTVAKSFEAPIKLVFPQDLLEKGLGASNFAMLGLGDIVIPGIFIALLLRFDVSLKKNSKTYFYASFLAYIFGLGLTIFVMHTFKHAQPALLYLVPACVGFPVVVALIKGELTEMFRYEETPPEEEEPATAIGDSSEKKDQ	minor histocompatibility antigen H13 isoform X2 [Platichthys flesus]
XP_006921754.1	MDSALSDPHNGSAEAGSPANGTTRPPSTPEGIALAYGSLLLMALLPIFFGALRSVRCARGKNASDMPETITSRDAARFPIIASCTLLGLYLFFKIFSQEYINLLLSMYFFVLGILALSHTISPFMNKFFPANFPNRQYQLLFTQGSGENKEEIINYEFDTKDLVCLGLSSVVGVWYLLRKHWIANNLFGLAFSLNGVELLHLNNVSTGCILLGGLFIYDVFWVFGTNVMVTVARSFEAPIKLVFPQDLLEKGLEADNFAMLGLGDIVIPGIFIALLLRFDISLKKNTHTYFYTSFAAYIFGLGLTIFIMHIFKHAQPALLYLVPACIGFPVLVALAKGEVTEMFSYEESNPKDPAAATESKEGTEASTSKGLEKKEK	minor histocompatibility antigen H13 isoform X2 [Pteropus alecto]
XP_025325419.1	MDSALSDPHNGSAEAGGTANGTTRPPSTPEGIALAYGSLLLMALLPIFFGALRSVRCARGKNASDMPETITSRDAARFPIIASCTLLGLYLFFKIFSQEYINLLLSMYFFVLGILALSHTISPFMNKFFPANFPNRQYQLLFTQGSGENKEGGRGSPAPGSGLTRPLCPEIINYEFDAKDLVCLGLSSIVGVWYLLRKHWIANNLFGLAFSLNGVELLHLNNVSTGCILLGGLFIYDVFWVFGTNVMVTVAKSFEAPIKLVFPQDLLEKGLEADNFAMLGLGDIVIPGIFIALLLRFDISLKKNTHTYFYTSFAAYIFGLGLTIFIMHIFKHAQPALLYLVPACIGFPVLVALAKGEVTEMFSYESSAEILPHTPRLTHFPTVSGSPASLADSMQQKLA…	minor histocompatibility antigen H13 isoform X3 [Canis lupus dingo]
XP_003983691.1	MDSALSDPHNGSAEAGGAANGTARPPSTPEGIALAYGSLLLMALLPIFFGALRSVRCARGKNASDMPETITSRDAARFPIIASCTLLGLYLFFKIFSQEYINLLLSMYFFVLGILALSHTISPFMNKFFPANFPNRQYQLLFTQGSGENKEEIINYEFDAKDLVCLGLSSIVGVWYLLRKHWIANNLFGLAFSLNGVELLHLNNVSTGCILLGGLFIYDVFWVFGTNVMVTVAKSFEAPIKLVFPQDLLEKGLEADNFAMLGLGDIVIPGIFIALLLRFDISLKKNTHTYFYTSFAAYIFGLGLTIFIMHIFKHAQPALLYLVPACIGFPVLVALAKGEVTEMFSYESSAEILPHTPRLTHFPTVSGSPASLADSMQQKLAGPRRRRPQNPSAIYEESN…	minor histocompatibility antigen H13 isoform X3 [Felis catus]
XP_039936109.1	MPETITSRDAARFPIVASCTLLGLYLFFKIFSQEYINLLLSMYFFVLGILALSHTISPMMNRFFPANFPNKQYQLLFTQGSGESKEEIVNYEFDTKDLVCLALSSVVGVWYLLRKHWIANNLFGLAFSLNGVELLHLNNVSTGCILLGGLFIYDVFWVFGTNVMVTVAKSFEAPIKLVFPQDLLEKGLDADNFAMLGLGDIVIPGIFIALLLRFDISLKKNTHTYFYTSFVAYIFGLGLTIFIMHIFKHAQPALLYLVPACIGFPLLVALAKGEVTEMFSYESSAEILPHTPRLTHFPTVSGSPASLADSMQQKLSCPRRRRQQSPSAM	minor histocompatibility antigen H13 isoform X3 [Hirundo rustica]
XP_015337410.1	MDSALSDPHNGSAESGGPANGTTRPPSTPEGIALAYGSLLLMALLPIFFGALRSVRCARGKNASDMPETITSRDAARFPIIASCTLLGLYLFFKIFSQEYINLLLSMYFFVLGILALSHTISPFMNKFFPASFPNRQFQLLFTQGSGENKEEIVNYEFDTKDLVCLGLSSIVGVWYLLRKHWIANNLFGLAFSLNGVELLHLNNVSTGCILLGGLFIYDVFWVFGTNVMVTVAKSFEAPIKLVFPQDLLEKGLEADNFAMLGLGDIVIPGIFIALLLRFDISLKKNTHTYFYTSFAAYIFGLGLTIFIMHIFKHAQPALLYLVPACIGFPVLVALAKGEVTEMFSYESSAEILPHTPRLTHFPTVSGSPASLADSMQQKLAGSRRRRPQNPSAIYEESN…	minor histocompatibility antigen H13 isoform X3 [Marmota marmota marmota]
XP_022264557.1	MDSALSDPHNGSAEAGGTANGTTRPPSTPEGIALAYGSLLLMALLPIFFGALRSVRCARGKNASDMPETITSRDAARFPIIASCTLLGLYLFFKVYFPNKSYTGSVLKTWKTQKSKKGKTAVIQNPTTRDNHRFPLEIFSQEYINLLLSMYFFVLGILALSHTISPFMNKFFPANFPNRQYQLLFTQGSGENKEGGRGSPAPGSGLTRPLCPEIINYEFDAKDLVCLGLSSIVGVWYLLRKHWIANNLFGLAFSLNGVELLHLNNVSTGCILLGGLFIYDVFWVFGTNVMVTVAKSFEAPIKLVFPQDLLEKGLEADNFAMLGLGDIVIPGIFIALLLRFDISLKKNTHTYFYTSFAAYIFGLGLTIFIMHIFKHAQPALLYLVPACIGFPVLVALAKG…	minor histocompatibility antigen H13 isoform X4 [Canis lupus familiaris]
XP_005568682.1	MFKKFDEKESVSNCIQLKTSVIKGIKSQLVEQFPGIEPWLNQIMPKKDPVKIVRCHEHTEILTGLTGGRGSPAPGSGLTWPLCSEIINYEFDTKDLVCLGLSSIVGVWYLLRKHWIANNLFGLAFSLNGVELLHLNNVSTGCILLGGLFIYDVFWVFGTNVMVTVAKSFEAPIKLVFPQDLLEKGLEANNFAMLGLGDVVIPGIFIALLLRFDISLKKNTHTYFYTSFAAYIFGLGLTIFIMHIFKHAQPALLYLVPACIGFPVLVALAKGEVTEMFSYESSAEILPHTPRLTHFPTVSGSPASLADSMQQKLAGPRRRRPQNPSAIYEESNPKDPAAVTESKGTEASASKGLEKKEK	minor histocompatibility antigen H13 isoform X4 [Macaca fascicularis]
XP_025325421.1	MDSALSDPHNGSAEAGGTANGTTRPPSTPEGIALAYGSLLLMALLPIFFGALRSVRCARGKNASDMPETITSRDAARFPIIASCTLLGLYLFFKIFSQEYINLLLSMYFFVLGILALSHTISPFMNKFFPANFPNRQYQLLFTQGSGENKEEIINYEFDAKDLVCLGLSSIVGVWYLLRKHWIANNLFGLAFSLNGVELLHLNNVSTGCILLGGLFIYDVFWVFGTNVMVTVAKSFEAPIKLVFPQDLLEKGLEADNFAMLGLGDIVIPGIFIALLLRFDISLKKNTHTYFYTSFAAYIFGLGLTIFIMHIFKHAQPALLYLVPACIGFPVLVALAKGEVTEMFSYESSAEILPHTPRLTHFPTVSGSPASLADSMQQKLAGPRRRRPQNPSAIYEESN…	minor histocompatibility antigen H13 isoform X5 [Canis lupus dingo]
XP_025325422.1	MDSALSDPHNGSAEAGGTANGTTRPPSTPEGIALAYGSLLLMALLPIFFGALRSVRCARGKNASDMPETITSRDAARFPIIASCTLLGLYLFFKIFSQEYINLLLSMYFFVLGILALSHTISPFMNKFFPANFPNRQYQLLFTQGSGENKEEIINYEFDAKDLVCLGLSSIVGVWYLLRKHWIANNLFGLAFSLNGVELLHLNNVSTGCILLGGLFIYDVFWVFGTNVMVTVAKSFEAPIKLVFPQDLLEKGLEADNFAMLGLGDIVIPGIFIALLLRFDISLKKNTHTYFYTSFAAYIFGLGLTIFIMHIFKHAQPALLYLVPACIGFPVLVALAKGEVTEMFSYEESNPKDAAAVTEGSKEGTEASASKGLEKKEK	minor histocompatibility antigen H13 isoform X6 [Canis lupus dingo]
KAF4304783.1	MSNPGPVYELLGKLAYAFTEVQPLLPTYSHLIVSALFPIYAGAHSSLTRPSSAAKPKKAPKVDTQDEGYESEEDEEEDIQQMEGLSTRDAIIFPVMAGVTLTGLYFLIKWMQDPQLLNKILNAYFSIFGVLSVARFITDGLDLVHTLFFPRRYLDGGVLYDVHSQAHVAKPRAPTKFTGENARSSPLPGVFSRIPLPCSAKAVLWKIRNIPKQKWTVKFFLRNVASVRGHLGLHGVIGFVLAGAAVAYFNFVDKPWFLTNLMGFAFSYGALQLMSPTTFATGTLLLSALFFYDIYMVFFTPMMVTVAKSLDIPIKLVFPRPDIPSSDPAKPPIKQHAMLGLGDVVLPGIMIGLALRFDLYMFYLRKQTKLNNVQTPSQTTESKASETDPATKPTEQPNV…	Peptidase A22 presenilin signal peptide [Botryosphaeria dothidea]
KAF9639637.1	MSDPGPIYELLGKLAYAFAEAQPLLPTYSHLLISALFPIYAGAHSSLTRPSSAAKPKKAPKVDTADDGYESEEDEEEDIQQMEGLSTRDAIIFPIMAGVTLTGLYFLIKWMQDPQLLNKILNAYFSLFGVLSVSRFITDGLDLVHSLCFPRRYMSGGVLYDVNSRTRIAKPASPVPVGNNAARSSPLPGLLSRIPLPTHAKALLWNIRNIPRQKWTVKFFLRNVASVRGHLGLHGVVGFVLAVVAVGYFNFVDKPWFLTNLMGFAFSYGALQLMSPTTFATGTLLLSALFFYDIYMVFFTPMMVTVAKSLDIPIKLVFPRPDIPSADPAKPPIKQHAMLGLGDVVLPGIMIGLALRFDLYLHYLRKQTTLKASSQTTEANKDSGATADASSTDQSVQIV…	Peptidase A22 presenilin signal peptide [Lasiodiplodia theobromae]
EKG17876.1	MTDPGPLYELLGKLAFAFTEVQPLIPTYSHLLVSALFPIYAGAHSSLTRPSSAAKPKKAHKVDTEGEGYESEDEEDDIQQMEGLSTRDAIIFPVMAGVTLTGLYFLIKWMQNPDLLNKILNAYFSLFGVLSVGRFITDGLDLVHSLCFPRRYLDGGVLYDVHSRAQVAKPRAPTKITGKSARSSPLPGALSRLPLPASVRAFLWNIRNVPRQKWTVKVFLRNFATVRGHLGLHGVVGFVLAAAAVAYFNFVDKPWFLTNLMGFAFSYGALQLMSPTTFATGTLLLSALFFYDIYMVFFTPMMVTVAKSLDIPIKLVFPRPDIPSSDPAKPPIKQHAMLGLGDVVLPGIMIGLALRFDLYMFYLRKQTKLDKAQNPGKTAESKDAAAGAETKPLEQADVT…	Peptidase A22 presenilin signal peptide [Macrophomina phaseolina MS6 MS6]
GME29138.1	MSDPGPVYELLGKLAFAFAEVQPLIPTYSHLLVSALFPIYAGAYSSLTRPSSAAKPKKAPKTDDDEGYVSEEDEEDDIQQMEGLSTRDAIIFPVMAGVTLTGLYFLIKWLQDPKLLNKILNAYFSLFGVLSVSRFITDGMDLVHSIVFPRRYIHGGVLYDVHSHAKIAKPRVVKPAGQTARISPLPGAFARIPLPDSAKTFLWAVRNVPKQKWTIKFFLRNVASARGHLGLHGVVGFVLAVAAVAYFNFVDKPWFLTNLMGFAFSYGALQLMSPTTFATGTLLLSALFFYDIYMVFFTPMMVTVAKSLDIPIKLVFPRPDIPSADPAKPPIKQHAMLGLGDVVLPGIMIGLALRFDLYMFYLRKQTKTKHSTTAKKAGTEAAEAPGEQQIQVSKAPYIS…	Peptidase A22 presenilin signal peptide [Neofusicoccum parvum]
GME50189.1	MSDPGPVYELLGKLAFAFAEVQPLIPTYSHLLVSALFPIYAGAHSSLTRPSSAAKPKKAPKTDDDEGYVSEEEEEDDIQQMEGLSTRDAIIFPVMAGVTLTGLYFLIKWLQDPKLLNKILNAYFSLFGVLSVSRFITDGMDLVHSIVFPRRYIHGGVLYDVHSHAKIAKPRVVKPAGQTARTSPLPGAFARIPLPDSAKTFLWAVRNVPKQKWTIKFFLRNVASARGHLGLHGVVGFVLAVAAVAYFNFVDKPWFLTNLMGFAFSYGALQLMSPTTFATGTLLLSALFFYDIYMVFFTPMMVTVAKSLDIPIKLVFPRPDIPSADPAKPPIKQHAMLGLGDVVLPGIMIGLALRFDLYMFYLRKQTKTKHSTTAKKAGTEAAEAPGEQQIQVSKAPYIS…	Peptidase A22 presenilin signal peptide [Neofusicoccum parvum]
OMO51245.1	MKNTERLANLALAGLTLAPLVIKVDPNLNVILTACLTVYVGCYRSVKPTPPSETMSNEHAMRFPFVGSAMLLSLFLLFKFLSKDLVNAVLTCYFFVLGIIALSATVLPAIKRFLPKHWNEDAIVWRFPYFRSLEIEFTRSQVVAAIPGTFFCAWYASQKHWLANNILGLAFCIQGIEMLSLGSFKTGAILLAGLFVYDIFWVFFTPVMVSVAKSFDAPIKLLFPTADSARPFSMLGLGDIVIPGIFVALALRFDVSRGKQSQYFKSAFLGYTVGLVLTIVVMNWFQAAQPALLYIVPSVIGFLAAHCIWNGEVKPLLEFDESKTAATSQEGSDNKSSKKVE	Peptidase A22, presenilin signal peptide [Corchorus capsularis]
OMO52630.1	MESLWKLLYLLEPAPLTLIVTAVAVTFGSGFRALNYGKEMERNRDLSEASITLDRSQALMIPIMSSCSLLLMFYLFSSVSQLLTAFTAIASVSSLFFCLAPHVAYLKSQFGLTDPFVSRCCSKSFTRIQGLLLLVCILTVAAWLVSGHWVLNNLLGISICIAFVSHVRLPNIKICAMLLVCLFVYDIFWVFFSERFFGANVMVSVATQRASNPVHTVANSLSLPGLQLITKKLELPVKIVFPRNLFGGAAPGGSTADFMMLGLGDMAIPAMLLALVLCFDHRKSRETVNLLELYSSKGHKYIWYALPGYAIGLVTALAAGILTRSPQPALLYLVPSTLGPVIFISWLRKELIELWEGTMPNLNDKARQIEV	Peptidase A22, presenilin signal peptide [Corchorus capsularis]
OMO75805.1	MESLWKLLYLLEPAPVTLIVTAVAVTFGSGFRALNYGKEMERNRDLSEASITLDRSQALMIPIMSSCSLLLMFYLFSSVSQLLTAFTAIASVSSLFFCLAPHVAYLKSQFGLADPFVSRCCSKSFTRIQGLLLLVCILTVAAWLVSGHWVLNNLLGISICIAFVSHVRLPNIKICAMLLVCLFVYDIFWVFFSERFFGANVMVSVATQRASNPVHTVANSLSLPGLQLITKKLELPVKIVFPRNLFGGAAPGGSTADFMMLGLGDMAIPAMLLALVLCFDHRKSRETVNLLELYSSKGHKYIWYALPGYAIGLVTALAAGILTRSPQPALLYLVPSTLGPVIFISWLRKELIELWEGTMPNINDKARQIEV	Peptidase A22, presenilin signal peptide [Corchorus olitorius]
OMP09716.1	MKNTERLANLALAGLTLAPLVVKVDPNLNVILTACLTVYVGCYRSVKPTPPSETMSNEHAMRFPFVGSAMLLSLFLLFKFLSKDLVNAVLTCYFFVLGIIALSATVLPAIKRFLPKHWNEDAIVWRFPYFRSLEIEFTRSQVVAAIPGTFFCAWYASQKHWLANNILGLAFCIQGIEMLSLGSFKTGAILLAGLFVYDIFWVFFTPVMVSVAKSFDAPIKLLFPTADSARPFSMLGLGDIVIPGIFVALALRFDVSRGKQSQYFKSAFLGYTVGLVLTIVVMNWFQAAQPALLYIVPSVIGFLAAHCIWNGEVKPLLEFDESKTAAASQEGSDDKSSKKVE	Peptidase A22, presenilin signal peptide [Corchorus olitorius]
EQD64688.1	MSLKVIEYRQLLYIIAMFMFVQFFGLLLGIALFSGEIISVPSQVSQSFFNSPINLLFYVAYIIIVSLILILIFRVYKGKKLFIIFEGVVIFIASLIVFMVVFGMINDSTLITLYGMSITTNFIIAAIAALVLIYLKNRMPQLRNTAAIISSVGVGLILGISFPFNIALLFMAFIAVYDFIAVFITKHMLVLARVAEDNNLALLIGVNEVEAIPAGSLDKSYVAEYRKDKSELKRRTRLNRLIGKDMIPVAARVELGTGDLAIPLMVAISAFSPGPNFVLSFFVIFGAIFGLLLTMFILRKYKRALPAIPPLFFGILVFVLLYSLIYGVI	Peptidase A22, presenilin signal peptide [mine drainage metagenome]
CDM27333.1	MADVSPVAELLGQAFYHFDRLRPLLPTYGHLLVSALFPIWIGAHASLTRPSSAAKPAKKQSDKDKDENDTDDEEGHGPLQKMEGLEPSDALIFPLTAGLTLGGLYLVIKWLEDPAILNKILSFYFSQMGLFFAFAFLKDVLLMIRSFVFPRYYRQGGRLWKAKQSEHLFMASEDHPAKSHSIRNSPLPGILGYLPLPSMVLGLLWKCRNVSYQRLKVRGHIRGLFDFRCLVGLLDIVSGSLALSAVGYFAFVANPWWLTNFLGFCFCYGTLQFMSPSTFWTGTLIMGSLFFYDIYFVFFTPLMVTVATKLDVPIKLLFPRPPTSRDAPGSVPLAMLGLGDIVIPGMMIGLSLRFDLFLYYQRKGAQMARLERSDQATVKPEYQSAIGAWGERFWAPPVK…	Peptidase A22, presenilin signal peptide [Penicillium roqueforti FM164 FM164]
EHR77267.1	MGTQPPRTMTNDDSPSTPKQKAQAQASKEFQAMEAQLREEDSLWSMMKEQMTSMLGMVGMFILTIVLALFIRPWYDIGGLHAFGDAGATQVRYIALELVMIFVFTAFILMLAKYKKDWVIKYGIMGVLALALMYSTVPLAHMIMMDFESDPYAVEEETSFDSELLTHSGFDGHLMSTLTGTAGTWGDMITYYEGNNMSDNTSMWTNSHERYPAGDGNPIHATMGDGVFTFANGAWVWYVDATTGETIDSFACHQWVTTDGENNSGFLPEIGQPCTLAFTTDDAMYIVDEGNFIHRFNTFDESPGLMMKQATWRLPVGLDAHIETIYAESLADDKVMIVSPTMAVVIELEEFSEANDPNAPEATNFAKVVFQHNATSTITSADFGPSPWSSAVYNGPDSG…	Peptidase A22, presenilin signal peptide [uncultured Candidatus Poseidoniales archaeon]
PJF18516.1	MPPNDWFWPSDDLVQLGELREMVVQLPFDPIFIAYAGLMTMAVVPIYFGSKLSVEESESDAYWFPVIGSCVLFGFYLLFNYFSKEYINYLLTAYFGAFGAFSVAKMLVGMASMALPKKWYMFDYYHVVVERKKDGKLVMVNGSLIGILLDTKLTWLHGAMGVVSLALTAYYVYTKNWIASNIFGEAFSISAISLIQLDTFVTGMILLAGLFVYDIFWVFGTDVMVSVAKSFDVPVKVLFPRDIISSPNSGFSMLGLGDIVIPGVFIALCLKFDHHLIASKRIAKNRSPYFTTALVFYILGLLTTMAVMHIYKAAQPALLYLSPAGILSVLLTAIVRGELKEIFAFTTEPAAVEEEVYDEEESDDDGTSKIASKGGRSSPAKRRAKKD	Peptidase A22, presenilin signal peptide domain-containing protein [Paramicrosporidium saccamoebae]
EPZ31834.1	MDAIYLTYTALIILAVIPIYVGSHYAADSSSKPESETVSANDAYLFPVYGSGVLFGLYLLVNYLSKEYLNYLLAAYFGIFGAMGMAKIVDVILRAFIPPAMLNEPYVAKISHKEKTLFHLEVDWLNAFSFVLAVSFTGVYLWCKNWIMSNVFGEAFSIQAISLLELDSFGTGMILLSGLFLYDIFWVFGTDVMVTVAKSFDIPIKLLFPRDVFAPSYKFALLGLGDIVIPGIYVAMCLKFDRHLTKTNENHGKPYFKACLLAYILGLSTTMAVMHIFNAAQPALLYLSPACILSSVLMALYRGEFSELLAFTTIEDVKDKKKSE	Peptidase A22, presenilin signal peptide domain-containing protein [Rozella allomycis CSF55 CSF55]
EPZ36881.1	MDNTSTQRLEIEARDNTDPEKDYKENLRFFCIQVKNLFKPLLITFCLVSWFSLTTIDEKSSNLSPTLVYKQSSGDSTSTILGGSLINALIVLGSIVGMTLLFVLCYVLKLYKVRIFNYLEQLIYAWLGLSTSMILGGTGGLTFYGIIRYYNIAMDYVTFFFCLWNFVAVGLLCIYYHAPLYIQQSYLVVVSALLATNMARLPEWTAWCVVSVVSIYDLFAVLCPKGPLKMLINTAEERNEALPGLLYSVGMADTSKSMKAAPGVYQVQVGIDDLENKNSFEIVDNITSPEVETDDTXGITWSIDDLENKNSFEIVDNITSPEVETDDTIRDGVKLGLGDFIFYSVIIARAAMLDWISFVTCSISLLTGLCGTLLLLMVYEKALPALPISIALGLISYFT…	Peptidase A22, presenilin signal peptide domain-containing protein [Rozella allomycis CSF55 CSF55]
KAG7583601.1	MVSVAKSFDAPIKLLFPTGDAHRPYSMLVLGDIVIPGIFVAVAISHELVSSSPAVIGFLASHCIWNGDIKPNYPQPADVPSEQVQQPAISLRSKPPHPTLAPIQPVQQQQQHPHLAEREAVSSADHQDPYTRSQGSPSRLFYSITGLEEQSILPADCSTRSQGKRSSPSCQQTVLLDRRGRGAVHPASSLFYSITRSKKQSVLTVYPHTRPQERRSSPDPATNHSTRSPPRPSDQSALNQTT	Peptidase A22B signal peptide peptidase [Arabidopsis suecica]
KAG7574711.1	MSSFDPPNHRYSSLLLILLLLGFSVAAADDVSWTEDSSLESPGCTNKFQMVKVLNWVDGVEGDFLTGLTAQFGAALPSDADQSLRFPAAFVDPLDSCSNLSSRLDGHIALSIRGNCAFTEKAKHAEAAGASALLVINDKEDLDEMGCMEKDTSLNVSIPVLMISKSSGDALNKSMVDNKSVELLLYAPKRPVVDLTAGLLLLMAVGTVVVASLWSELTDPDQANESYSILAKEISSAGTRKDDPEKEILDISVTGAVFFIVTASIFLLLLFYFMSSWFVWVLTIFFCIGGMQGMHNIIMAVILRKCGHLGRKSVKLPLLGTMSVLSLLVNIVCLAFAVFWFIKRHTSYSWVGQDILGICLMITALQVVRLPNIKVATVLLCCAFVYDIFWVFISPLIFH…	Peptidase A22B signal peptide peptidase [Arabidopsis suecica]
KAG7595458.1	MILWKSLSCFSFVFGLLLYSASFVSAGDIVHHDDSLPQRPGCNNNFVLVKVPTRVNGSEYTEFVGVGARFGPTLESKEKHATLIKLAIADPPDCCSTPKNKLTGEVILVHRGKCSFTTKTKVAEAAGASAILIINNSTDLFKMVCEKGENVLDITIPVVMLPVDAGRSLEDIVKSNSIVTLQLYSPKRPAVDVAEVFLWLMAVGTILCASYWSAWTVREEAIEQDKLLKDGSDELLQLSTSSSRGVVEVTVISAILFVVVASCFLIMLYKLMSFWFIEVLVVLFCIGGVEGLQTCLVALLSCFRWFRRFGESYLKVPILGAVSYLTLAICPFCIAFAVFWAVKRQYSYAWIGQDILGISLIITVLQIVRVPNLKVGFVLLSCAFMYDIFWVFVSKWWFR…	Peptidase A22B signal peptide peptidase [Arabidopsis suecica]
KAG7644111.1	MSSFDPPNHRYSALVLILLLLGFSVAAADDVSWTEDSSLESPGCTNKFQMVKVLNWVDGVEGDFLTGLTAQFGAALPSVPDQALRFPAAFVDPLDSCSHLSSRLDGHIALSIRGNCAFTEKAKHAEAAGASALLVINDKEDLDEMGCMEKDTSLNVSIPVLMISKSSGDAFNKSMVDNKNVELLLYAPKRPAVDLTAGLLLLMAVGTVVVASLWSELTDPDQANESYSILAKVYQRIVDVSSAGTRKDDPEKEILDISVTGAVFFIVTASIFLLLLFYFMSSWFVWVLTIFFCIGGMQGMHNIIMAVILRKCRHLARKSVKLPLLGTMSVLSLLVNIVCLAFAVFWFIKRHTSYSWVGQDILGICLMITALQVVRLPNIKVATVLLCCAFVYDIFWVFI…	Peptidase A22B signal peptide peptidase [Arabidopsis suecica]
KAJ7925288.1	MYAVVKYFGTAWINWLLGSYFSVAGVGAVWKSSIALARWAMGDARWKTFDEVALVVRKGVADAKRAPLVSLAVRTPSLVLLPLAVVPSALYTFHGRTALLTDVLALAFAHNALALLKIDSFQTGCILLAGLFFYDVWWVFGTEVMVKVATSLDVPIKLLWPKSLAFAGGRGFTMLGLGDVVVPGIFIALALRYDHHRAGGPAHSRFAKPYFYAGLFAYVAGLVATMAVMHVFGKAQPALLYLSPACIVSFGATAALRGELGTAWGWSDEETETDAPAREEDTGDATSGDSGEPK	peptidase A22B signal peptide peptidase [Mycena leptocephala]
XP_056510809.1	MSEVSPLAELLGQALYHFDRVKPLLPTYGHLLVSALFPIWIGSHSSLSRPSSAAKPPKKKDTAKEDSDTEDDTEDEQGSMPKMEGLEPSDALMFPLTAGLTLGGLYMVIKWLEDPAILNKILSFYFSQMGLFFAIAFLKDSSLTVRSFFFPAYYRHRGQLWRVNQSERVFKTSETGQVRHSPLPGAFGTIPLPGPIRSGLWTCRNAVYQQLKLRTYVRGLLEVKTLVGLLDLFSGIAALCAVGYFAFVTKPWWLTNFLGFSFCYGALQFMSPSTFWTGTLILGSLFFYDIYFVFFTPLMVTVATKLDVPIKLLFPRPPTPSEAPDAQSLAMLGLGDIVIPGLMIGLALRFDLFLYYQRKGAQKAQVEGDEKEAIKPQYQKATGAWGERFWSPSIVPQEL…	Peptidase A22B signal peptide peptidase [Penicillium alfredii]
KAJ5122956.1	MSDVSPLAEVLGHAWYHFDRIKPLLPTYGHLLVSALFPMYIGAHASLSRPSSAAKPPKKDTENEEYDTDDEDDEGEDQGGPVQKMEGLEPSDALMFPLTAGLTLGTLYFVIKWLEDPAILNKILSFYFSQMGIFFAVAFLKDALLIWRSLLFPKYYRHGGKVWKAKQHERIFTSLEEVRRSPLPGIFGSIPLPSKVLSFLWACRNASYQRLRLKLHIKNVIDVKGLVGLLDLLSAIIALIAVGYFAFVTKPWWLTNFLGFSFCYGALQFMSPSTFWTGTLILGSLFFYDIYFVFFTPMMVTVATKLDVPIKLLFLVPLPRARTRCYIVIPGMMVGLALRFDLFLYYFQKGAQKARTEGSSQEIVKPKYQRSTGAWGERFWAPTIASREPELQPPYHDAR…	Peptidase A22B signal peptide peptidase [Penicillium atrosanguineum]
XP_056525194.1	MADVSPVAELLGQALYHYERLRPLLPTYGHLLVSALFPIWIGAHASLTRPSSAAKPPKKKDNKHNDDYDTEDEEGHGPLQKMEGLEPSDALIFPLTAGLTLGGLYLVIKWLEDPAILNKILGFYFSQMGLFFAFAFLKDVLLMIRSFVFPRYYRQGGRLWKAKQSERLFITSEKTNSANSPAIRHSPLPGFLGRVPLPGTVLRLLWRCRNLSYQRLKVRAYIRGLFDLKCLIGLLDITSGILALSAVAYFAFVANPWWLTNFLGFCFCYGTLQFMSPSTFWTGTLILGSLFFYDIYFVFFTPLMVTVATKLDVPIKLLFPRPVTSRDAPGSVPLAMLGLGDIVIPGMMIGLALRFDLFLYYQRKGAQLPHTEAQDQATVKPEYQSATGAWGERFWAPTI…	Peptidase A22B signal peptide peptidase [Penicillium bovifimosum]
KAJ5342141.1	MADVSPVAELLGQAFYHFDRIRPLLPTYGHLLVSALFPIWVGSHASLTRPSSAAKATKKPYKDDDDTDDDEEEEGSGPLQKMEALEPRDAIMFPLTAGLTLGGLYMLLKWLEDPAILNKILGFYFSQMGLFFAFAFLKDFQLIIRSFLFPRYYRQGGNLWKVSQTDRRSIAYEKLGTTNSPLVRHSPLPGIWGCVPLPKTLTAFLWVCRNALYKQLRVRAYVRGLFDLKFPVGLLEVISAVASLAAVGYFAFVERTWWLTNFLGFCFCYGTLQFMSPSTFWTGTLILGSLFFYDIYFVFFTPLMVTVATQIDVPIKLLFPRPPSPRDRPGVTPMAMLGLGDIVVPGIMIGLALRFDLFLYYHYKGTQKAKSEGPDQISAKPEYQSATGAWGERFWAPSV…	Peptidase A22B signal peptide peptidase [Penicillium brevicompactum]
KAJ5339316.1	MADVSPVAELLGQAFYHFDRIRPLLPTYGHLLVSALFPIWVGSHASLTRPSSAAKATKKLDKDDDDTDDDEEGSGPLQKMEALEPRDAIMFPLTAGLTLGGLYMLLKWLEDPAILNKILGFYFSQMGLFFAFAFLKDFQLIIRGKLWKVRQSDRRSISYEKLGSTNSPVVRHSPLPGIWGRVPLPTTLTTFLWVCRNALYKQLRVRAYVRGLFDLKFPVGLLEVISAVASLAAVGYFAFVERTWWLTNFLGFCFCYGTLQFMSPSTFWTGTLILGSLFFYDIYFVFFTPLMVTVATQIDVPIKLLFPRPPSPRDRPGVTPMAMLGLGDIVVPGIMIGLALRFDLFLYYHYKGTQKAKSEGPDQISAKPEYQSATGAWGERFWAPSVKPLHQELQPPYHD…	Peptidase A22B signal peptide peptidase [Penicillium brevicompactum]
XP_056807681.1	MADVSPVAELLGQAFYHFDRIRPLLPTYGHLLVSALFPIWVGSHASLTRPSSAAKATKKPDKDDDDTDDEEEGSGPLQKMEALEPRDAIMFPLTAGLTLGGLYMLLKWLEDPAILNKILGFYFSQMGLFFAFAFLKDFQLIIRQTDRCSIAYEKLGSTNSPLVRHSPLPGIWGRVPLPTTLTAFLWVCRNALYKQLRVRAYVRGLFDLKFPVGLLEVISAVASLAAVGYFAFVERTWWLTNFLGFCFCYGTLQFMSPSTFWTGTLILGSLFFYDIYFVFFTPLMVTVATQIDVPIKLLFPRPPSPRDRPGVTPMAMLGLGDIVVPGIMIGLALRFDLFLYYHYKGTQKAKSEGPNQISAKPEYQSATGAWGERFWAPSVKPLHQELQPPYHDARNFPKA…	Peptidase A22B signal peptide peptidase [Penicillium brevicompactum]
KAJ5194397.1	MTDVSPVAELLGQALYHFDRLRPLLPTYGHLIVSALFPIWIGAHASLTRPSSAAKAPKKKADKDKDEYDTDDEEGHGPLQKMEGLEPSDALIFPLTAGLTLGGLYLVIKWLEDPAILNKILSFYFSQMGLFFAFAFLKDVLLMIRSFVFPRYYRQGGQLWKAKQSERLFISEDHPAKAHSIRHSPLPGILGRLPLPDMVLGLLWTYRNVFYQRLKVRAHIRGLFDFKCLVGLLDIISGIFALSAVGYFAFVANPWWLTNFLGFCFCYGTLQFMSPSTFWTGTLIMGSLFFYDIYFVFFTPLMVTVATKLDVPIKLLFPRPPTSRDAPGAVPLAMLGLGDIVIPGMMIGLALRFDLFLYYQRKGAQTARTEGSDQVTLKPEYQSATGAWGERFWAPLVKP…	Peptidase A22B signal peptide peptidase [Penicillium cf. griseofulvum]
KAJ5447374.1	MTDVSPVAELLGQALYHFDRLRPLLPTYGHLIVSALFPIWIGAHASLTRPSSAAKAPKKKADKDKDEYDTDDEEGHGPLQKMEGLEPSDALIFPLTAGLTLGGLYLVIKWLEDPAILNKILSFYFSQMGLFFAFAFLKDVLLMIRSFVFPRYYRQGGQLWKAKQSERLFISEDHPAKAHSIRHSPLPGILGRLPLPDMVLGLLWTYRNVFYQRLKVRAHIRGLFDFKCLVGLLDIISGIFALSAVGYFAFVANPWWLTNFLGFCFCYGTLQFMSPSTFWTGTLIMGSLFFYDIYFVFFTPLMVTVATKLDVPIKLLFPRPPTSRDAPGAVPLAMLGLGDIVIPGMMIGLALRFDLFLYYQRKGAQTARTEGSDQVTLKPEYQSATGAWGERFWAPSVKP…	Peptidase A22B signal peptide peptidase [Penicillium cf. griseofulvum]
XP_056578882.1	MTDVSPVAELLGQALYHFDRLRPLLPTYGHLIVSALFPIWIGAHASLTRPSSAAKPPKKKADKDKDEYDTDDEEGQGPLQKMEGLEPSDALIFPLTAGLTLGGLYLVIKWLEDPAILNKILSFYFSQMGLFFAFAFLKDVLLMVRSFVFPRYYRQGGQLWKAKQSERLFVASEDHPAKPQPTRHSPLPGILGRLPLPAMVIRLLWTYRNLFYQRLKVRAHIRGLFDIKCLIGLLDIISGILALSAVGYFAFVANPWWLTNFLGFCFCYGTLQFMSPSTFWTGTLIMGSLFFYDIYFVFFTPLMVTVATKLDVPIKLLFPRPPTSRDAPGAVPLAMLGLGDIVIPGMMIGLALRFDLFLYYHRKGAQTPRAEGSDQATLKPEYQSATGAWGERFWAPSVK…	Peptidase A22B signal peptide peptidase [Penicillium concentricum]
XP_056535564.1	MTDVSPVAELLGQALYHFDRLRPLLPTYGHLIISALFPIWIGAHGSLTRPSSAAKPKKKSDKNKDEYDTDDEEGRGPLQKMEGLEPSDALIFPLTAGLTLGGLYLVIKWLEDPAILNKILSFYFSQMGLFFAFAFLKDVLSMIRSFVFPRYYRQGGQLWKARQSERLFVASGDHSAKPHPIRHSPLPGILGRLPLPGMVLGLLWTYRNVFYQRLKVRAHIRGLFDFKCLVGLLDIISGILALSAVGYFAFVANPWWLTNFLGFCFCYGTLQFMSPSTFWTGTLIMGSLFFYDIYFVFFTPLMVTVATKLDVPIKLLFPRPPTARDAPGVVPLAMLGLGDIVIPGMMIGLALRFDLFLFYQKKGAQMPRTEGSDQSILKPTYQSATGAWGERFWAPSVKP…	Peptidase A22B signal peptide peptidase [Penicillium coprophilum]
XP_056728010.1	MADVSPVAELLGQALYHFDRLRPLLPTYGHLIVSALFPIWIGAHASLTRPSSAAKPPKKKADKDKDEYDTDDEEGHGPLQKMEGLEPSDALIFPLTAGLTLGGLYLVIKWLEDPAILNKILSFYFSQMGLFFAFAFLKDMLLMIRSFIFPRYYRQSGQLWKAKQSERLFVASEDHPAKSNSVRHSPLPGILGRVPLPGMVLGLLWKCRNLSYQRLKVRAHIRGLFDFKCLVGLLDIISGIFALFAVAYFAFVENPWWLTNFLGFCFCYGTLQFMSPSTFWTGTLIMGSLFFYDIYFVFFTPLMVTVATKLDVPIKLLFPRPPTSRDAPGSVPLAMLGLGDIVIPGMMVGLALRFDLFLYYQRKGAQITRTAGSEQATVKPEYQSATGAWGERFWAPSVK…	Peptidase A22B signal peptide peptidase [Penicillium crustosum]
KAJ5484287.1	MADVSPVAELLGQALYHFDRLRPLLPTYGHLIVSALFPIWIGAHASLTRPSSAAKPPKKNTDKDKDEYDTDDEEGHGPLQKMEGLEPSDALMFPLTAGLTLGGLYLVIKWLEDPAILNKILSFYFSQMGLFFAFAFLKDVSLMIRSFVFPRYYRQGGQLWKAKHSERLFMTSEDHPAKSQSIRHSPLPGILGRVPLPGMVRGLLWKFRNVSYQRLKVRAHIRGLFDFECLVGLLDIISGISALSAVGYFAFVANPWWLTNFLGFCFCYGTLQFMSPSTFWTGTLIMGSLFFYDIYFVFFTPLMVTVATKLDVPIKLLFPRPPTSRDAPGSVPLAMLGLGDIVIPGMMIGLALRFDLFLYYQQKGARMARPKGPDQATIKPEYQSATGAWGERFWAPSVK…	Peptidase A22B signal peptide peptidase [Penicillium expansum]
KAJ5502666.1	MTEVSPVAELLGQAFYHFDRLRPLLPTYGHLIVSALFPIWIGAHASLTRPSSAAKPPKRKADKDKDEYDTDDEEGQGPLQKMEGLEPSDALIFPLTAGLTLGGLYLVIKWLEDPAILNKILSFYFSQMGLFFAFAFLKDVLLMIRSFVFPRYYRQGGQLWKAKQSERLFVASEDHPAKPRSTRHSPLPGILGRLPLPGMVLGLLWKYRNVFYQRLKVRAHIRGLFDFKCLVGLLDIISGIFALSAVGYFAFVANPWWLTNFLGFCFCYGTLQFMSPSTFWTGTLIMGSLFFYDIYFVFFTPLMVTVATKLDVPIKLLFPRPPTSRDAPGAVPLAMLGLGDIVIPGMMIGLALRFDLFLYYQRKGAQTPRTEGPDQATLKPEYQSATGAWGERFWAPSAK…	Peptidase A22B signal peptide peptidase [Penicillium fimorum]
KAJ5560430.1	MEEQRRSLARQFTRFDNLHDFQLERHPEHHGLKLDYLQSFFFHIDPTTSLTACLVQAKVQNTMSAANIMSEDNINPLVDFIAHAFYYLPRLGPELSLYSHLLVSALFPIWIAAHAALSRPSSAAKPPKKSDKDYEDGDDEEGEDEEGPVEKLEGLQPSDALMFPLMAGFTLCSLYAALKWLKDPSIVNKILGFYFSQMGMFFAVAFLKDILLFGRSFIFPKYYRHQGRIFHAKQSERVFKIKTTDEVNSPGHVRISPLPGVFGRIPLPGFVLNQLWACRNASYQQLRLRFHIRGLFNIKPLVGLLDLLSVTVALVAVAYFQFVEKPWWLTNFLGFSFSYGTMQLMSPTTFGTGSLILTSLFFYDIYFVFFTPVMVHVAKNLDVPIKLMFPRTDETGEPA…	Peptidase A22B signal peptide peptidase [Penicillium frequentans]
KAJ5557243.1	MSAANIMSEDNINPLVDFIAHAFYYLPRLGPELSLYGHLLVSALFPIWIAAHAALSRPSSAAKPPKKSDKDYDEDGDDEEGEDEEGPVEKLEGLQPSDALMFPLMAGLTLCSLYAALKWLKDPSIVNKILGFYFSQMGMFFAVAFLKDILLFGRSFIFPKYYRHQGRIFHAKQSERVFKIKTTDEVNSPGHVRISPLPGVFGRIPLPGFVLNQLWACRNASYQQLRLRFHIRGLFNIKPLVGLLDLLSVTVALVAVAYFQFVEKPWWLTNFLGFSFSYGTMQLMSPTTFGTGSLILTSLFFYDIYFVFFTPVMVHVAKNLDVPIKLMFPRTDETGEPAHAMLGLGDIVIPGMMVCLALRFDLFLYYRFKGAQKANIEGLDGEIAKPEYQRATGLWGERF…	Peptidase A22B signal peptide peptidase [Penicillium frequentans]
KAJ5608751.1	MAEAEISPLAELLGHAFYHFDRMRPLLPTYGHLLVSALFPIWIGAHASLSRPSSAAKPPKKSDEDLDDDEDDEDNEDDQGPVQKMEGLEPSDALMFPLTAGLTLGGLYLVIKWLEDPAILNKILGFYFSQMGLFFAVAFLKDTLLIVRSVFFPRHYRYGGKLYHAKQSERVFKAEFTNELRHSPLPGIFSAIPLPGFLQSFLWTCRGISYRRLRLRAHIRGLFEIKPLVGLLDLLSGIIALIAVGYFTFVVKPWWLTNFLGFSFSYGTLQFMSPSTFWTGSLILGSLFFYDIYFVFFTPLMVTVATKLDVPIKLLFPRPPSPGDKPGIEALAMLGLGDIVIPGMMVGLALRFDLFLYYRNKGIKKAQAEGLKEGASKPLYQRATGSWGERFWAPATIPE…	Peptidase A22B signal peptide peptidase [Penicillium herquei]
KAJ5600220.1	MADVHDVSPLAEVLGEALYHFDRMRPLLPTYGHLLVSALFPIWIGAHASLQRPSSAAKPPKKDEDKGDDTEDEDDDEEEAGPAQKMEGLEPSDALMFPLTAGLTLGGLYLVIKWLEDPAILNKILSFYFSQMGIFFRRCVFEGCSRVFQADGQVRHSPLPGIFGRIPLPGKILSLLWSTRNASYQRLQLRLHVRGIIDGKGLIGLLDLFSGLFALGAVGYFAFITKPWWLTNFLGFCFSYGALQFMSPSTFWTGTLILGSLFFYDIYFVFFTPLMVTVATKLDVPIKLLFPRPAGPNDDPTVQALAMLGLGDVVIPGMMAGLALRFDLFLYYHRKGIQKAQIEESESIVKPQYQAATGSWGERFWAPTRASQIPEVQPPYHDARAFSKTYFKASIVGYV…	Peptidase A22B signal peptide peptidase [Penicillium hetheringtonii]
XP_056805237.1	MPSEVSPLAELLGHAWYHFDHIKPLLPTYGHLLVSALFPIWIGAHASLSRPSSAAKPAKKCDDEREDYETDEEGEDDQGPVQKMEGLEPSDALMFPLTAGLTLGALYLVIKWLEDPAILNKILSFYFSQMGVFFAVAFLKDALLIVRSLIFPRYYRYDGKVWRVKQSERVFTALGHIRHSPLPGIFGAIPLPKAFSSAIWAFRNVLYRRLALRAHIRGLFDTKTLVGLLDILSAIFSLGAVGYFAFVTKPWWLTNFLGFSFCYGALQFMSPSTFWTGSLILGSLFFYDIYFVFFTPLMVTVATKLDVPIKLLFPRPPSPGDAPDVEALAMLGLGDIVIPGMMIGLALRFDLFRYYERKGHQKAASEAPDEKIVKPAYQRATGAWGERFWAPPIVPREPE…	Peptidase A22B signal peptide peptidase [Penicillium hispanicum]
XP_056833272.1	MAEVSPLAELLGQALYHFDRVKPLLPTYGHLLVSALFPIWIGAHASLSRPSSAAKPSKEDINPEEDTDDEEEESSPVQKMENLEASDALMFPLTAGLTLGGLYMVIKWLEDPAILNKILSFYFSQMGLFFAIAFLKDTLLVLRSFVFPRYYRRGGKLWKANQSERVFKASATDVRYSPLPGILGAIPLPNKIMAMLWTCRRVAYQRLRLRAHVRGLLNAKGLVGLLDLLSGIIALIAVGYFAFVTKPWWLTNFLGFSFCYGALQFMSPSTFWTGSLILGSLFLYDIYFVFFTPLMVTVATKLDVPIKLLFPRPTEDPDVASLAMLGLGDIVVPGMMVGLALRFDLFLYYQRKGLQKAQAEKSSEEENVKPEYQSATGAWGERFWASPVAPREPELQPPY…	Peptidase A22B signal peptide peptidase [Penicillium lagena]
KAJ5703337.1	MAEAEISPLAELLGHAFYHFDRMRPLLPTYGHLLVSALFPIWIGAHASLSRPSSAAKPPKKSDEDLDDDEDDEDNEDDQGPVQRMEGLEPSDALMFPLTAGLTLGGLYLVIKWLEDPAILNKILGFYFSQMGLFFAVAFLKDTLLIVRSVFFPRHYRYGGKLYHAKQSERVFKAELTNELRHSPLPGIFSAIPLPGFLQNFLWTCRSVSYRRLRLRAHIRGLFEIKPLVGLLDLLSGIIALIAVGYFTFVVKPWWLTNFLGFSFSYGTLQFMSPSTFWTGSLILGSLFFYDIYFVFFTPLMVTVATKLDVPIKLLFPRPPSPGDKPGIEALAMLGLGDIVIPGMMVGLALRFDLFLYYRNKGIKKAQAEGLKEFASKPLYQRATGSWGERFWAPATIPE…	Peptidase A22B signal peptide peptidase [Penicillium malachiteum]
XP_056949694.1	MAEAEISPLAELLGHAFYHFDRMRPLLPTYGHLLVSALFPIWIGAHASLSRPSSAAKPPKKLDEDQDDDEDDEDNEDDQGPVQRMEGLEPSDALMFPLTAGLTLGGLYLVIKWLEDPAILNKILGFYFSQMGLFFAVAFLKDTLLIVRSIFFPRHYRYGEKLYHAKQSERVFKAELTNELRHSPLPGIFSAIPLPRFVRNFLWTCRGISYRRLRLRAHIRGLFEIKPLVGLLDLLSGMAALIAVGYFTFVVKPWWLTNFLGFSFSYGTLQFMSPSTFWTGSLILGSLFFYDIYFVFFTPLMVTVATKLDVPIKLLFPRPPSPGDKPGIEALAMLGLGDIVIPGMMVGLALRYDLFLYYRNKGIKKAQAEGLKEGASKPLYQRATGSWGERFWAPATIPE…	Peptidase A22B signal peptide peptidase [Penicillium malachiteum]
XP_057033747.1	MADVSPVAELLGQALYHFDRLRPLLPTYGHLLVSALFPIWIGAHASLTRPSSAAKPSKKKANKDKDEYDTDDEEGQGPLQKMEGLEPSDALMFPLTAGLTLGGLYLVIKWLEDPAILNKILSFYFSQMGLFFSFAFLKDVLLMIRSFVFPRYYRQGRRLWKVKQSERFFITSEKDTSGNSPSMRHSPLPGILGLVPLPRIVLALLWKSRGVSYQRLKVRAHIRGLFDFKCLVGLIDIISGILALSAIGYFAFVANPWWLTNFLGFCFCYGTLQFMSPSTFWTGTLILGSLFFYDIYFVFFTPLMVTVATKLDVPIKLLFPRPPTARDAPGSVPLAMLGLGDIVIPGMMIGLALRFDLFLYYQNKGVQKARIEGSDQAIAKPEYQSATGDWGERFWAPSI…	Peptidase A22B signal peptide peptidase [Penicillium paradoxum]
XP_057086555.1	MTEVSPVAELLGQAFYHFDRLRPLLPTYGHLIVSALFPIWIGAHASLTRPSSAAKPPKKKADKDKDEYDTDDEEGQGPLQKMEGLEPSDALVFPLTAGLTLGGLYLVIKWLEDPAILNKILSFYFSQMGLFFAFAFLKDVLLMIRSFVFPRYYRQGGRLWKAKQSERLFVASEDHPANPLSIRHSPLPGILGRLPLPGMVTGLLWTYRNVFYQRLKVRAHIRGLFDFKCLVGLLDIISGIFALSAVGYFAFVANPWWLTNFLGFCFCYGTLQFMSPSTFWTGTLIMGSLFFYDIYFVFFTPLMVTVATKLDVPIKLLFPRPPTSRDAPGAVPLAMLGLGDIVIPGMMIGLALRFDLFLYYQRKGAQTPRTEGSDQATLKPEYQSATGAWGERFWAPSVK…	Peptidase A22B signal peptide peptidase [Penicillium robsamsonii]
XP_057130697.1	MADVSPVAELLGQALYHFDRLRPLLPTYGHLLVSALFPIWIGAHASLTRPSSATKPPKKKAGKDKDEYDTDGEEGHGPLQKMEGLEPSDALIFPLTAGLTLGGLYLVIKWLEDPAILNKILSFYFSQMGLFFAFAFLKDVLLMIRSFVFPRYYRQGGQLWKAKQSEHLFMASEDHPAKPHSIRHSPLPGILGRVPLPGMVLGLLWKCRNVSYQRLKVRAHIRGLFDFKCLVGLLDIISGIFALSAVGYFAFVANPWWLTNFLGFCFCYGTLQFMSPSTFWTGTLILGSLFFYDIYFVFFTPLMVTVATKLDVPIKLLFPRPPTSRDAPGSVPLAMLGLGDIVIPGMMIGLALRFDLFLYYQRKGAQTPRPEGSDQATVKPEYQSATGAWGERFWAPSVK…	Peptidase A22B signal peptide peptidase [Penicillium samsonianum]
XP_057094508.1	MADVSPVAELLGQAFYHFDRMRPLLPTYGHLLVSALFPIWIGAHASLTRPSSAAKPPKKDDQQVKDECDTDEEEEGYGPLQKMEGLEPSDALMFPLTAGLTLGGLYLVIKWLEDPAILNKILSFYFSQMGLFFAFAFIKDVLLMIRSFIFPRYYREGGNLWKVIRFERRFIASDKSNPTKPSSVRNSPLPGAWGRIPLPVMISGLLWTFRNALYQRLKVRAHVRGLFDIKCLVGLVDILSGIFALSTVAYFAFVAKPWWLTNFLGFCFCYGTLQFMSPSTFWTGTLILGSLFFYDIYFVFFTPLMVTVATKLDVPIKLLFPRPPSPRDAPGATSLAMLGLGDIVIPGMMIGLALRFDLFLYYHRKGANRAWTGESDQKNLKPEYQSATGAWGERFWAPS…	Peptidase A22B signal peptide peptidase [Penicillium soppii]
KAJ5427376.1	MADVSPVAELLGQALYHFDRLRPLLPTYGHLIVSALFPIWIGAHASLTRPSSAAKPSKKKTDKDKDEYDTDDEEGHGPLQKMEGLEPSDALIFPLTAGLTLGGLYLVIKWLEDPAILNKILSFYFSNMGLFFAFAFLKDALLMIRSFMFPRYYRQSGQLWKAKQSERLFMASEDHPAKSNSVRHSPLPGILGRVPLPGMMLGLLWKCRNVSYQRLKVRAHIRGLFDFKCLVGLLDIISGIFALSAVAYFAFVENPWWLTNFLGFCFCYGTLQFMSPSTFWTGTLIMGSLFFYDIYFVFFTPLMVTVATKLDVPIKLLFPRPPTSRDAPGSVPLAMLGLGDIVIPGMMVGLALRFDLFLYYQRKGAQMARTAGPDQTTVKPEYQSATGAWGERFWAPSVK…	Peptidase A22B signal peptide peptidase [Penicillium sp. CMV-2018d]
KAJ5542617.1	MADVSPVAELLGQALYHYERLRPLLPTYGHLIISALFPIWISAHASLTRPSSAAEPPKKKANEHNDDYDTEDEEGHGPFQKVEGLEPSDALMFPLTAGLTLGGLYLLIKWLEDPAILNKILGFYFSQMGLFFAYAFLKDVLLMIRSCIFPRYYRQGGRLWKVKQSERLFITSEKGNSANSPAIRHSPLPGLFGRIPLPGTVLRLFWRCRNVSYQRLQVRAHIRGLFDVKSLVGLPNVTSGILALVAVAYFAFVENPWWLTNFFGFCFCYGTLQFISPSTFWTGTLILGSLFFYDIYFVFFTPLMVTVATKLDIPIKLLFPRPPTSHDAPGSVSLAMLGLGDIVIPGMMVGLALRFDLFLYYQRKGAQLIRTEAQDQATVKPVYQSATGAWGERFWAPTT…	Peptidase A22B signal peptide peptidase [Penicillium sp. DV-2018c]
KAJ5889391.1	MSAADIMSEDNINPLVDFVAHAFYYLPRLGPELSLYSHLLVSALFPIWIAAHAALSRPSSAAKPPKKSDKDYDEDSDDEEGEDEEGPVEKLEGLQPSDALMFPLTAGFTLCSLYAALKWLKDPSIVNKILGFYFSQMGMFFVVAFLKDILLFGRSFIFPKYYRHQGRIFHAKQSERVFKTKTADEVNSPGHVRNSPLPGVFSRVPLPGFVLNQLWACRNASYQQLRLRFHIRGLFNIKPLVGLLDLLSVTVALVAVAYFQFVEKPWWLTNFLGFSFSYGTMQLMSPTTFGTGSLILTSLFFYDIYFVFFTPVMVHVAKNLDVPIKLMFPRTDETGEPAHAMLGLGDIVIPGMMVCLALRFDLFLYYRLKGAQKAKIAGLDGEIAKPEYQRATGLWGERF…	Peptidase A22B signal peptide peptidase [Penicillium tannophilum]
KAJ5969117.1	MADVSPVAELLGQALYHFDRLRPLLPTYGHLIVSALFPIWIGAHASLTRPSSAAKPSEKKADKDKDEYDTDDEEGHGPLQKMEGLEPSDALIFPLTAGLTLGGLYFVIKWLEDPAILNKILSFYFSHMGLFFAFAFLKDALLMIRSFMFPRYYRQSGQLWKAKQSERLFMASEDHPAKSNSGRHSPLPGILGRVPLPGMILGLLWKCRNVSYQRLKVRAHIRGLFDFKCLVGLLDIVSGIFALSAVAYFAFVENPWWLTNFLGFCFCYGTLQFMSPSTFWTGTLIVGSLFFYDIYFVFFTPLMVTVATKLDVPIKLLFPRPPTSRDAPGSMPLAMLGLGDIVIPGMMVGLALRFDLFLYYQRKGAQMARTTESDQTTVKPEYQSATGAWGERFWAPSVK…	Peptidase A22B signal peptide peptidase [Penicillium viridicatum]
XP_057106479.1	MADISPVAELLGQVLYHFDRLRPLLPTYGHLLVSALFPIWIGAHASLTRPSSAAKAPKKKADKNKDEYDTDDEEGHGPLQKMEGLEPSDALIFPLTAGLTLGALYLVIKWLEDPAILNKILSFYFSQMGLFFAFAFLKDMLLMVRSFVFPRYYRQGGQLWKVKQSECIFIASEHHPAKPHSIRNSPLPGFLGQLPLPRMVLRLLWTCRNVSHQRLKVRAHVRGLFDFKCLVGLLDILSAIISLSAVGYFAFVANPWWLTNFLGFCFCYGTLQFMSPSTFWTGTLIMGSLFFYDIYFVFFTPLMVTVATKLDVPIKLLFPRPPTSRDAPGTVPLAMLGLGDIVIPGMMIGLALRFDLFLYYQRKGAQKAHAEGSDQTTIKPEYQSATGAWGERFWASSVK…	Peptidase A22B signal peptide peptidase [Penicillium vulpinum]
PAV18585.1	MSQQDWHLISSYAGILILATFSVYAGSFGSLKAPRSAKGKKDSGDDDSEQEDEEVPERVTTSEALLFPILGSITLFGLYLIVKFLGVEWINWLLGWYFAFVGIISVWKCSISIAVTLLGKGYWRSFKIRKLELPKFIDPKGTSVVSMRTPSIVLLFPSLIPSILYSYQTGPKKSALITDILALSFAHNSLSLIKLDRFQTGIILLSGLFLYDIWWVFGTEVMVTVGTSLDAPIKILWPKSYLFSIERGFTMLGLGDIVVPGLFISLALRFDLNNSAHKTPNKPFIKPYFISAIIAYVVGLSTTIVVMSVFKAAQPALLYLSPACILSFLITAYSRNELNVAWEWDDNDAKPAEEKEPVKDICDLDSNESVVLAEADPLDEEYIVRNRLHLN	peptidase A22B signal peptide peptidase [Pyrrhoderma noxium]
XP_007309600.1	MSYVFHVLIIFFLPCLKTPRKHSEPGAKQDEADNEEADTSERVSSEEAWLFPVFGSIALLGFYLIVKYIGKEWINWLLGWYFSLMGVGSVSKVRLNLRSFISKVGTAGDASTETRYTFSKAQRVQYASLAFRTPSLLLIPLGTIPSIIYNYTDGPAKSSLVTDILALSFSHNALSLLKIDSFKTGTILLSGLFLYDIWWVFGTEVMVKVATNLDLPIKLLWPKSAIFSTSKGFTMLGLGDIVVPGLFISLALRYDYSRHTRSNSRAPSFVKPYFYAALSSYVAGLVTTMTVMHTFKAAQPALLYLSPACILSFFITASLRGELSEAWAWSDEAPETEATSARHLHDSESKKQD	peptidase A22B signal peptide peptidase [Stereum hirsutum FP-91666 SS1 FP-91666 SS1]
KAF2350866.1	MAESVVEEVAKVIVENATEAVKNGTAKEPATPEGILLAYSSLVIMAILPIFFGSYRSISFQEQQKAAGEKLDTVTSKDAAMFPLIASCALFGLYLVFTIFSKEYINLLLSSYFFFLGICAMAHVFSPFISRFVPASIPYKTYKLVLDCTSPSAPQQGDNSKEKEQKQSLIDFSFSTHDFVVMILCSVVGVWYILKKHWIANNLLGLAFAVNGIELLSLNSVTTGALLLSGLFVYDIFWVFGTNVMVTVAKSFEAPIKLVFPQDLLEKGVLQADNFAMLGLGDIVIPGIFIALLLRFDKSLKRGSHTYFNATIGAYFAGLLATILVMHVFKHAQPALLYLVPACLGVPTLLAAIKGDFNTLVKYEDSPTETEPAKALTEDQEEGAEGDVSKRVTRADTRK…	Peptidase A22B signal peptide peptidase [Trinorchestia longiramus]
KAF2366949.1	MTKLVGILYLLIAGYACLGSFATSPEEASDDEAAAVTAFPPLPASSSSKAYSAWFGIMLVQQRNSMEEQHTNKVCTSFYPEISNMPVNETSAVYHPVLDAFDWWPCSPTPPPGSLAGHLLLLNGSRDPSNCSLLEAASAVQALGAAGSIFVRSKQPPTQTTHNTSLWFSFIGNSTYQLIISDNTTKVAVYSPPEDFSMNYSLIIIWVLAVGTVAVGAYWSGRVRHSLYKEGSHVSVPRRRRRSSDGAESTVDAADSKQKDEVFINTRVMIFMVIMMCLMLVALYYLYEYLVYVIIGLFCVASVSAVYSCLEPLLLRVPCATCRTPYFNVYVLRGQVEVRQVLLLFFSLGLVITWLVLRNEPYAWILQDVLGVAFCINMLRLIKLHDLRICTVLLSCLFF…	Peptidase A22B signal peptide peptidase [Trinorchestia longiramus]
KAF2354376.1	MPVELQPSVALMAYSIVDSSRVSTFLISILLIVYGSFRSLNMEQEAREREKEKERHKLMGLPSPASSENNVQTLDSLQAMCLPLGASVSLLVMFFFFDSMQMLFAVCTASECCLQSALPVSVVCSLHCQKWMLLVVNIVVVAVIATVALAFLLLPMCQYIIRPCTDNKKISFGMCGRFTGAEILSFCLSVTIVCIWVLTGHWLLMDAMGMGLCVAFIAFVRLPSLKVSTLLLMGLLVYDVFWVFFSSYIFNANVMVKVATRPAENPVGVMARKLHLGSMARDVPKLSLPGKLVFPSMQHTGHFSMLGLGDVVMPGLLLCFVLRYDAYKKAQLLSTEAGVPVPPSHMNKISYFHCSLIGYFLGLLTATVSSEIFKAAQPALLYLVPFTLLPLLTMAYLKV…	Peptidase A22B signal peptide peptidase [Trinorchestia longiramus]
KAH7669535.1	MESRRFLGPFLALILVAVIPRLVIGGDIVHEDDQTPKQPGCSNNFVLVKVQTWIGNREDNEFVGVGARFGTPLQSQERHANRTRLSIADPPDLCTPPRNKVAKDVLLVHRGNCTFTTKAKVAEAAGASAIIIINNRKELYKMVCNRNETDLHINIPAVMLPQDAGASLEASIKSGVSVAVQLYSPDRPLVDIAEVFLWLMAVGTILCACYWSAWSAREASIEHEKLLKDAPEELLKMETTASGVVDINTTSAVLFVVIASCFLILLYKLMSFWFVELLVVLFCIGGIEGLQACLVVLLSRWFKRASESFIKVPFFGAVSHLTLAVTPFCVAFAVVWAVYRRMSFAWIGQDILGIALIITVLQIVCVPNLKVGTVLLTCAFLYDIFWVFISKWWFNESVM…	Peptidase A22B signal peptide peptidase protein [Dioscorea alata]
KAH7664166.1	MAPLSPPVSLCLFMLFSFSQFADAVDACNNTVQKVMIKRWVNGVEMDYLVGSSAKFGATLPVDDAKVQKLSAILANPSTCCVKSSSKLMNSIAIAKRGDCEFTYKAGIAESGGAAVLIVINDYDGLQDMVCADNQTSLNIRIPVIMIPKSSGEDILNSLADGKTVEALIYAPERPIVTPSIIVLWSIAVGTLTCASLWSGYTTREQERYNQLSPKSQEKRPNMEEETEDEVIEINAKMAILFVIAASTFLVLLYFFMAPWFNWLLIIMFCIGGTQGMHACLVTAIQRICKGFQGLTINLPICGEVLVLSIVILPICIALAATWALNRKAPIAWVGQDILGVCLMATVLQMVRLPNIKVASLLLTCAFCYDIFWVFISPLIFKTSVMITVARGDKNGGES…	Peptidase A22B signal peptide peptidase protein [Dioscorea alata]
KAH7670517.1	MAIRVSSSSSLSRSCLLLLLFFVLFAVFLVGASADDVSPDEDIDPKSPACNNKFQLVKIKTWVNGTERASIVGLSARFGATLPADASEALKLPAVLTNPFNCCTNLSSKLYNSVALAKRGDCTFTAKAKIAQAEDAAGLLVINDNEELYKMVCTENDTSLDISIPIVMIPRSAGESIKASMASGGRVEVLLYSPKRPALDFSAIFIWLMAVGTIVCASLWPEFIACEQVDERYNQLTPKDQPNAGMNREDIQNEILEINAKGAIIFVIMASAFLMLLYFFMSSWFVWLLIVLFCIGGTEGMHVCLVTIMSRICKDCGRKTVSLPIMGEVSIISLVVLIFCAAFAIFWAANQHASYSWIGQDILGICLMITVLQMARLPNIKVASALLSCAFVYDIFWVF…	Peptidase A22B signal peptide peptidase protein [Dioscorea alata]
KAH7691727.1	MELKGFLGLFLALILVVLLPGFVIGGDIVHEDDEAPKQPGCSNNFVLVKVQTWIDNSEDSEFVGVGARFGTPLESQERHANRTRLLIADPPDLCSPPRKKLSGEVLLVHRGKCKFTSKAKVAEAAGASAILIINNCRELYKMVCDRNETDLNINIPAVMLPQDAGASLESTIKNGVAVAVQLYSPDRPLVDTAEVFLWLMAVCTILCASYWSAWSAREASIEHEKLLKDAPEELLKMETSGSGVVDINTASALLFVVIASCFLILLYKRMSSWFVELLVILFCIGGVEGLQTCLVVLLSRWFKRAGESFIKVPFFGDVSYLTLAVSPFCIAFAVIWAVYRRISFAWIGQDILGIALIITVLQIVHVPNLKVGTVLLSCAFLYDIFWVFLSKKWFHESVM…	Peptidase A22B signal peptide peptidase protein [Dioscorea alata]
KAH7691729.1	MELKGFLGLFLALILVVLLPGFVIGGDIVHEDDEAPKQPGCSNNFVLVKVQTWIDNSEDSEFVGVGARFGTPLESQERHANRTRLLIADPPDLCSPPRKKLSGEVLLVHRGKCKFTSKAKVAEAAGASAILIINNCRELYKMVCDRNETDLNINIPAVMLPQDAGASLESTIKNGVAVAVQLYSPDRPLVDTAEVFLWLMAVCTILCASYWSAWSAREASIEHEKLLKDAPEELLKMETSGSGVVDINTASALLFVVIASCFLILLYKRMSSWFVELLVILFCIGGVEGLQTCLVVLLSRWFKRAGESFIKVPFFGDVSYLTLAVSPFCIAFAVIWAVYRRISFAWIGQDILGIALIITVLQIVHVPNLKVGTVLLSCAFLYDIFWVFLSKKWFHESVM…	Peptidase A22B signal peptide peptidase protein [Dioscorea alata]
KAH7673490.1	MRNHERAVNLALAGVTLAPLVLRVDPNLNVILTACLVVYVGCYRSVKPTPPAETMSKEHAMRFPLVGSAMLLSLFLLFKFFSKDLVNAVLTCYFFVLGIVAFSATLLPMIKRFLPRQWNENVIVWHLPYFQSASVEFTKSQVVAAIPGTFFCAWYASQKHWLANNILGIAFCIQGIEMLSLGSFKIGAILLGGLFIYDIFWVFFTPVMVSVAKSFDAPIKLLFPTSNPERPFSMLGLGDIVIPGIFVALALRFDVSRGKPNRYFNSAFVGYTVGLVLTIFVMNWFQAAQPALLYIVPGVIGFVAVHCLWNGEVKELLEYDESKNTIDSSSCSTAEDDDKPIKKE	Peptidase A22B signal peptide peptidase protein [Dioscorea alata]
KAH7670516.1	MAIRVSSSSSLSRSCLLLLLFFVLFAVFLVGASADDVSPDEDIDPKSPACNNKFQLVKIKTWVNGTERASIVGLSARFGATLPADASEALKLPAVLTNPFNCCTNLSSKLYNSVALAKRGDCTFTAKAKIAQAEDAAGLLVINDNEELYKMVCTENDTSLDISIPIVMIPRSAGESIKASMASGGRVEVLLYSPKRPALDFSAIFIWLMAVGTIVCASLWPEFIACEQVDERYNQLTPKDQPNAGMNREDIQNEILEINAKGAIIFVIMASAFLMLLYFFMSSWFVWLLIVLFCIGGTEGMHVCLVTIMSRICKDCGRKTVSLPIMGEVSIISLVVLIFCAAFAIFWAANQHASYSWIGQDILVARGDNSGGEAIPMLLRIPRFFDPWGGYDMIGFGDI…	Peptidase A22B signal peptide peptidase protein [Dioscorea alata]
KAH7691765.1	MESLWKLTYLLEPASLALIVTAIFVTFASAFRALSHGKEMERNRDFSEASITLDQSQALMIPIASSCSLLLMFYLFSSVSHLLTAFTAVASASALYFCFSPYIAYLKNQLGLTDPLVSRCCSKSFTKTQGILLLVCIGTVIAWLVSGHWMLNNLLGIAICIAFVSHVRLPNIKICVLLLVLLFVYDIFWVFFSERFFGANVMVSVATQKASNPVHTVANRLSLPGLQLIAKKLELPVKLVFPRNLLGGIVPGNSAVDYMMLGLGDMAIPGMLLALVLYFDYRKSKDMDGPFDSSSPKGHKYVWYALSGYAVGLIIALGAGILSQSPQPALLYLVPSTLGPVIFLSWIRQELRELWEGSIPSSHDKVHLMEV	Peptidase A22B signal peptide peptidase protein [Dioscorea alata]
KAH7691731.1	MVNGSCTILCASYWSAWSAREASIKHEKLLKDAPEELLKMETSGSGVVDINTASALLFVVIASYFLILLYKRMSSWFVELLVILFCIGGVKGLQTWLVVLLSRWFKRAGESFIEVPFFGDVSYLTLTVSPFCLAFAVIWAVYRRISFALIGQDILGIALIITVLQIVHVPNLKMFIDQERDIATIIRGVSYKQQEIHTHCEGNTRGWSSALACINTAGGKGSEKGGDYMDWGQFQVDAKSFRDGRHDISTVYAGVLNSNL	Peptidase A22B signal peptide peptidase protein [Dioscorea alata]
KAH7691728.1	MELKGFLGLFLALILVVLLPGFVIGGDIVHEDDEAPKQPGCSNNFVLVKVQTWIDNSEDSEFVGVGARFGTPLESQERHANRTRLLIADPPDLCSPPRKKLSGEVLLVHRGKCKFTSKAKVAEAAGASAILIINNCRELYKMVCDRNETDLNINIPAVMLPQDAGASLESTIKNGVAVAVQLYSPDRPLVDTAEVFLWLMAVCTILCASYWSAWSAREASIEHEKLLKDAPEELLKMETSGSGVVDINTASALLFVVIASCFLILLYKRMSSWFVELLVILFCIGGVEGLQTCLVVLLSRWFKRAGESFIKVPFFGDVSYLTLAVSPFCIAFAVIWAVYRRISFAWIGQDILGIALIITVLQIVHVPNLKVGTVLLSCAFLYDIFWVFLSKKWFHESVM…	Peptidase A22B signal peptide peptidase protein [Dioscorea alata]
PWA82857.1	MEPLWKLVFLMEPAPITLILTAIAVTFGAAFRALSYGKEMEKNRDMSEASITLDRSQALMIPVMSSCSLLMMFYLFSSVSQLLTAFTAIASISSLYFCFSPYITHFKSQYGLSDPFVSRCCSKSFTRMQALLLLLCFITVAAWLVSGHWVLNNMLGISLCIAFVSHVRLPNIKVCAMLLVCLFVYDIFWVFYSEWFFGANVMVAVATQQASNPVHTVANSLSLPGLQLITKKLELPVKIVFPRDLLGGIVPGNAASDFMMLGLGDMAIPSMLLALVLCFDHRKDKEVASPMDISKGHKYIWYATTGYAVGLVAALAAGILTHSPQPALLYLVPSTLGPIVLISWTRKELNELWEGSTPALAEKTHLTEV	Peptidase A22B, signal peptide peptidase [Artemisia annua]
PWA82858.1	MEPLWKLVFLMEPAPITLILTAIAVTFGAAFRALSYGKEMEKNRDMSEASITLDRSQALMIPVMSSCSLLMMFYLFSSVSQLLTAFTAIASISSLYFCFSPYITHFKSQYGLSDPFVSRCCSKSFTRMQALLLLLCFITVAAWLVSGHWVLNNMLGISLCIAFVSHVRLPNIKVCAMLLVCLFVYDIFWVFYSEWFFGANVMVAVATQQASNPVHTVANSLSLPGLQLITKKLELPVKIVFPRDLLGGIVPGNAASDFMMLGLGDMAIPSMLLALVLYFDHRKDKEVASPMNISKGHKYIWYATTGYAVGLVAALAAGILTHSPQPALLYLVCFCH	Peptidase A22B, signal peptide peptidase [Artemisia annua]
KZZ96397.1	MSESITQISIQSAANMTSDLIKNIRFYLKMDPIIIAAALFPIYVGAHAALSRPPSAKMPLKRKAEVWEEDEEVEEEEEGLSALMTGGSKLQASDAILLPLSAGALLCFFYWIIMSSESGAKILNQVLGIHVALTGTVFLRTFLNDFGNLIRSFVFPTRYSFAGSYWKVDRRGHRFVDLDDDSNVCSSPFPGVFRYITLIGKLNAFAWGVRDFLYCKPELCFHIRNVISIETRLTPIGMLSSALSFAVVYYFTFVNKFWWLTNLLGTASAYGAMALMSPATFATGSLILMVLFFYDIYMVFYTPMMVTVATKLDIPAKLLFPKEPSKDQLPGAKPPMSMLGLGDIVVPGMMIALSLKFDLYLFFLNKQTRRITGQDETIDKPPYINVTGNWGERFWCTKA…	Peptidase A22B, signal peptide peptidase [Ascosphaera apis ARSEF 7405 ARSEF 7405]
THW01410.1	MTTNGGEGGPGPVSELLGMLAYAFAQVQPLLPLYTHLVLSALFPIVTGAYSSLSRPSSAAKPLKEPKDHRRSDEQDDGDDDEDSIQKMEGLSPSDAVIFPVLAGCTLGGLYLLIKYMGASLLNKILRWYFSAMAIFSVAKLINDGLGVAESFCFPHYYTEGGVLWQVCQSDRKAIHSAICMRPSPLPGILGRIILPQRLLASLWAVRGLLRRKYRLNFHLSSLVSFKVTLTLRTILSTILALATILCSNFVFDAWWLTNLQGFAFSYSALQLMSPTTFGTGSLILCALFFYDIYFVFYTPLMVTVATKLDVPIKLLFPRPLEEGQVAADRKLAMLGLGDIVIPGMMIGLALRFDLHMYYLKRQTKRSKPTPSGPIHNNEEQKASNKEVEEDVNKEPYRS…	peptidase A22B, signal peptide peptidase [Aureobasidium pullulans]
TIA15647.1	MTTNGGEGGPGPVSELLGMLAYAFAQVQPLLPLYTHLVLSALFPIVTGAYSSLSRPSSAAKPLKKPKDHRRSDEQDDEDDDEDSIQKMEGLSPSDAVIFPVLAGCTLGGLYLLIKYMGASLLNKILRWYFSAMAIFSVAKLINDGLGVAESFCFPHYYTEGGVLWQVSQSDRKAIHSAICMRPSPLPGILGRIILPQRLLASLWAVRGLLRRKYRLNFHLSSLVSFKVTLTLRTILSTILALATILCSNFVFDAWWLTNLQGFAFSYSALQLMSPTTFGTGSLILCALFFYDIYFVFYTPLMVTVATKLDVPIKLLFPRPLEEGQVAADRKLAMLGLGDIVIPGMMIGLALRFDLHMYYMKRQTKRSKPTPSGPIHNNEEQKASNKEVEEDVNKEPYRS…	peptidase A22B, signal peptide peptidase [Aureobasidium pullulans]
THZ03620.1	MTTNGGEGGPGPVSELLGMLAYAFAQVQPLLPLYTHLVLSALFPIVTGAYSSLSRPSSAAKPLKKPKDHRRSDEQDDEDDDEDSIQKMEGLSPSDAVIFPVLAGCTLGGLYLLIKYMGASLLNKILRWYFSAMAIFSVAKLINDGLGVAESFCFPHYYTEGGVLWQVSQSDRKAIHSAICMRPSPLPGILGRIILPQRLLASLWAVRGLLRRKYRLNFHLSSLVSFKVTLTLRTILSTILALATILCSNFVFDAWWLTNLQGFAFSYSALQLMSPTTFGTGSLILCALFFYDIYFVFYTPLMVTVATKLDVPIKLLFPRPLEEGQVAADRKLAMLGLGDIVIPGMMIGLALRFDLHMYYLKRQTKRSKPTPSGPIHNNEEQKASNKEVEEDVNKEPYRS…	peptidase A22B, signal peptide peptidase [Aureobasidium pullulans]
THY06737.1	MTTNGCEGGPGPVSELLGMLAYAFAQVQPLLPLYTHLVLSALFPIVTGAYSSLSRPSSAAKPLKEPKDHRRSDEQDDGDDDEDSIQKMEGLSPSDAVIFPVLAGCTLGGLYLLIKYMGASLLNKILRWYFSAMAIFSVAKLINDGLGVAESFCFPHYYTEGGVLWQVCQSDRKAIHSAICMRPSPLPGILGRIILPQRLLASLWAVRGLLRRKYRLNFHLSSLVSFKVTLTLRTILSTILALATILCSNFVFDAWWLTNLQGFAFSYSALQLMSPTTFGTGSLILCALFFYDIYFVFYTPLMVTVATKLDVPIKLLFPRPLEEGQVAADRKLAMLGLGDIVIPGMMIGLALRFDLHMYYLKRQTKRSKPTPSGPIHNNEEQKASNKEVEEDVNKEVEED…	peptidase A22B, signal peptide peptidase [Aureobasidium pullulans]
TIA24850.1	MTTNGGEGGPGPVSELLGMLAYAFAQVQPLLPLYTHLVLSALFPIVTGAYSSLSRPSSAAKPLKKPKDHRRSDEQDDEDDDEDSIQKMEGLSPSDAVIFPVLAGCTLGGLYLLIKYMGASLLNKILRWYFSAMAIFSVAKLINDGLGVAESFCFPHYYTEGGVLWQVSQSDRKAIHSAICMRPSPLPGILGRIILPQRLLASLWAVRGLLRRKYRLNFHLSSLVSFKVTLTLRTILSTILALATILCSNFVFDAWWLTNLQGFAFSYSALQLMSPTTFGTGSLILCALFFYDIYFVFYTPLMVTVATKLDVPIKLLFPRPLEEGQVAADRKLAMLGLGDIVIPGMMIGLALRFDLHMYYLKRQTKRSKPTPSGPIHNNEEQKASNKEVEEDVNKEPYRS…	peptidase A22B, signal peptide peptidase [Aureobasidium pullulans]
THX87286.1	MTTNGGEGGPGPVSELLGMLAYAFAQVQPLLPLYTHLVLSALFPIVTGAYSSLSRPSSAAKPLKKPKDHRRSDEQDDEDDDEDSIQKMEGLSPSDAVIFPVLAGCTLGGLYLLIKYMGASLLNKILRWYFSAMAIFSVAKLINDGLGVAESFCFPHYYTEGGVLWQVSQSDRKAIHSAICMRPSPLPGILGRIILPQRLLASLWAVRGLLRRKYRLNFHLSSLVSFKVTLTLRTILSTILALATILCSNFVFDAWWLTNLQGFAFSYSALQLMSPTTFGTGSLILCALFFYDIYFVFYTPLMVTVATKLDVPIKLLFPRPLEEGQVAADRKLAMLGLGDIVIPGMMIGLALRFDLHMYYLKRQTKRSKPTPSGPIHNNEEQKASNKEVEEDVNKEPYRS…	peptidase A22B, signal peptide peptidase [Aureobasidium pullulans]
THV76586.1	MTTNGGEGGPGPVSELLGMLAYAFAQVQPLLPLYTHLVLSALFPILTGAYSSLSRPSSAAKPLKKPKDHRRSDEQDDEDDDEDSIQKMEGLSPSDAVIFPVLAGCTLGGLYLLIKYMGASLLNKILRWYFSAMAIFSVAKLINDGLGVAESFCFPHYYTEGGVLWQVSQSDRKAIHSAICMRPSPLPGILGRIILPQRLLASLWAVRGLLRHKYRLNFHLSSLVSFKVTLTLRTILSTILALATILCSNFVFDAWWLTNLQGFAFSYSALQLMSPTTFGTGSLILCALFFYDIYFVFYTPLMVTVATKLDVPIKLLFPRPLEEGQVAADRKLAMLGLGDIVIPGMMIGLALRFDLHMYYLKRQTKRSKPTPSGPIHNNEEQKASNKEVEEDVNKEPYRS…	peptidase A22B, signal peptide peptidase [Aureobasidium pullulans]
TIA55144.1	MTTNGGEGGPGPVSELLGMLAYAFAQVQPLLPLYTHLVLSALFPIVTGAYSSLSRPSSAAKPLKKPKDHRSSDEQDDEDDDEDSIQKMEGLSPSDAVIFPVLAGCTLGGLYLLIKYMGASLLNKILRWYFSAMAIFSVAKLINDGLGVAESFCFPHYYTEGGVLWQVSQSDRKAIHSAICMRPSPLPGILGRIILPQRLLASLWAVRGLLRRKYRLNFHLSSLVSFKVTLTLRTILSTILALATILCSNFVFDAWWLTNLQGFAFSYSALQLMSPTTFGTGSLILCALFFYDIYFVFYTPLMVTVATKLDVPIKLLFPRPLEEGQVAADRKLAMLGLGDIVIPGMMIGLALRFDLHMYYLKRQTKRSKPTPSGPIHNNEEQKASNKEVEEDVNKEPYRS…	peptidase A22B, signal peptide peptidase [Aureobasidium pullulans]
THZ88733.1	MTTNGGEGGPGPVSELLGMLAYAFAQVQPLLPLYTHLVLSALFPIVTGAYSSLSRPSSAAKPLKKPKDHRRSDEQDDEDDDEDSIQKMEGLSPSDAVIFPVLAGCTLGGLYLLIKYMGASLLNKILRWYFSAMAIFSVAKLINDGSGVAESFCFPHYYTEGGVLWQVSQSDRKAIHSAICMRPSPLPGILGRIILPQRLLASLWAVRGLLRRKYRLNFHLSSLVSFKVTLTLRTILSTILALATILCSNFVFDAWWLTNLQGFAFSYSALQLMSPTTFGTGSLILCALFFYDIYFVFYTPLMVTVATKLDVPIKLLFPRPLEEGQVAADRKLAMLGLGDIVIPGMMIGLALRFDLHMYYLKRQTKRSKPTPSGPIHNNEEQKASNKEVEEDVNKEPYRS…	peptidase A22B, signal peptide peptidase [Aureobasidium pullulans]
THY99659.1	MTTNGGEGGPGPVSELLGMLAYAFAQVQPLLPLYTHLVLSALFPIVTGAYSSLSRPSSAAKPLKKPKDHRRSDEQDDEDDDEDSIQKMEGLSPSDAVIFPVLAGCTLGGLYLLIKYMGASLLNKILRWYFSAMAIFSVAKLINDGLGVAESFCFPHYYTEGGVLWQVSQSDRKAIHSAICMRPSPLPGILGRIILPQRLLASLWAVRGLLRRKYRLNFHLSSLVSFKVTLTLRTILSTILALATILCSNFVFDAWWLTNLQGFAFSYSALQLMSPTTFGTGSLILCALFFYDIYFVFYTPLMVTVATKLDVPIKLLFPRPLEEGQVAADRKLAMLGLGDIVIPGMMIGLALRFDLHMYYLKRQTKRSKPTPSGPIHNNEEQKASNKEVEEDVNKEPYRS…	peptidase A22B, signal peptide peptidase [Aureobasidium pullulans]
THW49654.1	MTTNGGEGGPGPVSELLGMLAYAFAQVQPLLPLYTHLVLSALFPIVTGAYSSLSRPSSAAKPLKKPKDHRRSDEQDDEDDDGDSIQKMEGLSPSDAVIFPVLAGCTLGGLYLLIKYMGASLLNKILRWYFSAMAIFSVAKLINDGLGVAESFCFPHYYTEGGVLWQVSQSDRKAIHSAICMRPSPLPGILGRIILPQRLLASLWAVRGLLRRKYRLNFHLSSLVSFKVTLTLRTILSTILALATILCSNFVFDAWWLTNLQGFAFSYSALQLMSPTTFGTGSLILCALFFYDIYFVFYTPLMVTVATKLDVPIKLLFPRPLEEGQVAADRKLAMLGLGDIVIPGMMIGLALRFDLHMYYLKRQTKRSKPTPSGPIHNNEEQKASNKEVEEDVNKEPYRS…	peptidase A22B, signal peptide peptidase [Aureobasidium pullulans]
THW79221.1	MTTNGGEGGPGPVSELLGMLAYAFAQVQPLLPLYTHLVLSALFPIVTGAYSSLSRPSSAAKPLKKPKDHRRSDEQDDEDDDEDSIQKMEGLSPSDAVIFPVLAGCTLGGLYLLIKYMGASLLNKILRWYFSAMAIFSVAKLINDGLGVAESFCFPHYYTEGGVLWQVSQSDRKAIHSAICMRSSPLPGILGRIILPQRLLACLWAVRGLLRRKYRLNFHLSSLVSFKVTLTLRTILSTILALATILCSNFVFDAWWLTNLQGFAFSYSALQLMSPTTFGTGSLILCALFFYDIYFVFYTPLMVTVATKLNVPIKLLFPRPLEEGQVAADRKLAMLGLGDIVIPGMMIGLALRFDLHMYYLKRQTKRSKPTPSGPIHNNEEQKASNKEVEEDVNKEPYRS…	peptidase A22B, signal peptide peptidase [Aureobasidium pullulans]
THX01962.1	MTTNGGEGGPGPVSELLGMLAYAFAQVQPLLPLYTHLVLSALFPILTGAYSSLSRPSSAAKPLKKPKDHRRSDEQDDEDDDEDSIQKMEGLSPSDAVIFPVLAGCTLGGLYLLIKYMGASLLNKILRWYFSAMAIFSVAKLINDGLGVAESFCFPHYYTEGGVLWQVSQSDRKAIHSAICMKPSPLPGILGRIILPQRLLASLWAVRGLLRRKYRLNFHLSSLVSFKVTLTLRTILSTILALATILCSNFVFDAWWLTNLQGFAFSYSALQLMSPTTFGTGSLILCALFFYDIYFVFYTPLMVTVATKLDVPIKLLFPRPLEEGQVAADRKLAMLGLGDIVIPGMMIGLALRFDLHMYYLKRQTKRSKPTPSGPIHNNEEQKASNKEVEEDVNKEPYRS…	peptidase A22B, signal peptide peptidase [Aureobasidium pullulans]
THV94674.1	MTTNGGEGGPGPVSELLGMLAYAFAQVQPLLPLYTHLVLSALFPIVTGAYSSLSRPSSAAKPLKKAKDHRRSDEQDDEDDDEDSIQKMEGLSPSDAVIFPVLAGCTLGGLYLLIKYMGASLLNKILRWYFSAMAIFSVAKLINDGLGVAESFCFPHYYTEGGVLWQVSQSDRKAIHSAICMRPSPLPGILGRIILPQRILASLWAVRGLLRRKYRLNFHLSSLVSFKVTLTLRTILSTILALATILCSNFVFDAWWLTNLQGFAFSYSALQLMSPTTFGTGSLILCALFFYDIYFVFYTPLMVTVATKLDVPIKLLFPRPLEEGQVAADRKLAMLGLGDIVIPGMMIGLALRFDLHMYYLKRQTKRSKPTPSGPIHNNEEQKASNKEVEEDVNKEPYRS…	peptidase A22B, signal peptide peptidase [Aureobasidium pullulans]
THX08857.1	MTTNGGEGGPGPVSELLGMLAYAFAQVQPLLPLYTHLVLSALFPIVTGAYSSLSRPSSAAKPLKKPKDHRRSDEQDDEDDDEDSIQKMEGLSPSDAVIFPVLAGCTLGGLYLLIKYMGASLLNKILRWYFSAMAIFSVAKLINDGLGVAESFCFPHYYTEGGVLWQVSQSDRKAIHSAICMRPSPLPGILGRIILPQRLLASLWAVRGLLRRKYRLNFHLSSLVSFKVTLTLRTILSTILALATILCSNFVFDAWWLTNLQGFAFSYSALQLMSPTTFGTGSLILCALFFYDIYFVFYTPLMVTVATKLDVPIKLLFPRPLEEGQVAADRKLAMLGLGDIVIPGMMIGLALRFDLHMYYLKRQTKRSKPIPSGPIHKNEEQKASNKEVEEDVNKEPYRS…	peptidase A22B, signal peptide peptidase [Aureobasidium pullulans]
THY31549.1	MTTNGGEGGPGPVSELLGMLAYAFAQVQPLLPLYTHLVLSALFPILTGAYSSLSRPSSAAKPLKKPKDHRRSDEQDDEDDDEDSIQKMEGLSPSDAVIFPVLAGCTLGGLYLLIKYMGASLLNKILRWYFSAMAIFSVAKLINDGLGVAESFCFPHYYTEGGVLWQVSQSDRKAIHSAICMRPSPLPGILGRIILPQRLLASLWAVRGLLRRKYRLNFHLSSLVSFKVTLTLRTILSAILALATILCSNFVFDAWWLTNLQGFAFSYSALQLMSPTTFGTGSLILCALFFYDIYFVFYTPLMVTVATKLDVPIKLLFPRPLEEGQVAADRKLAMLGLGDIVIPGMMIGLALRFDLHMYYLKRQTKRSKPTPCGPIHNNEEQKASNKEVEEDVNKEPYRS…	peptidase A22B, signal peptide peptidase [Aureobasidium pullulans]
THW95722.1	MTTNGGEGGPGPVSELLGMLAYAFAQVQPLLPLYTHLVLSALFPILTGAYSSLSRPSSAAKPLKKPKDHRRSDEQDDEDDDEDSIQKMEGLSPSDAVIFPVLAGCTLGGLYLLIKYMGASLLNKILRWYFSAMAIFSVAKLINDGLGVAESFCFPHYYTEGGVLWQVSQSDRKAIHSAICMRPSPLPGILGRIILPQRLLASLWAVRGLLRRKYRLNFHLSSLVSFKVTLTLRTILSTILALATILCSNFVFDAWWLTNLQGFAFSYSALQLMSPTTFGTGSLILCALFFYDIYFVFYTPLMVTVATKLDVPIKLLFPRPLEEGQVAADRKLAMLGLGDIVIPGMMIGLALRFDLHMYYLKRQTKRSKPTPSGPIHNNEEQKASNKEVEEDVNKEPYRS…	peptidase A22B, signal peptide peptidase [Aureobasidium pullulans]
THX29867.1	MTANGGEGGPGPVSELLGMLAYAFAQVQPLLPLYTHLVLSALFPIVTGAYSSLSRPSSAAKPLKKPKDHRRSDEQDDGDDDEDSIQKMEGLSPSDAVIFPVLAGCTLGGLYLLIKYMGASLLNKILRWYFSAMAIFSVAKLINDGLGVAESFCFPHYYTEGGVLWQVSQSDRKAIHSAICMRPSPLPGILGRIILPQRLLASLWAVRGLLRRKYRLNFHLSSLVSFKVTLTLRTILSTILALATILCSNFVFDAWWLTNLQGFAFSYSALQLMSPTTFGTGSLILCALFFYDIYFVFYTPLMVTVATKLDVPIKLLFPRPLEEGQVAADRKLAMLGLGDIVIPGMMIGLALRFDLHMYYLKRQTKRSKPTPFGPIHNNEEQKASNKEVEEDVNKEPYRS…	peptidase A22B, signal peptide peptidase [Aureobasidium pullulans]
THZ29739.1	MTTNGGEGGPGPVSELLGMLAYAFAQVQPLLPLYTHLVLSALFPIVTGAYSSLSRPSSAAKPLKKPKDHRRSDEQDDEDDDEDSIQKMEGLSPSDAVIFPVLAGCTLGGLYLLIKYMGASLLNKILRWYFSAMAIFSVAKLINDGLGVAESFCFPHYYTEGGVLWQVSQSDRKAIHSAICMRPSPLPGILGRIILPQRLLASLWAVRGLLRRKYRLNFHLSSLVSFKVTLTLRTILSTILALATILCSNFVFDAWWLTNLQGFAFSYSALQLMSPTTFGTGSLILCALFFYDIYFVFYTPLMVTVATKLDVPIKLLFPRPLEEGQVAADRKLAMLGLGDIVIPGMMIGLALRFDLHMYYLKRQTKRSKPTPSGPIHNNEEQKASNKEVEEDVNKEPYRS…	peptidase A22B, signal peptide peptidase [Aureobasidium pullulans]
THZ79363.1	MTTNGGEGGPGPVSELLGMLAYAFAQVQPLLPLYTHLVLSALFPILTGAYSSLSRPSSAAKPLKKPKDHRRSDEQDDEDDDEDSIQKMEGLSPSDAVIFPVLAACTLGGLYLLIKYMGASLLNKILRWYFSAMAIFSVAKLINDGLGVAESFCFPHYYTEGGVLWQVSQSDRKAIHSAICMRPSPLPGILGRIILPQRLLASLWAVRGLLRRKYRLNFHLSSLVSFKVTLTLRTILSTILALATILCSNFVFDAWWLTNLQGFAFSYSALQLMSPTTFGTGSLILCALFFYDIYFVFYTPLMVTVATKLDVPIKLLFPRPLEEGQVAADRKLAMLGLGDIVIPGMMIGLALRFDLHMYYLKRQTKRSKPTPSGPIHNNEEQKASNKEVEEDVNKEPYRS…	peptidase A22B, signal peptide peptidase [Aureobasidium pullulans]
THY35252.1	MKASCRCEKINDKTCCDLNNSAAAGKHTIMTNNGGEGGPGPVSELFGMLAYAFAQVQPLLPLYTHLVLSALFPIVTGACSSLSRPSSAAKPLKKPKDHRRSDEQDDEDDDEDSIQKMEGLSPSDAVIFPVLAGCTLGGLYLLIKYMGASLLNKILRWYFSAMAIFSVAKLINDGLGVAESFCFPHYYTEGGVLWQVSQSDRKAIHSAICMRPSPLPGILGRIILPQRLLASLWAVRGLLRRKYRLNFHLSSLVSFKVTLTLRTILSTILALATIFCSNFVFDAWWLTNLQGFAFSYSALQLMSPTTFGTGSLILCALFFYDIYFVFYTPLMVTVATKLDVPIKLLFPRPLEEGQVAADRKLAMLGLGDIVIPGMMIGLALRFDLYMYYLKRQTKRSKST…	peptidase A22B, signal peptide peptidase [Aureobasidium pullulans]
TIA62186.1	MTTNGGEGGPGPVSELLGMLAYAFAQVQPLLPLYTHLVLSALFPILTGAYSSLSRPSSAAKPLKKPKDHRRSDEQDDEDDDEDSIQKMEGLSPSDAVIFPVLAGCTLGGLYLLIKYMGASLLNKILRWYFSAMAIFSVAKLINDGLGVAESFCFPHYYTEGGVLWQVSQSDRKAIHSAICMRPSPLPGILGRIILPQRLLASLWAVRGLLRRKYRLNFHLSSLVSFKVTLTLRTILSTILALATILCSNFVFDAWWLTNLQGFAFSYSALQLMSPTTFGTGSLILCALFFYDIYFVFYTPLMVTVATKLDVPIKLLFPRPLEEGQVAADRKLAMLGLGDIVIPGMMIGLALRFDLHMYYLKRQTKRSKPTPSGPIHNNEEQKASNKEVEEDVNKEPYRP…	peptidase A22B, signal peptide peptidase [Aureobasidium pullulans]
THY59502.1	MTTNGGEGGPGPVSELLGMLAYAFAQVQPLLPLYTHLVLSALFPIVTGAYSSLSRPSSAAKPLKKPKDHRRSDEQDDEDDDEDSIQKMEGLSPSDAVIFPVLAGCTLGGLYLLIKYMGASLLNKILRWYFSAMAIFSVAKLINDGLGVAESFCFPHYYTEGGVLWQVSQSDRKAIHSAICMRPSPLPGILGRIILPQRLLASLWAVRGLLRRKYRLNFHLSSLVSFKVTLTLRTILSTILALATILCSNFVFDAWWLTNLQGFAFSYSALQLMSPTTFGTGSLILCALFFYDIYFVFYTPLMVTVATKLDVPIKLLFPRPLEEGQVAADRKLAMLGLGDIVIPGMMIGLALRFDLHMYYLKRQTKRSKPTPSGPIHNNEEQKASNKEVEEDVNKEPYRS…	peptidase A22B, signal peptide peptidase [Aureobasidium pullulans]
THZ41030.1	MNSAGKNTIMTANGGEGGPGPVSELLGMLAYAFAQVQPLLPLYTHLVLSALFPIVTGAYSSLSRPSSAAKPLKKPKDHRRSDEQDDGDDDEDSIQKMEGLSPSDAVIFPVLAGCTLGGLYLLIKYMGASLLNKILRWYFSAMAIFSVAKLINDGLGVAESFCFPHYYTEGGVLWQVSQSDRKAIHSAICMRPSPLPGILGRIILPQRLLASLWAVRGLLRRKYRLNFHLSSLVSFKVTLTLRTILSTILALATILCSNFVFDAWWLTNLQGFAFSYSALQLMSPTTFGTGSLILCALFFYDIYFVFYTPLMVTVATKLDVPIKLLFPRPLEEGQVAADRKLAMLGLGDIVIPGMMIGLALRFDLHMYYLKRQTKRSKPTPFGPIHNNEEQKASNKEVEE…	peptidase A22B, signal peptide peptidase [Aureobasidium pullulans]
THW60890.1	MTTNGGEGGPGPVSELLGMLAYAFAQVQPLLPLYTHLVLSALFPIVTGAYSSLSRPSSAAKPLKKPKDHRRSDEQDDEDDDEDSIQKMEGLSPSDAVIFPVLAGCTLGGLYLLIKYMGASLLNKILRWYFSAMAIFSVAKLINDGLGVAESFCFPHYYTEGGVLWQVSQSDRKAIHSAICMRPSPLPGILGRIILPQRLLASLWAVRGLLRRKYRLNFHLSSLVSFKVTLTLRTILSTILALATILCSNFVFDAWWLTNLQGFAFSYSALQLMSPTTFGTGSLILCALFFYDIYFVFYTPLMVTVATKLDVPIKLLFPRPLEEGQVAADRKLAMLGLGDIVIPGMMIGLALRFDLHMYYLKRQTKRSKPTPSGPIHNNEEQKASNKEVEEDVNKEPYRS…	peptidase A22B, signal peptide peptidase [Aureobasidium pullulans]
KAI4718523.1	MATNGGDSGPGPISEMLGILAYGFAQAQPLLPLYTHLVLSALFPIITGAYSSLSRPSTAARPIKESKTENEADEQDDQDEDEDSIQKMEGLSPSDAVIFPLLAGCTLGGLYLLIKYMGASLLNKVLRWYFSAMAIFSVAKLINDGLGVAESLCFPHYYTEGGVLWKVSQPERKAIHSAICTRPSPLPGVLGRVILPRRVLEGFWTLRGLLRRKYRLQFHLSSLVKFKVTLTLRTILSTILALATIFYSNFVSDEWWLTNLQGFAFSYSALQLMSPTTFGTGSLILSALFFYDIYFVFYTPLMVTVATKLDVPIKLLFPRPLEDGQVAADRKLAMLGLGDIVIPGMMVGLALRFDLYMYYLKRQTKRVKSAPASSDNKEESASKVEEDVQKENYRPVTGH…	peptidase A22B, signal peptide peptidase [Aureobasidium sp. EXF-10727]
KAI4725207.1	MATNGGDSGPGPISEMLGILAYGFAQAQPLLPLYTHLVLSALFPIITGAYSSLSRPSTAARPIKESKTENEADEQDDQDEDEDSIQKMEGLSPSDAVIFPLLAGCTLGGLYLLIKYMGASLLNKVLRWYFSAMAIFSVAKLINDGLGVAESLCFPHYYTEGGVLWKVSQPERKAIHSAICTRPSPLPGVLGRVILPRRVLEGFWTLRGLLRRKYRLQFHLSSLVKFKVTLTLRTILSTILALATIFYSNFVSDEWWLTNLQGFAFSYSALQLMSPTTFGTGSLILSALFFYDIYFVFYTPLMVTVATKLDVPIKLLFPRPLEDGQVAADRKLAMLGLGDIVIPGMMVGLALRFDLYMYYLKRQTKRVKSAPASSDDKEESASKVGEDVQKENYRPVTGH…	peptidase A22B, signal peptide peptidase [Aureobasidium sp. EXF-10728]
KAI4733685.1	MATNGGDSGPGPISELLGTLAYAFAQVQPMLPLYTHLVVSALFPIVTGAYSSLSRPSSAAKPIKDSKTQPKADEQDDLDDDEDSIQKMEGLSPSDAVIFPLLAGCTLGGLYLLIKYMGASLLNKVLRWYFSAMAIFSVAKLINDGLGVAESFCFPHYYTEGGVLWKVSQPERKATHSAICTRPSPLPGVLGRIILPQRVLQGFWTLRGLLRRKYRLQFHLSSLVSFKVTLTLRTILSTVLALATIFYSNFISDAWWLTNLQGFAFSYSALQLMSPTTFGTGSLILSALFFYDIYFVFYTPLMVTVATKLDVPIKLLFPRPLEDGQVAADRKLAMLGLGDIVIPGMMIGLALRFDLYMFYLKRQTKRLNSAALDPDHKDKSANKAEDDVHKEPYRPVTGH…	peptidase A22B, signal peptide peptidase [Aureobasidium sp. EXF-12298]
KAI4733328.1	MATDGSDSGPGPISELLGMLAYAFAQVQPLLPLYTHLVLSALFPIITGAYSSLSRPLSAAKPVKDPTAQRGADEQDDPDGDEDGIQKMEGLSPSDAVIFPLLAGCTLGGLYLLIKYMGASLLNKVLRWYFSAMAIFSVAKLINDGLGVAESFCFPHYYTEGGVLWKVSQPEKKAIHSAICTRPSPLPGVLGRIILPQRVLDAFWILRGLLRRKYRLRFQLSSLVKFKVTLTLRTILSTAVALATIFCSNFVIDTWWLTNLQGFAFSYSALQLMSPTTFGTGSLILSALFFYDIYFVFYTPLMVTVATKLDVPIKLLFPRPLEDGQVAADRKLAMLGLGDIVIPGMMIGLALRFDLHMFYLKRQSKRVKSAQADADKKQENSKSKVDEEVQKEPYRPVTG…	peptidase A22B, signal peptide peptidase [Aureobasidium sp. EXF-12298]
KAI4751318.1	MATNGGDSGPGPISELLGMLAYAFAQVQPMLPLYTHLVVSALFPIVTGAYSSLSRPSSAAKPIKDSKTQPKADEQDDQDDDEDSIQKMEGLSPSDAVIFPLLAGCTLGGLYLLIKYMGASLLNKVLRWYFSAMAIFSVAKLINDGLGMAESFCFPHYYTEGGVLWKVSQPERKAIHSAICTRPSPLPGVLGRIILPQRVLQGFWTLRGLLRRKYRLQFHLSSLVSFKVTLTLRTILSTVLALATIFYSNFISDAWWLTNLQGFAFSYSALQLMSPTTFGTGSLILSALFFYDIYFVFYTPLMVTVATKLDVPIKLLFPRPLEDGQVAADRKLAMLGLGDIVIPGMMIGLALRFDLYMFYLKRQTKRLNNAALDSDHKDKSANKAEDDVHKEPYRPVTGH…	peptidase A22B, signal peptide peptidase [Aureobasidium sp. EXF-12344]
KAI4799612.1	MAIFSVAKLINDGLGVAESFCFPHYYTEGGVLWKVSQPERKTIHSAICTRPSPLPGVFGRIILPHRVLEGFWTLRGLLRRKYRLQVHLSSLVSFKVTLTLRTILSTILALAIIFYSNFISDAWWLTNLQGFAFSYSALQLMSPTTFGTGSLILSALFFYDIYFVFYTPLMVTVATKLDVPIKLLFPRPLQEGQVAADRQLAMLGLGDIVIPGMMVGLALRFDLYMYYLKRQTKRLDPATLDPDHKHESTAKAEGDDHKEIYRSVTGHWGNKFWTTSWIGRSLLSRYDPKKATRNPIPTFSKPYFYASIVGYVLGMCVTLGIMQVFKHAQPALLYLVPGVLGSLWSTALVRGELKQMYDFSEASDEEEETDKDKKKENFKKDGKEKDEDKKETTSWWGKS…	peptidase A22B, signal peptide peptidase [Aureobasidium sp. EXF-8846]
KAI4799220.1	MAIFSVAKLINDGLGVAESFCFPHYYTEGGVLWKVNQPERKTIHSAICTRPSPLPGVFGRIILPHRILEGFWTLRGLLRRKYRLQLHLSSLVSSKVTLTLRTVISTILALAIIFYSNFVSDAWWLTNLQGFAFSYSALQLMSPTDFGTGSLILSALFFYDIYFVFYTPLMVTVATKLDVPIKLLFPRPLQEGQVAADRQLAMLGLGDIVIPGMMVGLALRFDLYMYYLKRQTKRLDPATLDPDHKHESTVKAEGDDHKEVYRSVTGHWGNKFWTTSWIGRSLLPRYDSKKATRNPIPTFSKPYFYASIVGYVLGMCVTLGIMQVFKHAQPALLYLVPGVLGSLWSTALVRGELKQMYDFSEASDEEEEKDKDKKKENVKKDGKEKDQDKKETTSWWGKS…	peptidase A22B, signal peptide peptidase [Aureobasidium sp. EXF-8846]
KAI5242943.1	MATMGGDKGPGPVSELLGMLAYAFDQVQPLLPLYTHLVLSALFPIITGAYSSLSRPSSAAKPNKKSSGQRGVDEQDDEDDDEDSIQKMEGLSPSDAIIFPLLAGCTLGGLYMLIKYMGASLLNKVLRWYFSAMAIFSVAKIINDGLGVMESFCFPHYYTEGGVLWKVSQPDRKAIHSAICTRPSPLPGVLGRIILPQSVLGVFWTLRGLLRRKYRLKLHLSSLISFKVTLTLRTILSTGLALATIFYSNFVSDAWWLTNLQGFAFSYSALQLMSPTTFGTGSLILSALFFYDIYFVFYTPLMVTVATKLDVPIKLLFPRPLEQGQDAADRKLAMLGLGDVVIPGMMIGLALRFDLYMFYLKRQKKNLKPTSSDTDDKDKVSKSKKEEDDQKESYRSVTG…	peptidase A22B, signal peptide peptidase [Aureobasidium subglaciale]
KAI5273613.1	MATMGGDKGPGPVSELLGMLAYAFDQVQPLLPLYTHLVLSALFPIITGAYSSLSRPSSAAKPNKKLSGQRGVDEQDDEDDDEDSIQKMEGLSPSDAIIFPLLAGCTLGGLYMLIKYMGASLLNKVLRWYFSAMAIFSVAKIINDGLGVMESFCFPHYYTEGGVLWKVSQPDRKAIHSAICTRPSPLPGVLGRIILPQSVLGVFWTLRGLLRRKYRLKLHLSSLISFKVTLTLRTILSTGLALATIFYSNFVSDAWWLTNLQGFAFSYSALQLMSPTTFGTGSLILSALFFYDIYFVFYTPLMVTVATKLDVPIKLLFPRPLEQGQDAADRKLAMLGLGDVVIPGMMIGLALRFDLYMFYLKRQKKNLKPTSSDTDDNDKVSKSKKEEDDQKESYRSVTG…	peptidase A22B, signal peptide peptidase [Aureobasidium subglaciale]
KAI5198448.1	MATTDGDNAPGPISELLGMLAYAFDQVQPLLPLYTHLVLSALFPIITGAYSSLSRPSSAAKPNKKSGSQRGVDEQDDEDDDEDSIQKMEGLSPSDAIIFPLLAGCTLGGLYMLIKYMGASLLNKVLRWYFSAMAIFSVAKIINDGLGVMESFCFPHYYTEGGVLWKVSQPDRKAIHSAICTRPSPLPGVLGRIILPQSVLGVFWTLRGLLRRKYRLKLHLSSLISFKVTLTLRTILSTGLALATIFYSNFVSDAWWLTNLQGFAFSYSALQLMSPTTFGTGSLILSALFFYDIYFVFYTPLMVTVATKLDVPIKLLFPRPLEEGQDAADRKLAMLGLGDVVIPGMMIGLALRFDLYMFYLKRQTKKLKTASYDTNVKNEVSTSKKDEDVQKKPYRSVTG…	peptidase A22B, signal peptide peptidase [Aureobasidium subglaciale]
KAI5246768.1	MATMGGDKGPGPVSELLGMLAYAFDQVQPLLPLYTHLVLSALFPIITGAFSSLSRPSSAAKPDKKSSGQRGVDEQDDEDDDEDSIQKMEGLSPSDAIIFPLLAGCTLGGLYMLIKYMGASLLNKVLRWYFSAMAIFSVAKIINDGLGVMESFCFPHYYTEGGVLWKVSQPDRKAIHSAICTRPSPLPGVLGRIILPQSVLGVFWTLRGLLRRKYRLKLHLSSLISFKLTLTLRTILSTGLALATIFYSNFVSDAWWLTNLQGFAFSYSALQLMSPTTFGTGSLILSALFFYDIYFVFYTPLMVTVATKLDVPIKLLFPRPLEQGQDAADRKLAMLGLGDVVIPGMMVGLALRFDLYMFYLKRQKKNLKPTSSNTDDKDKVSKSKIEDDDQKESYRSVTG…	peptidase A22B, signal peptide peptidase [Aureobasidium subglaciale]
ORY05123.1	MSIFVAYAALGLMAVTPIYMGSYSALPKPKKEKKTTKSEEYESDSETEEVAEVLSSEDAKMFPIYGSITLFSMYLVFKFLNKEYVNYLITAYFAIMGCTAVTSFSATLFKTVTKLKLPSYHIHLTKQAKELYHLRFSNIHIGAFIGSFLLTIYYVATKNWIASNIYGIAFAMSAIRLINLDSFRTGLILLGGLFFYDIFWVFGTEVMVSVAVNFDAPIKVTFPRSVFELFTAAAPKFTMLGLGDIVIPGIFVALCLRFDHALALERASAKKDVPKEYLKIKDYPTPYFNACFIAYVVGLLTTFVVMHTFQAAQPALLYLSPACGLAPVILAVKNGELKKLFEYKTEVEKEPEDKGKSKETSAESSAQKE	peptidase A22B, signal peptide peptidase [Basidiobolus meristosporus CBS 931.73 CBS 931.73]
KZO93408.1	MDPGHLYAYGSIITAAVLCIVFGSFSSLRLDDEEEEVASLTSADAWMFPILGSCTLLTLYLVLRYLDTKWVNWLLGWYFTLLGFGSVWKSSASLVKTILGSQIWHGMTQYTLRLTGGKEEIFSLQARLPTLLLSVPSALVCFYYGTREDKPWVLTNVISLSLGCNAIAVLKLDSFRTGAILLAGLFVYDIWWVFGTNVMVTVAKGLDVPIKVLWPKTGISDPSPQLALLGLGDIVIPGLFIALALRYDLSLSSRPPLPPYNLLSKFRKPYFWATLLAYFLGLSLTIGVMEVFQAAQPALLYLCPACLLAWLSIALSRGEMKAAWSWGEETKEQPESGNPTASNGTADSAAMTKSE	peptidase A22B, signal peptide peptidase [Calocera viscosa TUFC12733 TUFC12733]
XP_025369863.1	MSDRDLFLAYGALMAGALVPIYHGSFASLPPSKAPKSKAIKDAADASDSDVDDDEDQEGLHTETLTSEEAWMFPVLGSAVLLSMYLVFKYVDKKYVDLVLGAYFGVVGGLAVWKTFGAIAKGVLGKAIWNNFTSYKLRVNRSAGASKQGSNVKTRSQSKKDKEGEEIFVGRLSILQLPLLALSGIIVGLYLWTRHWALSNILALSLSHNAISLMALDSFRTGSIMLGGLFLYDIFWVFGTDVMVSVARGFDGPIKIVWPKNFVQGVWEIASGAPQPKWQLTMLGLGDIVIPGIFIALALRFDLQQHRAQNPTSRTRTHFARPYFVACLTAYILGLSTTMGVMHFFQAAQPALLYLSPACVGAILGTSLVKGEFSKVWNWTDESDEEREKREKEEKKEK	peptidase A22B, signal peptide peptidase [Ceraceosorus guamensis]
XP_005650383.1	MNTSHPKYITVADQRSERAWQWTESEDALRTYLIFFGFLLAGELPFVRDVRFADLPYFVGLATITIYIGAHRGLTNKIRQQITLREGALAPVAASVALFGGYLLIKFFPDLSLQRFLNIYFWLIGSIAIVGNVAPPLRRAAGELGECTIPLTFPEGWLLDDDGNSIRETSIAPSDIAAVLLGLGVATVDLTCNHSSFTLNNLIACLIATDILQLLGLKSFKAAAVMLVGLAMYDIFWVFGSPKVIGDNVMLAVATSDILTGPTRLLFPRFSGSLGEGSAFPFSLLGLGDVAVPGLLACLALRYDASRATDMRARALAAADALKDSLASMQAGATDREIAHAAADAAEAAFDEVADAELAHRVSTQGGASASPFAVSDAVLHQRTYFVPTMLAYVGGLGI…	peptidase A22B, signal peptide peptidase [Coccomyxa subellipsoidea C-169]
KAF9461276.1	MGEIDWDLLSSYAGLITLAGVSVFVGAFGSLPSPKDSNGVSVYGDDEENMDRVSSSDAWLFPLFGSAALLGLYTIVKVFGTDWINWFLGWYFSVAGIGSVWKSSIFLARYILGPRRWTQFSKSNISIRYNYKTVFFLSWRTPSLFLLPIAAIPSALYSFSSFNRKSVLLTDILALSFTHNALSVLKIDSFQTGSILLSGLFFYDIWWVFGTEVMVKVATNLDVPIKLLWPKSVAFASNQGFTMLGLGDVVIPGTFVALALRYDYSRSLRTGSFRKPYFHASLGAYVLGLIAAFSAMYMFEAAQPALLYLSPACILSLFATAVLRKELDTVWSWSDDPTQISTIAINKEK	peptidase A22B, signal peptide peptidase [Collybia nuda]
KAF8161064.1	MEVLLDYLKGADWDLLSSYGGLLSLAVVSIYAGAYGSLPRPKQDPKKEEKAGEEQEDDEDEESMERMSSGDAWLFPIIGSVALLGLYTIVKYLGEKWINWLLGWYFSLAGVGSVWNSSISLTRYLCGEKRWKQYDTFKLSVKKGSYVIAGLSSRTPSVILLPLSLVPSALYTFWGAGRRSILLTDVLALSFSHNALSLLKIDSFKTGCILLSGLFVYDIWWVFGTDVMVKVATTLDVPIKLLWPKSVMMSDVRGFTMLGLGDVVIPGTFIALGLRYDYYRWRTGKEGGGFRGKPYFYAGMVGYVLGLVTTMVVMDVFGKAQPALLYLSPACILSFVITAVVRGELKAAWMWTDSPEGAVE	peptidase A22B, signal peptide peptidase [Crassisporium funariophilum]
TFK44672.1	MSSDDAWLFPIIGSVALGGLYIIVKYFGKEWINWVLGWYFALAGIGSVWKSSISLTRFFLGDVRWKKFEMVRFTVKKGTASLLSVSMRTPSVFLFPLAIIPSALYTFYSASRKSVLLTDILGLSFSHNALSLLKIDSFKTGSILLSGLFFYDIWWVFGTEVMVKVATSLDVPIKLLWPKSITFAASRGYTMLGLGDIVIPGTLVALALRYDYHRFTSGAQKDGFRKPYFYASLSAYVLGLLTTMTVMHTFGKAQPALLYLSPACILSFVITGSIRGELRDVWNWSDDPEVAADASAEKKRASGVILEDNLSTVKISVEEKDGESEKQEALVGKQKAK	peptidase A22B, signal peptide peptidase [Crucibulum laeve]
TRY50956.1	MGQACCNKSLMVYCLSYLVLALAILITNFKPLPIIVQMLMYTSSIIYIGSYLSLSQTIIDPKTGEKDRSTESLSRKDAMMFPVIGSVALFSLYLAYKFLPVYWVNLLLTSYLFIIGAVALMETILQFISIVIYKCDDICKDTKLIIVDTHFNFFGYFENPDDPRGHEIKITIHHLWSLALSLALGIIWIITDSWIIHNLFAIAFCIQAISLISIGSFKIGAILLCGLFVYDIFWVFGTDVMVTVAKSFQGPAKLIFPVSFDPWKQSILGLGDIVIPGLFISLCLRFDLKDYTKKHNQSLYHLISSSLQAPTFCTVLVSYLLGLITTACVMLYFKAAQPALLYLVPFCLISMVLSVVYRNKSSDAWNYSEEADSDEKINDSKESSEENKSQSKTSIRKNS…	Peptidase A22B, signal peptide peptidase [Cryptosporidium tyzzeri]
KAF8993675.1	MHDTDWDLLASYAGLVLLATGSIYAGAYGSLPNPKRKLGRKAGKDDDEDEEDEEFTERMSSNDAWLFPIIGSVALGGLYIIVTYFGKEWINWILGWYFSIAGIGSVWKSSISLARYILGEAKWRKFHIIRLSAKKESTTFASLSARTPSLILLPLAVIPSALYAFSPASQKSVLLTDLLGLSFSHNALSLLKLDSFKTGAILLSGLFFYDVWWVFGTVVMVKVATSLDVPIKLLWPKSIAFSGNRGYTMLGLGDVVIPGTVVALALRYDYHRSGGKRSFGKPYFYAALFAYVGGLLTTMTVMHTFGKAQPALLYLSPSCILSFVITGIVRGELGDLWAWSDEAEAGGSRENDVRKET	peptidase A22B, signal peptide peptidase [Cyathus striatus]
KIY71157.1	MASEHDYGLLSSYAGLLTLATTSIYIGSFSSLPPKKTKKGKDAESDSEDEEDIIEPLSSQEAYLFPIIGSVTLLGLFLIIKYVGKEWINWVLGWYFTFSGFGSVWKTSISAAKKLVGAERWKKFEQYTFSIRCRTDSEGPSLLLSVSARTPSLLMLPAALAFVTLYSASGGRSVLLSNILSLSFCNTALAYVRLDSFATGTILLSGLFLYDIWWVFGTPVMVSVATSIDAPIKLLWPKSLDFGNARGYTMLGLGDVVVPGIFVALALRYDYHRFIELSSKNIAKATFKKPYFHAALVAYVSGLVTTMAVMHTFKAAQPALLYLSPACIISFLIIACARGEFADAWGWSDTTPEQPSESERHIKST	peptidase A22B, signal peptide peptidase [Cylindrobasidium torrendii FP15055 ss-10 FP15055 ss-10]
KVI07574.1	MKSGERAANIALAGLTLAPLVLKVDPNINVILTACLTVFVGCYRSVKPTPPSETMSNEHAMRFPLVGSAMLLSLFLLFKATLLPVIRRFLPTKWNEDVITWRFPHFRSLDIEFTRSQAVAAIPGTIFCVWYVAQKHWLANNVLGLAFCIQGIEMLSLGSFKTGAILLVRTLLFPTRDAVRPFSMLGLGDIVIPAVIGFLAAHCIWNGEVKPLLEFDESKSAIVDTDVDEKTNKIK	Peptidase A22B, signal peptide peptidase [Cynara cardunculus var. scolymus]
KVH95424.1	MGFLRFCWFVLSLMVVFFGSPTPVIAGDIVHDDKFAPKKPGCENDFVLVKVQTWVDGVEGAEFVGVGARFGTTIVSKEKNANRTHLTQSDPHDCCSPPKKKLTGDVIMVTRGHCKFTTKANIAQAAELYKMVCEPDETDLDIHIPTVMLPQDAGVELERMLSNRSSIGTILCASYWSAWSAREAAIEHEKLLQDFSEELSNTKVVGTSGIVEVNTKSAVLFVIVASCFLVLLYKLMSVWFIELLVVLFCIGGVEVSLLYCLLKVNIRMGMQTCLVALLSRWFKQAAQSFIKVPFFGAVSYLTLAVLPFCIVFAVLWAVYRETKFAWIGQDILGITLIITVLQIVHVPNLKVGTVLLGCAFLYDIFWVFVSKKLFHESVMIVVARGDKSGEDGIPMLLKI…	Peptidase A22B, signal peptide peptidase [Cynara cardunculus var. scolymus]
KVI08181.1	MRNASTSQIADSKQSNQWEFHRQAYMSHRCVWISGRLQTGIGVELLQGKKREEHKLLFSLDYQSINTQSVNHQSLLPVSILGEKRVEINDNNGEEAKTTDMKRSNRITSSIFPTLIVIYGVLFFILSPTASAAGSLTSCNNTSVPVKIKIWVNGVEGQTLEGQSATFSAKIPKTADEQAKQSAVLPNPSNCCSSLSSQLSGSTALAPRGDCDYLTKAKMAQSGDAAGLVVISDTEDIVEMSCSEETALDISIPVVMVSKLGGEALNKSLLGGGTVELLLYAPESPIIDPAAAFLWLMAVATVVCASLWPEITKIEESNERYDELSPKPNRKDDEENEIIEMSTMSAVIFVITASTFLVLLYLFMSSWFIWVLIVFFCIGAVEGMHTCIVSLIKSKCKSC…	Peptidase A22B, signal peptide peptidase [Cynara cardunculus var. scolymus]
KVH97249.1	MEGVTKGSRAVLEVVVLSLICSVSLVYAGDIVHQDDIAPKRPGCDNNFVLVKVPTWIGDNEEEEFVGVGARFGPTLESKEKDANKSRVALADPPDCCSTPKNKLTGEVILVHRGNCSFTDKAHVAEAAGASAILIINNRTELFKMVCEADESDVDIRIPAVMLPQDAGASLKESLQNKLNVSVQLYSPKRPLVDVAEVFLWLMAVGTILCASYWSAWSAREAAIEQDKILKDASDEYLNTESSRSSGVVDINTTSAVLFVVIASCFLVMLYKLMSYWFIEVLVVLFAIGGVEGLQTCLVALLSCFRWFEHPAETFVKVPFLGAVSYLTLGVSPFCIVFAVVWAVYRKISFAWIGQDILGIALIITVIQIIRVPNLKVGTVLLSCAFLYDIFWVFVSKWW…	Peptidase A22B, signal peptide peptidase [Cynara cardunculus var. scolymus]
KAK6925822.1	MEPLWKLLYLLEPAPIALMLTAVAVTYGSAVRALNYSKEMERNRDMSEASITLDRSQALMIPVMSSCSLLLMFYLFSSVSQFLTAFTAVASVSSLFFCLSPYVTYVKSQFNLADPFVSRCCSKSFTWTQGLLLLACSGIVAAWLVSGHWILNNILGISICIAFVSHVRLPNIKICAMLLICLFVYDIFWVFFSERFFGANVMVSVATQQASNPVHTVANSLSLPGLQLITKKLELPVKIVFPRNLMGSAVPGGNSGDFMMLGLGDMAIPAMLLALVLGFDHRKSRDLLNPLDMGSSKGHKYIWFALSGYAVGLVTALSAGVLTRSPQPALLYLVPSTLGPIVFISWIRKELTELWEGTAPSLNYKTHSTEV	Peptidase A22B, signal peptide peptidase [Dillenia turbinata]
KAK6925543.1	MKKCERLANVALAGLTLAPLIMKIDSNLNVVLTACFTVYVGCYRSVKPTPPSETMSNEHAMRFPLVGSAMLLSLFLLFKFLSKDLVNAVLTCYFFVLGIVALSATLLPSIKRFLPDHWNQNLIVWHFPYFRSLVVEFTRSQIVAAIPGTFFCAWYASKKHWLANNVLGLAFCIQGIEMLSLGSFKTGAILLAGLFVYDIFWVFFTPVMVSVAKSFDAPIKLLFPTADIARPFSMLGLGDIVIPGIFVALALRFDVSRGKESQYFKSAFLGYAVGLILTIVVMNWFQAAQPALLYIVPSVIGFLAAHCLWNGEVKPLMEFDESKTAPAQDGGSDDKPSKKVE	Peptidase A22B, signal peptide peptidase [Dillenia turbinata]
KAK6936839.1	MEPLWKLLYLLEPAPVALMLTAVAVTYGSAIRALNYSKEMERNRDMSEASIMLDRSQALMIPVMSSCSLLLMFYLFSSVSQLLTAFTAVASVSSLFFCLSPYVTYVKSQFNLADPFVSRCCSKSFTRTQGLLLLACSGIVAAWLVSGHWILNNFLGISICIAFVSHVRLPNIKICAMLLICLFVYDIFWVFFSERFFGANVMVSVATQQASNPVHTVANSLSLPGLQLITKKLELPVKIVFPRNLMGSAVPGGNSADFMMLGLGDMAIPAMLVALVLCFDHRKSRDLLNPLDIGSSKGHKYIWYALPGYAIGLVTALAAGVLTRSPQPALLYLVPSTLGPIVFVSWIRKELTELWEETAPSLNDKTHSTEV	Peptidase A22B, signal peptide peptidase [Dillenia turbinata]
KAK6935396.1	MDDLRFSLFFLVIILVVGSNFSSVFAGDIVHDDDVAPKKPGCENDFILVKVQTWVDGVEDNEFVGVGARFGQKIVSKEKNANRSNLVVSDPLDCCSTLKNKLAGEVIMVQRGNCKFTAKANIAEAAGASAVLIINNQKELYKMVCEPDETDLDIKIPAVMLPHDAGASLEKMLKNGLSVSVQLYSPRRPLVDIAEVFLWLMAVGTILCASYWSAWSAREAAIELDKLLKDASDEIPSNAGRGTNGVVDINTTSAVLFVVVASCFLIILYELMSSWFLELLVVLFCIGGVEGLQTCLVALLSRWFKRSGESFIKVPILGAVSYLTLAVSPFCIAFATVWAVYRDVSFAWIGQDILGIALIITVLQIVRVPNLKVGTVLLGCAFLYDIFWVFVSKKLFHES…	Peptidase A22B, signal peptide peptidase [Dillenia turbinata]
KAK6947789.1	MNLIIYKNFSMQRRLQTWVDGVEDSEFVGVGARFGRKIVSKEKNANRSKLAVSDPPDCCSTPKSKLAGEVIIVQRGHCKFTAKANFAEAAGASAVLIINNQKELYKMVCERDETDLDIKIPAVMLPHDAGASLEKMLKNSSSVSVQLYSPRRPLVDTAEVFLWLMAVGTILCASYWSARSAREAAIELDKLLKDASDEIPSNVGRGANGVVDINTTSAVLFVVVASCFLIILYELMSSWFLELLVVLFCIGGVEGLQTCLVALLSRWFKQAGESFIKVPVLGAVSYLTLAVSPFCIAFAAVWAAYRDVSFAWIGQDILGIALIITVLQIVHVPNLKVGTVLLGCAFLYDIFWVFVSKRLFHESVMIVVARGDKSGGDGIPMLLKIPRMFDPWGGFSIIG…	Peptidase A22B, signal peptide peptidase [Dillenia turbinata]
KAK6936940.1	MKNSERLANFALAGLTLAPLIMKVDSNLNVVLTACLTVYVGCYRSVKPTPPSETMSNEHAMRFPLVGSAMLLSLFLLFKFLSKDLVNAVLTCYFFVLGIIALSATLLPSIKRFLPDHWNQNLIVWHFPYFRSLEVEFTRSQIVAAIPGTFFCAWYVLKKHWLANNILGLAFCIQGIEMLSLGSFKTGAILLAGLFVYDIFWVFFTPVMVSVAKSFDAPIKLLFPTADAARPFSMLGLGDIVIPGIFVALALRFDVSRGKESQYFKSAFLGYAVGIILTIVVMNWFQAAQPALLYIVPSVIGFLAAHCLWNGEVKPLMEFDESKTAKDQDGGDDKPSKKVE	Peptidase A22B, signal peptide peptidase [Dillenia turbinata]
KIY53112.1	MSNDPTELDLVFSYAGLLGLATGSVYAGAYGSLYRRINRKAPSRRERALGTQLTHQVERVTSEDAYIFPVIGSVVLFSLYLVVKFLGTEWINFLMSIYFSVTGIASVWKTLISLTRYIVGPASWRQFETLTLRLTKGSKEQFKVSLKTTSVALLPVSFIPSVLFSFFKAYKILYIPASNVLSLSFAHAAFSLLKLDSFRTGSILLAGLFLYDIWWVFGTEVMVKVATSLEVPIKLLWPKSIVLSSTNGFTMLGLGDVVIPGVFVALALRYDYARFPESPRPPTPYFNAALFAYAAGLATTMTVMHVFKAAQPALLYLSPACILSFFFTAVTRGELAAALKWSDEPPKKDINGTSEKLD	peptidase A22B, signal peptide peptidase [Fistulina hepatica ATCC 64428 ATCC 64428]
MOB00244.1	MNSPSVSTNPGITLSYFLILSLWLSSQWIVIPYVVHILVLVTAILYVACHSSLILLEEPSEEDKANGIVSNSSTETLRTEDAYQFPLVGSLSLGSLYLAFKYLDKEWVNFIIGFYFVAVGCFAVYATASSIVPRFGTPRKFQRTIRHPIPSFLLESPIQLDISITISDVCLFLASMVLCGFYAYTKHWTMNNILGICFCLQGIERFSLGTYKIGAILLIGLFFYDIFWVFGTDVMVTVAKSLDGPIKILFPRGRNADTGKLELSLLGLGDIVIPGFFLALLLRFDATRGGIPKTKPLNWKSAFSFPKPYFHSALVAYVAGLATTLYVMIVFQAAQPALLYLVPACLGSSALCAVIRGEWNDLLAYSEEKEEEEPKVEASSKPLKED	peptidase A22B, signal peptide peptidase [Fragilaria radians]
OEU18666.1	MTDTATTAATADPLLYIAYATIAIVWDIPKEGEEGYDPDAPATVETLKKEDAMQFPIMGSCSLFGLYCAFKFLGQDIVNMLIGGYFGLVGTGAVALTVGPLLDKLAPKWMNDYKLGFKKKIPHPFPEWILTKDLEIGFDLTATDVISVSLACGVVGLYFQRKYWAFNNILGICFCLQGIERLSLGTYKIGAILLVGLFFYDIFWVFGTDVMVTVAKSLDGPIKLLFPRSLTPMGESGKIELSLLGLGDIVIPGFFLSLLLRFDAANAKMRTDKVNIFDSFPKPYFYSCMIAYVAGLGTTLFVMIYFQAAQPALLYLVPACLGSSFLCAIVRGEVSLLLAYSEEEEEEEDDEEEKIEEKKEEDKKNE	peptidase A22B, signal peptide peptidase [Fragilariopsis cylindrus CCMP1102 CCMP1102]
XP_043043054.1	MEDIDWGLLSSYAGLLTLASTSIYLGSFGSLPNPKGSEGEEGDEDVDVEMVSSEDAWLFPLIGSGTLLGLYTIIQYFGKEWINWLLGIYFSIAGMGSVWKSSISLYVFLVGQNRWKKHGKHTFTIHKDNHKILSLSWRMPTLFLLPLSIIPSALYTFSATSRKSVLLTDILSLSFSHNALSLLKIDSFKTGTILLTGLFFYDIWWVFGTRVMVEVATTLDVPIKLLWPKSMTLSDSRGFTMLGLGDVVIPGAFIALALRYDYHRFSGQSHSGSQFSRPYFYVSLSAYVAGLVTTLSVMHFFGKAQPALLYLSPACILSFVITAFCRGELSEAWDWSDAPPPASKDQGAGDPMEEKAAEGGSSELKD	peptidase A22B, signal peptide peptidase [Guyanagaster necrorhizus]
KAE9411558.1	MPTELDIYSSYAGLLCLACTCIYTGAYGSLPSPKKHSRTSKKDAESEDEDEDELPERLSLEDAWLFPIIGSVVLFGLFLVIKYFGKEWINWILGWYFSVAGIGSVWKSSVTLVRYLLGDERWKSFERFTVNVKKGRANIFSLTWRTPSLLLMPVSVIPSALYRYSPAGRRSALLTDMLSLSFSHNALSLLKIDSFKTGTALLSGLFVYDIWWVFGTRVMVEVATTLDVPIKLLWPKSLSFSDESGFTMLGLGDVVIPGAFVSLALRYDYHRHLKSNKTGSSFSKPYFHASLVAYVAGLLTTMTVMHVFKAAQPALLYLSPACILSFVLTGLLRGELLDAWKWIDEPETSKEAQDKKQD	peptidase A22B, signal peptide peptidase [Gymnopus androsaceus JB14 JB14]
KAI7115658.1	MLGLGSILYSNLVGKPWYLINLQGFAVCYSALQFMSPTSFTTGSLILSGLFFYDIWAVFFTPLMVTVAKNLDQPIKLVFPRPEEPSQTPGEPPVRSYSMLGLGDIVLPGIMIGLALRFDLFMFYLRKQQKKTSNAKNKDGQDAQNEEVEKAPYVPASGNRGEKFWTSSLNASAKPPKLSASFPKPYFTASMVGYVAGMLATLGVMSIFQHAQPALLYLVPGVLLSLWGTGLVRGELKEMWQFSEAITGEQLDDEEQKKLSEEEEKERKRKAELGLFGRLWDEIVGSGGDEKKDGEDDKKEKDAAKSKQQEDDGTLVAFSLKRYSPAASTERSSTSEPSVEADTVLVNKDE	peptidase A22B, signal peptide peptidase [Hortaea werneckii]
KAI7218572.1	MDVHELLAQASQHIAAAKPMIPMYIHLIVSALFPIYAGAHASLSRPSSAAKPSKKDKEDKDAEEDEEEEDVVQKMEGLSPKDAVIFPITAGLVLAFLYWLIKRYGADLINLIMGWYFSGVGVYSVAKLLNDGLNMIASFILPDYVASKGRLWAADNVKRCYISEGKEGKDSERSELRQPSPLLPVDIYDGFFDTIWNIRQTIKQKYTAKGFVKDQFDFKANLTLVNALSAMLGLGSILYVNLVSKPWYLINLQGFAVCYSALQFMSPTSFTTGSLILSGLFFYDIWAVFFTPLMVTVAKNLDQPIKLVFPRPEEPSQTPGEPPVRSYSMLGLGDIVLPGIMIGLALRFDLYVFYLRKQQKKTSNAKSNDGQDAQNEEVEKAPYVAASGSRGEKFWTSSL…	peptidase A22B, signal peptide peptidase [Hortaea werneckii]
KAI7232790.1	MDVHELLAQASQHIAAAKPMIPMYIHLIVSALFPIYAGAHASLSRPSSAAKPSKKDKDVKDAEEDEEEEDVVQKMEGLSPKDAVIFPITAGLVLAFLYWLIKRYGADLINLIMGWYFSGVGVYSVAKLLNDGLNMIVSFILPDYVASKGKLWAADNVKRCYISEGKEGKDSERSELRQPSPLLPVDIYDGFFDTIWSIRQTIKQKFTAKGFVKDHFDFKANLTLVNALSAMLGLGSILYVNLVSKPWYLINLQGFAVCYSALQFMSPTSFTTGSLILSGLFFYDVWAVFFTPLMVTVAKNLDQPIKLVFPRPEEPSQIPGEPPVRSYSMLGLGDIVLPGIMIGLALRFDLYVFYLRKQQKKTSNAKSNDGQDAHDEEVEKAPYVPASGSRGEKFWTSSL…	peptidase A22B, signal peptide peptidase [Hortaea werneckii]
KAI6851358.1	MDVHELLAQASQHVAAAKPMIPMYIHLIVSALFPIYAGAHASLSRPSSAAKPSKKDKEDKDAEEDDEEEDVVQKMEGLSPKDAVIFPITAGLVLAFLYWLIKRYGADLINLIMGWYFSGVGVYSVAKLVNDGLNMIVSFMLPDYVASKGKLWTADNVKKCYMTEGKESKDSERSELRQPSPLLPVDIYDGFFDTVWSIRQTIKQKYTTKAFVKDQFDFKANMTLVNALSAMLGLGSILYSNLVGKPWYLINLQGFAVCYSALQFMSPTSFTTGSLILSGLFFYDIWAVFFTPLMVTVAKNLDQPIKLVFPRPEEPSQTPGEPPVRSYSMLGLGDIVLPGIMIGLALRFDLFMFYLRKQQKKTSNAKNKDGQDAQNEEVEKAPYVPASGNRGEKFWTSSL…	peptidase A22B, signal peptide peptidase [Hortaea werneckii]
KAI6863051.1	MDVHELLAQASQHVAAAKPMIPMYIHLIVSALFPIYAGAHASLSRPSSAAKPSKKDKEDKDAEEDEEEEDVVQKMEGLSPKDAVIFPITAGLVLAFLYWLIKRYGADLINLIMGWYFSGVGVYSVAKLVNDGLNMIVSFILPDYLASRGKLWTADNVKKCYMTEGKESKDSERSELRQPSPLLPVDIYDGFFDSIWSIRQTIKQKYTTKAFVKDQFDFKANLTLVNALSAMLGLGSILYSNLVGKPWYLINLQGFAVCYSALQFMSPTSFTTGSLILSGLFFYDIWAVFFTPLMVTVAKNLDQPIKLVFPRPEEPSQTPGEPPVRSYSMLGLGDIVLPGIMIGLALRFDLYVFYLRKQQKKISQTKSKDGQDAENEEVEKAPYVPASGNRGEKFWTSSL…	peptidase A22B, signal peptide peptidase [Hortaea werneckii]
KAI7115732.1	MLGLGSILYSNLVGKPWYLINLQGFAVCYSALQFMSPTSFTTGSLILSGLFFYDIWAVFFTPLMVTVAKNLDQPIKLVFPRPEEPSQTPGEPPVRSYSMLGLGDIVLPGIMIGLALRFDLYVFYLRKQQKKISQTKSKDGQDAENEEVEKAPYVPASGNRGEKFWTSSLNASAKPSKLSASFPKPYFTASMVGYVAGMLATLGVMSIFQHAQPALLYLVPGVLTSLWGTGLVRGELKEMWQFSEAITGEQLDDEEQKKLSEEEEKERKRKAELGLFGRLWDEIVGSGGDEKKDGKDDKKEVDAAKSKQQEDDGTLVTFSLKRYSPAASTKRSSTSEPSVEADAVLANKHE	peptidase A22B, signal peptide peptidase [Hortaea werneckii]
KAI7552984.1	MDVHELLAQASQHIAAAKPMIPMYIHLIVSALFPIYAGAHASLSRPSSAAKPSKKDKEDKDAAEDEEEEDVVQKMEGLSPKDAVIFPITAGLVLAFLYWLIKRYGADLINLIMGWYFSGVGVYSVAKLLNDGLNMIVSFVLPDYVASKGKLWAADNVKRCYISEGKEGKDSERSELRQPSPLLPVDIYGGFFDTIWSIRQTIKQKYTTKAFAKDQFDFKANLTLVNALSAMLGLGSILYVNLVSKPWYLINLQGFAVCYSALQFMSPTSFTTGSLILSGLFFYDIWAVFFTPLMVTVAKNLDQPIKLVFPRPEEPSKTPGEPPVKSYSMLGLGDIVLPGIMIGLALRFDLYVFYLRKQQKKMSNAKSNEGQDAQNEEVEKAPYVPASGSRGEKFWTSSL…	peptidase A22B, signal peptide peptidase [Hortaea werneckii]
KAI7280840.1	MDVHELLAQASQHVAAAKPMIPMYIHLIVSALFPIYAGAHASLSPPSSAAKPSKKDKEDKDAEEDEEEEDVVQKMEGLSPKDAVIFPITAGLVLAFLYWLIKRYGANLINLIMGWYFSGVGVYSVAKLVNDGLNMIVSFVLPDYMASKGKLWSADNNKKSYISEGKESKNSERSELRQPSPLLPVDIYDGFFDTIWSIRQSIKQKYTTKAFVKDQFDFKANLTLVNALSAVLGLGSILYSNLVGKPWYLINLQGFAVCYSALQFMSPTSFTTGSLILSGLFFYDIWAVFFTPLMVTVAKNLDQPIKLVFPRPEEPSQTPGEPPVRSYSMLGLGDIVLPGIMIGLALRFDLFLFYLRKQQKKTSNAKNNDGQDAQNEEVEKAPYVPASGSRGEKFWTRSL…	peptidase A22B, signal peptide peptidase [Hortaea werneckii]
KAI7004958.1	MEGLSPKDAVIFPITAGLVLAFLYWLIKRYGADLINLIMGWYFSGVGVYSVAKLLNDGLNMIVSFVLPDYVASKGKLWAANNVKRCYISEGKEGKDSETSELRQPSPLLPVDIYDGFFDIVWNIRQTIKQKYTTKAFVKDQFDFKANLTLVNALSAMLGLGSILYVNLVSKPWYLINLQGFAVCYSALQFMSPTSFTTGSLILSGLFFYDIWAVFFTPLMVTVAKNLDQPIKLVFPRPEEPSQTPGEPPVRSYSMLGLGDIVLPGIMIGLALRFDLYVFYLRKQQKKTSNAKGNDGQDAQNEEVEKAPYVPASGSRGEKFWTSSLKASAKPSKLSASFPKPYFTASMVGYVAGMLATLGVMSIFQHAQPALLYLVPGVLISLWGTGLVRGELKEMWQFS…	peptidase A22B, signal peptide peptidase [Hortaea werneckii]
KAI7486916.1	MDVHELLVQASQHVAAAKPMIPMYIHLIVSALFPIYAGAHASLSRPSSAAKPSKKDKEDKDAEEDDEEEDVVQKMEGLSPKDAVIFPITAGLVLAFLYWLIKRYGADLINLIMGWYFSGVGVYSVAKLVNDGLNMIVSFMLPDYVASKGKLWTADNVKKCYMTEGKESKDSERSELRQPSPLLPVDIYDGFFDTVWSIRQTIKQKYTTKAFVKDQFDFKANMTLVNALSAMLGLGSILYSNLVGKPWYLINLQGFAVCYSALQFMSPTSFTTGSLILSGLFFYDIWAVFFTPLMVTVAKNLDQPIKLVFPRPEEPSQTPGEPPVRSYSMLGLGDIVLPGIMIGLALRFDLFMFYLRKQQKKTSNAKNKDGQDAQNEEVEKAPYVPASGNRGEKFWTSSL…	peptidase A22B, signal peptide peptidase [Hortaea werneckii]
KAI7158843.1	MDVHELLAQASQHIAAAKPMIPMYIHLIVSALFPIYAGAHASLSRPSSAAKPSKKDKEDKDAVEDEEEEDVVQKMEGLSPKDAVIFPITAGLVLAFLYWLIKRYGADLINLIMGWYFSGVGVYSVAKLLNDGLNMIVSFILPDYVASKGKLWAADNVKRCYISEGNKGKDSERSELRQPSPLLPVDLYDGFFDIIWSIRQTIKQKYTTKAFAKDQFDFKANLTLVNALSAMLGLGSILYVNLVSKPWYLINLQGFAVCYSALQFMSPTSFTTGSLILSGLFFYDIWAVFFTPLMVTVAKNLDQPIKLVFPRPEEPSQTPGEPPVRSYSMLGLGDIVLPGIMIGLALRFDLYVFYLRKQQKKTSNAKSNDGQDAQDEEVEKAPYVPASGSRGEKFWTSSL…	peptidase A22B, signal peptide peptidase [Hortaea werneckii]
KAI7375235.1	MGWYFSGVGVYSVAKLVNDGLNMIVSFILPEYFASRGKLWTADNAKKCYISERKEGKDPERSELRQPSPLLPLDIYDGFFDTVWSIRQTIKQKYTTKAFVKDQFDFEANLTLVNALSAILGLGSILYSNLVGKPWYLINLQGFAVCYSALQFMSPTSFTTGSLILSGLFFYDIWAVFFTPLMVTVAKNLDQPIKLVFPRPEEPSQTPGEPPVRSYSMLGLGDIVLPGIMIGLALRFDLYMFYLRKQQKKTSNAKSNDGQDAQNEETENAPYVPASGNRGEKFWTSSLDASAKPSKLSASFTKPYFTASMVGYVAGMLATLGIMSVFQHAQPALLYLVPCVLISLWGTGLVRGELKEMWQFSEAITGEQLDDEEQKKLSEEEEKERKRKAELGLFGRLWD…	peptidase A22B, signal peptide peptidase [Hortaea werneckii]
KAI7203593.1	MDVHELLAQASQHIAAAKPMAPMYIHLIVSALFPIYAGAHASLSRPSSAAKPSKKDKEDKEDKDAEEDEEEEDVVQKMEGLSPKDAVIFPITAGLVLAFLYWLIKRYGADLINLIMGWYFSGVGVYSVAKLLNDGLNMIVSFVLPDYVASKGKLWAANNVKRCYISEGKEGKDSETSELRQPSPLLPVDIYDGFFDIVWNIRQTIKQKYTTKAFVKDQFDFKANLTLVNALSAMLGLGSILYVNLVSKPWYLINLQGFAVCYSALQFMSPTSFTTGSLILSGLFFYDIWAVFFTPLMVTVAKNLDQPIKLVFPRPEEPSQTPGEPPVRSYSMLGLGDIVLPGIMIGLALRFDLYVFYLRKQQKKTSNAKGNDGQDAQNEEVEKAPYVPASGSRGEKFWT…	peptidase A22B, signal peptide peptidase [Hortaea werneckii]
KAI6883826.1	MDVHELLAQASQHVAAARPMIPMYIHLIVSALFPIYAGAHASLSRPSSAAKPSKKDKDDKDAEEDEDEEDVVQKMEGLSPKDAVIFPITAGLVLAFLYWLIKRYGADLINLIMGWYFSGVGVYSVAKLVNDGLNMIVSFILPEYFASRGKLWTADNAKKCYISERKEGKDPERSELRQPSPLLPLDIYDGFFDTVWSIRQTIKQKYTTKAFVKDQFDFEANLTLVNALSAILGLGSILYSNLVGKPWYLINLQGFAVCYSALQFMSPTSFTTGSLILSGLFFYDIWAVFFTPLMVTVAKNLDQPIKLVFPRPEEPSQTPGEPPVRSYSMLGLGDIVLPGIMIGLALRFDLYMFYLRKQQKKTSNAKSNDGQDAQNEETEKAPYVPASGNRGEKFWTSSL…	peptidase A22B, signal peptide peptidase [Hortaea werneckii]
KAI6827028.1	MDVHELLAQASQHIAAAKPMIPMYIHLIVSALFPIYAGAHASLSRPSSAAKPSKKDKEDKDAEEDEEEEDVVQKMEGLSPKDAVIFPITAGLVLAFLYWLIKRYGADLINLIMGWYFSGVGVYSVAKLLNDGLSMIVSFVLPDYVASKGKLWAADNVKRCYISEGNEGKGSERSELRQASPLLPVDIYEGFFDTIWNIRQTIKQKYTTKAFVKDQFDFKANLTLVNALSAMLGLGSILYVNLVSKPWYLINLQGFAVCYSALQFMSPTSFTTGSLILSGLFFYDIWAVFFTPLMVTVAKNLDQPIKLVFPRPEEPSQTPGEPPVRSYSMLGLGDIVLPGIMIGLALRFDLYVFYLRKQQKKTSNAKGNDGQDGQNEEVEKAPYVPASGSRGEKFWTSSL…	peptidase A22B, signal peptide peptidase [Hortaea werneckii]
KAI7361649.1	MDVHELLAQASQHIAAAKPMIPMYIHLIVSALFPMYAGAHASLSRPSSAAKPSKKDKEDKDAEEDEEEEDVVQKMEGLSPKDAVIFPITAGLVLAFLYWLIKRYGADLINLIMGWYFSGVGVYSVAKLLNDGLSMIVSFVLPDYVASKGKLWAADNVKRCYISEGKEGKNSESSELRQPSPLLPVDIYDGFFDTIWSIRQTIKQKYTTTAFVKDQFDFKANLTLVNALSAMLGLGSILYVNLVSKPWYLINLQGFAVCYSALQFMSPTSFTTGSLILSGLFFYDIWAVFFTPLMVTVAKNLDQPIKLVFPRPEEPSQTPGEPPVRSYSMLGLGDIVLPGIMIGLALRFDLYVFYLRKQQKKTSNAEGNDGQDAQNEEVEKAPYVPASGSRGEKFWTSSL…	peptidase A22B, signal peptide peptidase [Hortaea werneckii]
KAI6893716.1	MEGLSPKDAVIFPITAGLVLAFLYWLIKRYGADLINLIMGWYFSGVGVYSVAKLLNDGLNMVASFILPDYVASKGKLWTADNVKKCYISEAKEGKHPERRELRQPSPLLPVDIYDGFFDTIWSIRQTIKQKYTTKAFVKDQFDFKANLTLVNALSAMLGLGSILYVNLVSKPWYLINLQGFAVCYSALQFMSPTSFTTGSLILSGLFFYDIWAVFFTPLMVTVAKNLDQPIKLVFPRPEEPSQTPGEPPVRSYSMLGLGDIVLPGIMIGLALRFDLYVFYLRKQQKKTSNAKSKDGQDAQNEEVEKAPYVPASGSPGEKFWTSSLKASEKPSKLSASFPKPYFTASMVGYVAGMLATLGVMSIFQHAQPALLYLVPGVLVSLWGTGLVRGELKEMWQFS…	peptidase A22B, signal peptide peptidase [Hortaea werneckii]
KAI7210352.1	MDVHELLAQASQHVAAAKPMIPMYIHLIVSALFPIYAGAHASLSRPSSAAKPSKRDKEDKDAEEDEEEEDVVQKMEGLSPKDAVIFPITAGLVLAFLYWLIKRYGADLINLIMGWYFSGVGVYSVAKLVNDGLNMIVSFVLPDYMASNGKLWTADKNKKSYISEGKESKDSERSELRQPSPLLPVDLYDGFFDTIWSIRQSIKQKYTTKAFVKDQFDFKANLTLVNALSAMLGLGSILYSNLVGKPWYLINLQGFAVCYSALQFMSPTSFTTGSLILSGLFFYDIWAVFFTPLMVTVAKNLDQPIKLVFPRPEEPSQTPGEPPVRSYSMLGLGDIVLPGIMIGLALRFDLYVFYLRKQQKKTSNAKSNGEPDAQKEEVEKAPYVPASGNRGEKFWTSSL…	peptidase A22B, signal peptide peptidase [Hortaea werneckii]
KAI7552775.1	MDVHELLAQASQHIAAAKPMIPMYIHLIVSALFPIYTGAHASLSRPSSAAKPSKKDKEDKDAEEDEEEEDVVQKMEGLSPKDAVIFPITAGLVLAFLYWLIKRYGADLINLIMGWYFSGVGVYSVAKLLNDGLSMIVSFVLPDYVASKGKLWAADNVKRCYISEGKEGKNSESSELRQPSPLLPVDIYDGFFDTIWSIRQTIKQKYTTKAFVKDQFDFKANLTLVNALSAVLGLSSILYVNLVSKPWYLINLQGFAVCYSALQFMSPTSFTTGSLILSGLFFYDIWAVFFTPLMVTVAKNLDQPIKLVFPRPEEPSQTPGEPPVRSYSMLGLGDIVLPGIMIGLALRFDLYVFYLRKQQKKMSNAKSNDGQDAQNEEVEKAPYVPASGSRGEKFWTSSL…	peptidase A22B, signal peptide peptidase [Hortaea werneckii]
KAI7085576.1	MDVHELLAQASQHVAAAKPMIPMYIHLIVSALFPIYAGANASLSRPSSAAKPSKKDKDDKDAEEDEDEEDVVQKMEGLSPKDAVIFPITAGLVLAFLYWLIKRYGADLINLIMGWYFSGVGVYSVAKLVNDGLNMIVSFILPEYFASRGKLWTADNAKKCYISERKEGKDPERSELRQPSPLLPLDIYDGFFDTVWSIRQTIKQKYTTKAFVKDQFDFEANLTLVNALSAILGLGSILYSNLVGKPWYLINLQGFAVCYSALQFMSPTSFTTGSLILSGLFFYDIWAVFFTPLMVTVAKNLDQPIKLVFPRPEEPSQTPGEPPVRSYSMLGLGDIVLPGIMIGLALRFDLYMFYLRKQQKKTSNAKSNDGQDAQNEETEKAPYVPASGNRGEKFWTSSL…	peptidase A22B, signal peptide peptidase [Hortaea werneckii]
KAI7202041.1	MDVHELLAQASQHIAAAKPMIPMYIHLIVSALFPIYAGAHASLSRPSSAAKPSKKDKDDKDAEEDEEEEDVVQKMEGLSPKDAVIFPITAGLVLAFLYWLIKRYGADLINLIMGWYFSGVGVYSVAKLLNDGLNMIVSFILPDYVASKGKLWAADNVKRCYISEGKEGKDSERSELRQPSPLLPVDIYDGFFDTIWSIRHTIKQKFTAKGFVKDHFDFKANLTLVNALSAMLGLGSILYVNLVSKPWYLINLQGFAVCYSALQFMSPTSFTTGSLILSGLFFYDIWAVFFTPLMVTVAKNLDQPIKLVFPRPEEPSQIPGEPPVRSYSMLGLGDIVLPGIMIGLALRFDLYMFYLRKQQKKTSNAKSNDGQDAQDEEVEKAPYVPASGNRGEKFWSSSL…	peptidase A22B, signal peptide peptidase [Hortaea werneckii]
KAI6794566.1	MDVHELLAQASQHVAAARPMIPMYIHLIVSALFPIYAGAHASLSRPSSAAKPSKKDKDDKDAEEDEDEEDVVQKMEGLSPKDAVIFPITAGLVLAFLYWLIKRYGADLINLIMGWYFSGVGVYSVAKLVNDGLNMIVSFILPEVIASRGKLWTADNAKKCYISERKEGKDPERSELRQPSPLLPLDIYDGFFDTVWSIRQTIKQKYTTKAFVKDQFDFEANLTLVNALSAILGLGSILYSNLVGKPWYLINLQGFAVCYSALQFMSPTSFTTGSLILSGLFFYDIWAVFFTPLMVTVAKNLDQPIKLVFPRPEEPSQTPGEPPVRSYSMLGLGDIVLPGIMIGLALRFDLYMFYLRKQQKKTSNAKSNDGQDAQNEKTEKAPYVPASGNRGEKFWTSSL…	peptidase A22B, signal peptide peptidase [Hortaea werneckii]
KAH8799953.1	MSPSDAIMFPVFAGITLAGLYFIIKWLEDPAILNKILNYYFSSIGVVGVGKLTADLLSVVTTFIFPSVWATSKDTFYVDPLLSQQETGPVKPARIATHRKILDKTNPFPGLLSSIKLPASTNKQLWALRALLKNHWIFRAYFHGWFSFKTNIKLNDVIGFLLGIVAVVVYNMYAKTWWLANLLAFGYCYGALQLMSPTTFWTGSLILIGLFVYDVVMVFYTPMMMTVATKIDAPIKLVFPGPGRGSMLGLGDVVLPGIMIAIALRFDLYLHYLCKQKTASTPDSKEITKPKYEEAAGQWGERFWTSGSKEVTVADGARFPKVYFKAALVGYSIAMMVTITVMRIWDHGQPALLYLVPGVLGTLWGTALVRGEWKLMWEYTEDGSLDVEGDGEKNSEKKG…	peptidase A22B, signal peptide peptidase [Hyaloscypha sp. PMI_1271]
KAF8893382.1	MDTTHQNLLLAYSALLSLATGSIYAGAYGSLPNPKPKDGEPPDDDDQDEVSERMSSEDAWWFPVIGSVALFGLYLIVKFFGREWINWFLGWYFSIAGVGSVWKTSISLTRYFVGNARWKTFSKFRLSIKKDSTALFNASCRTPSLYLLPVAAIPSILYTFSLAYRRSFVLTDILALSFSHNALCLLKIDSFKTGTILLSGLFFYDIWWVFGTEVMVKVATTLDVPIKLLWPKSLSLASLSSPSVPGGFTMLGLGDIVIPGTFVALALRYDYHRSGSSTGTFAKPYFYASLTAYFLGLVTTMFVMHTWKAAQPALLYLSPACIMSFLATAIARGELLEVWQWSDDPQEIPVEKKDK	peptidase A22B, signal peptide peptidase [Infundibulicybe gibba]
XP_016290447.1	MSNDRDLFIAYGVLMAGAVAPIYFGSYSSLKTPKTTRDLLKAAKQKRRYGDDSDDSDSDSDSDSEDDDVIEKVTSSDAMWFPIMGSAVLFGLFLIFKYLNKKYVNFLLSFYFGFVGCLALSQALVSFTRGVVGRELWKKLPNFRLSLDQRGQGRIFKLSFTTVDVALVAVSALLVGVYLVTKNWIISNLLALSLSLNAIALMSLDSFRTGAIMLGGLFVYDIFWVFATPVMVSVARNFDAPIKIVWPKNIIEAVVALQAREALPKLQFTMLGLGDIVIPGIFVALALRYDQLVASEAKPSVSFTKSYTRWSKPYFTATLVAYVAGLATTMGVMHFFKAAQPALLYLSPACTGAVFLTAALRGEFKQVWNWTDGEEEDKDENKKEQAKKEDGQNGKDVKT…	Peptidase A22B, signal peptide peptidase [Kalmanozyma brasiliensis GHG001 GHG001]
KAJ4483461.1	MPTEVDLIFSYAGLLSLACVCIYIGAFGSLPRDRGAEHKTESEDEDEDEQPERLSLEDAWLFPIIGSVVLFGLFVVIKYFGKEWINWLLGWYFSVAGIGSVWKSLVSLTRYLLGNEQWRRFERFSVHLKRGGVDIFSLKWRTPSLILLPLSVIPSVLYRYSSASRRSALLTDVLSMSFCHNALSLLKLDSFKTGTALLSGLFLYDIWWVFGTPVMVEVATKLDVPIKLLWPKSLYFSDESGFTLLGLGDVVIPGCFVALALRFDYHEHLKKGKGKGFSKPYFYASLSAYVLGLVTTMSVMHIFKAAQPALLYLSPACILSFVTTALVRGELSEAWSWIDETDETKSEEKSKKQN	peptidase A22B, signal peptide peptidase [Lentinula aciculospora]
KAJ3784393.1	MPTEVDLISSYAGLLSLACICIYIGAFGSLPKHKKRTGGADRQAESEDEDEDEQNERLSLEDAWLFPIIGSVVLFGLFVVIKYFGKEWINWLLGWYFSIAGIGSVWKSLVFLTRYLLGNEQWQRFERFSVHVKRRGVDIFSLKWRTPSLILLPLAVIPSALYRYSSASRRSALLTDVLSVSFCHNALSLLKLDSFKTGTALLSGLFFYDIWWVFGTPVMVEVATKLDVPIKLLWPKSIYFSDESGYTLLGLGDIVIPGCFVALALRYDYHRHLKKGKDFNKPYFYASLLAYVLGLVTTMSVMHMFKAAQPALLYLSPACILSFVTTAFVRGELSEAWNWMDESDSEHKEDGKKQK	peptidase A22B, signal peptide peptidase [Lentinula aff. detonsa]
KAJ3815854.1	MSTEVDLIASYAGLLSLACICICTGAFASLPLAGRAENNTDSDDEDEEEQPELLSVEDAWLFPIIGSVVLFGLFVVIKYFGKEWINWLLGWYFSIAGIGSVWKSLVSLTRYLLGNEQWRRFERFSVHVKRRGVDIFSLKWRTPSLILFPLSVIPSALYRYSSASRRSALLTDVLSMSFCHNALSLLKLDSFKTGTALLSGLFIYDIWWVFGTPVMVEVATKLDVPIKLLWPKSIYFSDESGFTLLGLGDVVIPGCFVALALRFDHHRYLKKGKTFSKPYFYASLLAYVLGLVATMSVMHIFKAAQPALLYLSPACILSFVATASVRGELSEAWNWIDEPEPEGDGKKQN	peptidase A22B, signal peptide peptidase [Lentinula aff. lateritia]
KAJ3996409.1	MPTEVDLIFSYAGLLSLACICIYIGAFGSLPKHKKRTGGADRQAESEDEDEDEQNERLSLEDAWLFPIIGSVVLFGLFVVIKYFGKEWINWLLGWYFSIAGIGSVWKSLVFLTRYLLGNEQWQRFERFSVHVKRRGVDIFSLKWRTPSLILLPLSVIPSALYRYSSASRRSALLTDVLSMSFCHNALTLLKLDSFKTGTALLSGLFFYDIWWVFGTPVMVEVATKLDVPIKLLWPKSIYFSDESGYTLLGLGDIVIPGCFVALALRFDYHRHIKKGKDFNKPYFYASLLAYILGLVTTMSVMHMFKAAQPALLYLSPACILSFVTTAFVRGELSEAWNWMDESDSKHKEDGKKQK	peptidase A22B, signal peptide peptidase [Lentinula boryana]
KAJ3989134.1	MPTEVDLISSYAGLLSLACICIYIGAFGSLPKHKKRTGGADRQAESEDEDEDEQNERLSLEDAWLFPIIGSVVLFGLFVVIKYFGKEWINWLLGWYFSIAGIGSVWKSLVFLTRYLLGNEQWQRFERFSLHVKRRGVDIFSLKWRTPSLILLPLSVIPSALYRYSSASRRSALLTDVLSISFCHNALSLLKLDSFKTGTALLSGLFFYDIWWVFGTPVMVEVATKLDVPIKLLWPKSIYFSDESGYTLLGLGDIVIPGCFVALALRFDYHRHLKTGKDFNKPYFYASLLAYILGLVTTMSVMHMFKAAQPALLYLSPACILSFVTTAFVRGELSEAWNWMDESDSEHKENGKKQK	peptidase A22B, signal peptide peptidase [Lentinula detonsa]
KAJ3748698.1	MPTEVDLISSYAGLLSLACICIYIGAFGSLPKHKKRTGGADRQAESEDEDEDEQNERLSLEDAWLFPIIGSVVLFGLFVVIKYFGKEWINWLLGWYFSIAGIGSVWKSLVFLTRYLLGNEQWQRFERFSVHVKRRGVDIFSLKWRTPSLILLPLSVIPSALYRYSSASRRSALLTDVLSISFCHNALSLLKLDSFKTGTALLSGLFFYDIWWVFGTPVMVEVATKLDVPIKLLWPKSIYFSDESGYTLLGLGDIVIPGCFVALALRFDYHRHLKTGKDFNKPYFYASLLAYILGLVTTMSVMHMFKAAQPALLYLSPACILSFVTTAFVRGELSEAWNWMDESDSEHKEDGKKQK	peptidase A22B, signal peptide peptidase [Lentinula detonsa]
KAJ3923393.1	MSTEVDLIASYAGLLSLACICIYTGAFASLPTKKRAGRAENNTDSDDEDEDEQPEFLSVEDAWLFPIIGSVVLFGLFVVIKYFGKEWINWLLGWYFSIAGIGSVWKSLVSLTRYLLGNEQWRRFERFSVHVKRRGVDIFSLKWRTPSLILFPLSVIPSALYRYSSASRRSALLTDVLSMSFCHNALSLLKLDSFKTGTALLSGLFIYDIWWVFGTPVMVEVATKLDVPIKLLWPKSINFSDESGFTLLGLGDVVIPGCFVALALRFDHHRYLKKGKAFSKPYFYASLLAYILGLVATMSVMHIFKAAQPALLYLSPACILSFVATASVRGELSEAWNWIDEPEPEGDGKKQN	peptidase A22B, signal peptide peptidase [Lentinula edodes]
KAJ3909985.1	MSTEVDLIASYAGLLSLACICIYTGAFASLPTKKRAGRAENNTDSDDEDEDEQPEFLSVEDAWLFPIIGSVVLFGLFVVIKYFGKEWINWLLGWYFSIAGIGSVWKSLVSLTRYLLGNEQWRRFERFSVHVKRRGVDIFSLKWRTPSLILFPLSVIPSALYRYSSASRRSALLTDVLSMSFCHNALSLLKLDSFKTGTALLSGLFIYDIWWVFGTPVMVEVATKLDVPIKLLWPKSINFSDESGFTLLGLGDVVIPGCFVALALRFDHHRYLKKGKAFSKPYFYASLLAYILGLVATMSVMHIFKAAQPALLYLSPACILSFVATASVRGELSEAWNWIDEPESEGDGKKQN	peptidase A22B, signal peptide peptidase [Lentinula edodes]
KAJ3882125.1	MSTEVDLIASYAGLLSLACICIYTGAFASLPTKKRAGRAENNTDSDDEDEDEQPEFLSVEDAWLFPIIGSVVLFGLFVVIKYFGKEWINWLLGWYFSIAGIGSVWKSLVSLTRYLLGNEQWRRFERFSVHVKRRGVDIFSLKWRTPSLILFPLSVIPSALYRYSSASRRSALLTDVLSMTFCHNALSLLKLDSFKTGTALLSGLFIYDIWWVFGTPVMVEVATKLDVPIKLLWPKSINFSDELGFTLLGLGDVVIPGCFVALALRFDHHRYLKKGKAFSKPYFYASLLAYILGLVATMSVMHIFKAAQPALLYLSPACILSFVATASVRGELSEAWNWIDEPEPEGDSKKQN	peptidase A22B, signal peptide peptidase [Lentinula edodes]
KAJ3896244.1	MATEVDLIASYAGLLSLACICIYTGAFASLPTKKRAGRAENNTDSDDEDEDEQPEFLSVEDAWLFPIIGSVVLFGLFVVIKYFGKEWINWLLGWYFSIAGIGSVWKSLVSLTRYLLGNEKWRRFERFSVHVKRRGVDIFSLKWRTPSLILFPLSVIPSALYRYSSASRRSALLTDVLSMTFCHNALSLLKLDSFKTGTALLSGLFIYDIWWVFGTPVMVEVATKLDVPIKLLWPKSIYFSDESGFTLLGLGDVVIPGCFVALALRFDHHRYLKKGNAFSKPYFYASLLAYILGLVATMSVMHIFKAAQPALLYLSPACILSFVATASVRGELSEAWNWIDEPEPEGDSKKQN	peptidase A22B, signal peptide peptidase [Lentinula edodes]
KAJ4487363.1	MSTEVDLIASYAGLLSLACICIYTGAFASLPTKKRAGRAENNTDSDDEDEDEQPEFLSVEDAWLFPIIGSVVLFGLFVVIKYFGKEWINWLLGWYFSIAGIGSVWKSLVSLTRYLLGNEQWRRFERFSVHVKRRGVDIFSLKWRTPSLILFPLSVIPSALYRYSSASRRSALLTDVLSMTFCHNALSLLKLDSFKTGTALLSGLFIYDIWWVFGTPVMVEVATKLDVPIKLLWPKSIYFSDESGFTLLGLGDVVIPGCFVALALRFDHHRYLKKGNAFSKPYFYASLLAYILGLVATMSVMHIFKAAQPALLYLSPACILSFVATASVRGELSEAWNWIDEPEPEGDSKKQN	peptidase A22B, signal peptide peptidase [Lentinula edodes]
KAJ4497189.1	MATEVDLIASYAGLLSLACICIYTGAFASLPRAGRAENNTDSDDEDEDEQPELLSVEDAWLFPIIGSVVLFGLFVVIKYFGKEWINWLLGWYFSIAGIGSVWKSLVSLTRYVLGNEQWRRFERFSVHVKRRGVDIFSLKWRTPSLILFPLSVIPSALYRYSSASRRSALLTDVLSMTFCHNALSLLKLDSFKTGTALLSGLFIYDIWWVFGTPVMVEVATKLDVPIKLLWPKSINFSDESGFTLLGLGDVVIPGCFVALALRFDHHRYLKKGKAFSKPYFYASLLAYILGLVATMSVMHIFKAAQPALLYLSPACILSFVATASVRGELSEAWNWIDEPETEGDGKKQN	peptidase A22B, signal peptide peptidase [Lentinula lateritia]
KAJ3936953.1	MATEVDLIASYAGLLSLACICIYTGAFASLPTKKRAGRAENNTDSDDEDEDEQPELLSVEDAWLFPIIGSVVLFGLFVVIKYFGKEWINWLLGWYFSIAGIGSVWKSLVSLTRYVLGNEQWRRFERFSVHVKRRGVDIFSLKWRTPSLILFPLSVIPSALYRYSSASRRSALLTDVLSMSFCHNALSLLKLDSFKTGTALLSGLFIYDIWWVFGTPVMVEVATKLDVPIKLLWPKSINFSDESGFTLLGLGDVVIPGCFVALALRFDHHRYLKKGKAFSKPYFYASLLAYILGLVATMSVMHIFKAAQPALLYLSPACILSFVATASVRGELSEAWNWIDEPETEGDGKKQN	peptidase A22B, signal peptide peptidase [Lentinula lateritia]
KAJ3866566.1	MATEVDLIASYAGLLSLACICIYTGAFASLPTKKRAGRAENNTDSDDEDEDEQPELLSVQDAWLFPIIGSVVLFGLFVVIKYFGKEWINWLLGWYFSIAGIGSVWKSLVSLTRYLLGNELWRRFERFSVHVKRRGVDIFSLKWRTPSLILFPLSVIPSALYRYSSASRRSALLTDVLSMSFCHNALSLLKLDSFKTGTALLSGLFIYDIWWVFGTPVMVEVATKLDVPIKLLWPKSINFSDESGFTLLGLGDVVIPGCFVALALRFDHHRYLKKGKAFSKPYFYASLLAYILGLVATMSVMHIFKAAQPALLYLSPACILSFVATASVRGELSEAWNWIDEPETEGDGKKQN	peptidase A22B, signal peptide peptidase [Lentinula novae-zelandiae]
KAJ3823818.1	MPTDVDLISSYAGLLSLACISICAGAFTSLPNPKKRTGGAERTENEDEDEDEQNERLSLEDAWLFPIMGSVVLFGLFVVIKFFGKEWINWLLGWYFSIAGIGSVWKSLVSLTRYLLGNEQWKRFERFSVHVKRRGVDVFSLKWRTPSLILLPLSVIPSALYRYSSPSRRSALLTDVLSMSFCHNALSLLKVDSFKTGTALLSGLFVYDIWWVFGTPVMVEVATKLDVPIKLLWPKSIHLSDSSGYTLLGLGDVVVPGCFVSLALRFDYVRHLKTGKPFSKPYFYAALSAYIIGLATTMSVMHIFQAAQPALLYLSPACILSFVTTALARNEFSEAWNWTDESETTEQDKKQN	peptidase A22B, signal peptide peptidase [Lentinula raphanica]
KAJ3724448.1	MPTDVDLISSYAGLLSLACISICAGAFTSLPNPKKRTGGAERTENEDEDEDEQNERLSLEDAWLFPIMGSVVLFGLFVVIKFFGKEWINWLLGWYFSIAGIGSVWKSLVSLTRYLLGNEQWKRFERFSVHVKRRGVDVFSLKWRTPSLILLPLSVIPSALYRYSSPSRRSALLTDVLSMSFCHNALSLLKVDSFKTGTALLSGLFVYDIWWVFGTPVMVEVATKLDVPIKLLWPKSIHLSDSSGYTLLGLGDVVVPGCFVSLALRFDYDRHLKTGKPFSKPYFYAALSAYIIGLATTMSVMHIFQAAQPALLYLSPACILSFVTTALARNEFSEAWNWTDESETTEQDKKQN	peptidase A22B, signal peptide peptidase [Lentinula raphanica]
KAJ3763592.1	MPTDVDLISSYAGLLSLACISICAGAFTSLPNPKKRTGGAERTENEDEDEDEQNERLSLEDAWLFPIMGSVVLFGLFVVIKFFGKEWINWLLGWYFSIAGIGSVWKSLVSLTRYLLGNEQWKRFERFSVHVRRRGVDVFSLKWRTPSLILLPLSVIPSALYRYSSPSRRSALLTDVLSMSFCHNALSLLKVDSFKTGTALLSGLFVYDIWWVFGTPVMVEVATKLDVPIKLLWPKSIHLSDSSGYTLLGLGDVVVPGCFVSLALRFDYDRHLKTGKPFSKPYFYAALSAYIIGLATTMSVMHIFQAAQPALLYLSPACILSFVTTALARNEFSEAWNWTDESETTEQDKKQN	peptidase A22B, signal peptide peptidase [Lentinula raphanica]
KAJ3777839.1	MPTDVDLISSYAGLLSLACISICAGAFTSLPNPKKRTGGAERTENEDEDEDEQNERLSLEDAWLFPIMGSVVLFGLFVVIKFFGKEWINWLLGWYFSIAGIGSVWKSLVSLTRYLLGNEQWKRFERFSVHVKRRGVDVYSLKWRTPSLILLPLSVIPSALYRYSSPSRRSALLTDVLSMSFCHNALSLLKVDSFKTGTALLSGLFVYDIWWVFGTPVMVEVATKLDVPIKLLWPKSIHLSDSSGYTLLGLGDVVVPGCFVSLALRFDYDRHLKTGKPFSKPYFYAALSAYIIGLATTMSVMHIFQAAQPALLYLSPACILSFVTTALARNEFSEAWNWTDESETTEQDKKQN	peptidase A22B, signal peptide peptidase [Lentinula raphanica]
KAK3842859.1	MLKVLKASSMSSPTLLLLTAFIYDVFFVFVTPYLTSTGESIMEAAATGAALTVKETIPMLFRIPSFSPRGGEAMLGFGDVVLPGILVTFLRECDARLEEDQSSMLIGLDSTNAKATALLSSGSGKGGRRRWSYYLTAILGYAVGLEVTFVAMMWSNQGQPALLYLVPFTVLPVVLLASRRHELSLLWNGWGGLDGEESDIDEDGNSEDESTEKGQVLHI	peptidase A22B, signal peptide peptidase [Linnemannia gamsii]
KAF8070174.1	MSGPDWDLLSSYAGLLTLACSSIYFGSFGSLPNPKRQDGSPADEDDEEEVPDRMSAGDAWLFPVLGSVALLGLYTIVKFFGKEWINWFLGWYFSIAGVMSVWKSSISFIRFLLGPTRWKQFEKTSILIKKGSTSLLSLSWRTPSLFLFPLAIVPSAIYSFSTASRKPVLMTNILSLSFSHNALSLLKIDSSQTGAILLSGLFFYDIWWVFGTEVMVKVATTLDVPIKLLWPKSLIFSDVGGFTMLGLGDVVIPGTFIAFALRFDHHRALQSNASPQGSFPKPYFYSVLTSYFLGLVATMSVMHVFGKAQPALLYLSPACILSFFLTAFVRGEFREACRWSDDPDSTRTATAVEKKSN	peptidase A22B, signal peptide peptidase [Lyophyllum atratum]
KAI8472925.1	MAPAPSLGQRDLPYFVGLASITIYIGAHRAVTNNMRQQISFREGLLAPVVLSISLFGLYLLLKYTDIDLQTFLNAYFWLLANVAICGAAVPLLARAGDALGQPTWDFTVPEGLLLDESGEPVTAAQLQPSAVVAVAAAVAVTTWDAMHHSSFTLNNAVACLVATELLQLLGVRSFRAAALLLVGLLCYDVFWVFASPGVVGDNVMLAVATSDAVTGPTRLLFPRVPGGGGEAPDFPFSLLGLGDVALPGLLAALALRYDASRSTDMRARAAAAAAAIQGALEGLEPGATRQQMGDAAADAALAAYDAVADREQAQRERSQGGGGGGEGASGGGESGGGGGGGGDVPARMPVSDALLVQRPTFTAAMAAYVVGLAAAFVANGVTGMGQPALLYIVPSMLG…	peptidase A22B, signal peptide peptidase [Monoraphidium minutum]
GAN03065.1	MESSTKELGLYIAYGAIITMAVVPIYAGSLGSIKGMKRPSNAPKAKKSDNPLEDSEDEDESVSESLSSGDAYLFPIIGSCVLFSMYLAFRYLDKKYINYVLTGYFSIMGCAAVAKTFLMVAKKITPMSVLKHVAKYKVTLSKRSKNLSHISFTVVHGILLVASIALTAYYSYTKNWIASNIFGLSFSVNAIQLLSLDSFKTGMILLSGLFFYDIFWVFYTPVMVSVATNFDAPIKLLWPRDIIEFLFTQTEGARFTMLGLGDIVIPGIFVALCLRFDRHMSWKRNPVGQFRSTKFPKPYFTANLIAYILGLGLTMVVMHFFKAAQPALLYLSPACILSVLITAVVRGELKDLFAYTTEDEKDDKDKKKNKDEKKKNKLLSQTIVEEVVADPKTGSIEIE…	peptidase A22B, signal peptide peptidase [Mucor ambiguus]
KAJ7346604.1	MDYDLLSSYAGLLGLATVSIYVGAHGSLPPPRNADGTRSEEEEVSERMSSGDAYLFPVIGSAALVGLYAVVKYFGTAWINALLGWYFSIAGVGAVWKSSIALTRWAVGDVRWKAFDEVAFTIKKGTNAKAAPLLSFAARTPSLALLPLAIIPSALYTFHARSILLTDVLALAFAHNALALLKIDSFQTGSILLGGLFFYDVWWVFGTEVMVKVATSLDVPIKLLWPKSLSFGAGRGFTMLGLGDVVVPGIFIAFALRYDHYRAGAPGHSRFGKPYFYAGLAAYVAGLVTTMGVMHLFGKAQPALLYLSPACIVSFGLTGVFKGDLGAAWAWSDDEEDKAAIQKEPVDVEVSEK	peptidase A22B, signal peptide peptidase [Mycena albidolilacea]
KAJ7084374.1	MTSPDYDLLSSYLGLLALATGSIYVGAHASLPPPRNPDGSRSEEEEVTERMSSEDAWLFPVIGSATLVGMYAIVKYCGTAWINWVLGWYFSVAGVGAVWKSSIALARLVVGDARWKAYDEVSLVVRRGARAEALVELSARTASLALLPLAMVPSALYTLWRSPLLTDVLSLSFSHNALALLKIDSFRTGCILLAGLFLYDIWWVFGTEVMVKVATSLDVPIKLLWPKSLVFAGDRGYTMLGLGDVVVPGVFIALGLRYDHHRAGAPGGGRFSKPYFHAGLAAYVAGLVTTMGIMHLFGAAQPALLYLSPACIGAFAATGALRGELRAAWAWSDDADAPRPAPEVK	peptidase A22B, signal peptide peptidase [Mycena belliarum]
KAJ7188285.1	MDIGLLSSYAGLLSLATGSIYFGAHGSLPPPRNADGSRSEDEEVPKRMSSGDAYMFPIIGSAALVGMYAVVKYFGTAWINWLLGHYFALVGIGAVWKTSIGLARWAFGDVRWKAFDEVELVIRKGRAPLVELSARTPSLVLLPLALVPSALYTFHARSVLLTDVLALCFAHNALGLLKLDSFQTGCILLSGLFFYDIWWVFGTEVMVKVATSLDVPIKLLWPKGLDFAGKHGYTMLGLGDVVIPGVFIALALRYDHHRAGTPGPTVGFRKPYFYAALAAYVAGLVTTMGVMHFFGKAQPALLYLSPACMGAFGLTGVVRGELGSAWGWSDEEEEAEETKPEAEGKGESNGEAK	peptidase A22B, signal peptide peptidase [Mycena filopes]
KAJ7462293.1	MHTPDPNLLFSYAGLLGLAASAIYVGAHSSLPPPRNADGTRSEEEEVPERMSSEDAWLFPIIGSATLVGLYAVVKYLGTAWINWALGWYFALTGVGAVWKSSIGLARWVLGDARWRAFDEIELVVRKGQGAIKDKAPRALVALSLRTPSLVLLPLAAAPSVLYTLQRSALLTDVLALAFAHNALALLKLDSFRTGAILLGGLFVYDVWWVFGTEVMVKVATSLDVPIKLLFPKSLVFSTARGFTMLGLGDIVVPGVFVALALRYDHHRAGSPPGQVGYGKPYFWAQMWAYGAGLVATMAVMHVFGRAQPALLYLSPACVGAFGATAAWRGELGAAWGWSDGEERD	peptidase A22B, signal peptide peptidase [Mycena galericulata]
KAF8210259.1	MSIMDWDWDLLSSYAGLLSLATGSIYAGAHASLPPPRNADGTRSEEVPERISSGDAYLFPVIGSATLLGMYAVVKYFGTAWINWLLGWYFSVAGVGAVWKSSIALLRWSLGDAHWKTFDEVMFTIRKGSNPKHAPLLDLAARTPSLALFPLALVPSVLYTFVERTILLTDVLALAFAHNALALLKIDSFKTGSILLAGLFFYDVWWVFGTEVMVKVATSLDVPIKLLWPKSLRFASERGFTMLGLGDVVVPGIFIALALRYDHHRAGAPRHSRFRKPYFYAGLVAYVLGLVVTMGVMHIFGKAQPALLYLSPACILSFGLTGALKGDLAAAWAWSDEEEEKDASEKKEH	peptidase A22B, signal peptide peptidase [Mycena galopus ATCC 62051 ATCC 62051]
KAJ7262188.1	MSDLDYGLLSSYAGLLGLATASIYFGAHGSLPPPRNADGTRSEEEELPERMSSGDAYLFPVIGSATLVGMYAVVKYFGTSWINWVLGIFFSVAGVGTVWKTAISLTRWTLGDARWKALDEVSFVVRKGKDAPLVAVAARTASVALIPVALVPSLLYTFWARTILLTDALALAFAHNALAQLKIDSFQTGCILLVGLFFYDVWWVFGTEVMVKVATSLDVPIKLLWPKSVAFGLERGSTMLGLGDVVVPGVFIALGLRYDHHRAGQPAHGRFGKPYFYAGLAAYVVGLVTTMGIMHFWGKAQPALLYLSPACIAAFGITGAVRGELCAAWAWVDEADSINKRE	peptidase A22B, signal peptide peptidase [Mycena haematopus]
KAJ7497283.1	MSGLDYDLLSSYAGLLSLATASIYIGAHGSLAAPRNADGSRSEEEEVPERMSSQDAWLFPVIGSATLVGMYAVVKYFGTAWINWLLGWYFAVAGIGAVWKSSIGLARWALGDARWKTFDEVTLVVRKGKGAEALVALSARTASLALLPLAVVPSALYTFHGRSALLTDVLGLSFSQNALALLKIDSFRTGCILLAGLFVYDVWWVFGTEVMVKVATSLDVPIKLLWPKSLAFAGSRGFTMLGLGDVVVPGVFIALGLRYDQHRAGAPADGRFAKPYFYAGLAAYVVGLVTTMGVMHLFGKAQPALLYLSPACIASFGATGALRGELAAAWAWSDEETPGNAAAAHDGAKADLGAETK	peptidase A22B, signal peptide peptidase [Mycena latifolia]
KAJ7901816.1	MDLDYDLLSSYAGLLGLATASIYVGAHGSLPPPRNADGTRSEEEEVSERMSSGDAYLFPVIGSATLVGLYAVVKYFGTAWINALLGWYFSIAGVGAVWKSSIALTRWAVGDVRWKAFDEVAFTIKKGANPKAAPLLSFAARTPSLALLPLAIIPSALYTFHARSILLTDVLALAFAHNALALLKIDSFQTGSILLAGLFFYDVWWVFGTEVMVKVATSLDVPIKLLWPKSLSFGAGRGFTMLGLGDVVVPGIFIAFALRYDHHRAGAPGHSRFGKPYFYAGLAAYVAGLVTTMGVMHLFGKAQPALLYLSPACIVSFGLTGVLKGELGAAWAWSDDEEDKAAIQKEPVDVEVSEK	peptidase A22B, signal peptide peptidase [Mycena olivaceomarginata]
KAJ7218078.1	MSALDYDLLSSYAGLLSLATASIYLGAHGSLPLPRNADGSRAAEDIPERMSSEDAYLFPIFGSATLVGMYAVVKYLGTEWINWLLSWYFAVAGVGAVWKAAIALTRYGLGDVRWTAFDQVSVIIRKGNGVLLELSARTLSLALLPVAVVPSALYTLRARSTLLTDVLALAFAHSALGLLKIDSFRTGCILLAGLFVYDVWWVFGTEVMVKVATSLDVPIKLLWPKSMAFAAERGFTMLGLGDVVIPGIFIALALRYDHHRAGAPGHRAFGKPYFYAGLGAYVAGLATTMGVMHAFGKAQPALLYLSPACIGAFAATGAMRGELGVAWAWRDEEEEEKRKLDAHAK	peptidase A22B, signal peptide peptidase [Mycena pura]
KAJ6499313.1	MSLDYDLLSSYAGLLSLATVSIYLGAHGSLPPPRNADGTRSEEEEIPERMSSDDAYLFPIIGSAALLGMYAIVKYFGTAWINWFLGFYFSFVGVGAVWKSAISLMRWTVGDARWKTFDEVSFIIRKGKHAPLLALAARTPSLAVFPLALLPSLMYTFWARTALLTDVLALAFAHNALAMLKIDSFATGCILLAGLFLYDVFFVFGTEVMVKVATSLDVPIKLLWAKSLSFGVDRGFTMLGLGDVVVPGIFIALALRYDHHRAGSPAHSGFKKPYFYAGLSGYVLGLLTTMTVMHVWGKAQPALLYLSPACIFSFGATGALQGDLGAAWAWSDEEKEKKKDL	peptidase A22B, signal peptide peptidase [Mycena sanguinolenta]
KAJ6625663.1	MSEIDYDLLSSYAGLLGLATVSIYVGAHGSLPSPKNADGTRDEDEEVPERMSSEDAWLFPVIGSVTLLGMYAVVKYCGPEWINWLLGWYFALAGVGSVWKSSIALARFLVGDARWKGFDTVSVAVHKGAAEVLAVSCRTPSLLLLPAAAVPSALYTFSAATRKSVLLTDVLSLSFAHNALALLKIDSFKTGCILLSGLFLYDVWWVFGTEVMVKVATSLDVPIKLLWPKSMAFSDARGYTMLGLGDVVVPGIFVALALRYDYHRAGDCAGRFGKTYFYATLVGYVGGLATTMSVMHIFGAAQPALLYLSPACMGAFAATGVVRGELGTAWAWSDGREAGAVEASAPDGESERKTK	peptidase A22B, signal peptide peptidase [Mycena sp. CBHHK59/15]
XP_022839664.1	MSAKADAGGDNMIEAEQFAAPFTHLALVVAALAPTLIEIDPNVQIVLVSTLCVIAGAYRSVPIARDGGGEVMTKGDAQKFPLLGSCVLVSAFLAFKFLPKSWLDYAVSAYFGALGLVSIGGVLTPVVHGILFKGKSLRSYELFGVPRVRWLNEERWTFECTAAEVAAYAFAAVGVLGYVKTKYWLTNNALGMAFALQGIEFLTIDSVQIGSILLAGLFVYDIFWVFCTPVMVSVARSFDAPIKLLFPRVSMSAIATADKPFSMLGLGDIVIPGLYVAMILRMDNARRAAAAAPRKSVTRSESKRAATASRTVNHDAGDVPTYFPAVSLGYLLGILTTIVVMNVFNAAQPALLYLVPGVLGATFLRAAFAGKGEISAVWNFCEGLEEAQAEREAERVAAE…	Peptidase A22B, signal peptide peptidase [Ostreococcus tauri]
XP_003078472.1	MLSTTRPTSSARPSTYATRRARATSRRVERARTTSSCRTTVHRTPVERAHVATRASARTTDPAAPALDRAYAWDGVDVFLSYGALACTLAFGPSALESQRLGYAPYFCALATLSIYIGSHRALTRDFRETISFESSLAAPVALSCSLFAVYFALEVLHLDLGAVVGTYFFVLGAISVGGNSAEVFGACGGWWKQGFVRVPVPDGFAMDKETGEAVREFDATPAQVLGAVIGFALALADVRAGHQDFTLNNLIAVCIVSDFLSVIGFGSFKACATALAGLLCYDAFWVFKSEDVIGKNVMMTVATNQSFNGPFKLLFPRFEDVLNPLPIDAYPFSLLGLGDIAIPGLLCALMLRYDASRAVDLRARANAAASAFMDIFETEEAEVASTPNRFDGDKDSEF…	Peptidase A22B, signal peptide peptidase [Ostreococcus tauri]
XP_003078675.2	MRACSCLGILLLTVVFASHGANAASLCAVRQEAKVLKVELDYQDELTVFPGALALFGGDVEGNVTRGPWTLGVPKDNEDAYGCSAISGFTDNVLIVKRGKCEFYDKAKVAQDAGAKAVFIVSDGEDFTTMTCNNNNPLDVVSVMLAASAEKTLMEAVNVPGVTAKIALAPNVPYKMDFVASGALVFFALATIILGGRWSLKDTKSNLSSKRDEESDGLNDGGRNERQEGIEINEYTAFWFVLMASVVLLILFYSMQHWIFVLMRGVFAFASFQGLQIIFLEGLISQRKPTSHDSKLVLPLIGTVHKMSIPAGVMAGIVVATWLIFRQASWAWLLQDIMGLAFLTNVLRLVHLPSLKVATILLSCAMAYDIFWVYVQPHLFGKKSVMVTVARGGEKGESL…	Peptidase A22B, signal peptide peptidase [Ostreococcus tauri]
KAF9045590.1	MAHYRKWKKGQKDAKSLKGKEVQSEGKETSETSSDGEESDDEDEEDMDRMSSEDAWLFPIIGSAALVGLYGIVKYLGEKWINWLLGWYFAIAGVGSVWNALISLTRWALGETQWKKFDPVKLELKKGSEVLIKVSSRTPSLALLSVAWVPSAFYILWTGDRRPVLVTDILALSFSHNALSLLRLDSFKTGCILLCGLFIYDVWWVFGTEVMVKVATRVDVPIKILWPKSVSFAQGRGFTMLGLGDIVIPGTFVALGLRYDYWRQGRKGRYFYATLCGYIIGLVVTITVMDVFGKAQPALLYLSPSCILSLLITGVMSGEMKAVWTWVDA	peptidase A22B, signal peptide peptidase [Panaeolus papilionaceus]
PON51723.1	MEPLWKLLYLLEPAPILLIVTAVAVTFGSAFRALNYGKEMERNRDFSEASITLDRSQALMIPVMSSFSLLLMFYLFSSVSQLLTAFTAIASVSSLFFWLSPYVAYLKSQFGLADPFVSRCCSNSFTRIQGLLLLLCAGIVASWLVSGNWILNNLLGISICIAFVSHVRLPNIKICAMLLVCLFVYDIFWVFFSERFFGANVMVSVATQQASNPVHTVANSLSLPGLQMITKKLELPVKIVFPRNLLGGVIPGGNASDFMMLGLGDMAIPAMLLALVLWFDNRRSRDTVTLLDLHSSKGHKYIWYALPGYTIGLVTALAAGVLTHSPQPALLYLVPSTLGPVIVISWIRKELAEFWDGPVLNLTDKARQVEI	Peptidase A22B, signal peptide peptidase [Parasponia andersonii]
PON76502.1	MKSVECVANIALAALTLAPLVMKVDPNLNVILTASLAVFVGCYRSVKPTPPSETMSNEHAMCFPFVGSAMLLSLFLLFKFLTKYLVNAVLTCYFFVLGIVALSATLLPAIKRYLPKHWNEDVIIWRFPYFRALEIEFTRSQIIAAIPGTFFCAWYASQKHWLANNILGLAFCIQGIEMLSLGSFKTGAILLAGLFVYDIFWVFFTPVMVSVAKSFDAPIKLLFPTADSTRPFSMLGLGDIVIPGIFVALALRFDVSRGKQNQYFKSAFLGYTVGLVLTIVVMNWFQAAQPALLYIVPAVTGFLAAHVIWNGEVKQLLEFDESKTSQEGGDDKTSKKVE	Peptidase A22B, signal peptide peptidase [Parasponia andersonii]
PON62888.1	MDSPRVWSFVFVSALILLAYTTPSVTAGDIVHDDEKAPKKPGCENDFVLVKVQTWVDGIEASEFVGVGARFGRTIVSKEKNANRTRLTLADPRDCCSAPKTKLAGDVIMVDRGKCRFTRKANVAEAAGASAVLIINNQKELYKMVCEKDETDLNIHIPTVMLPQDAGLSLERMLFNSSSVSVQLYSPLRPVVDIAEVFLWLMAVATILCASYWSAWSAREAAIEYDKLLKDAADDIPSEKALGGGGVVDISTTSAILFVFIASCFLVILYKLMSLLLIDLLVVLFCIGGTEGLQTCLVALLSRWFKNTAESYIKLPVLGAVSYLTLAVSPFCIAFSVLWAVYRSFSFAWIGQDILGIALIITVLQIVRVPNLKVGTVLLSCAFLYDIFWVFVSKKVFHE…	Peptidase A22B, signal peptide peptidase [Parasponia andersonii]
PON66904.1	MGIEDKARDFCEARGQMAFHFQSLLLRIFLLFSLFALSFAGGSDVTLDDDSSPKSPPCNNPFNLVKVKEWIDGDEDESLVGVNARFGALLPSHADKDLKLPVVFSDPLNGCSSSSLKLSGYIAMSIRGDCDFTTKAEAAQAGGAAALLVINDKEDLYKMVCSENDTALNISIPVVMIPKSGGEALNKSLASGKRVELLLYSPKRPIVDFSVVFLWMMAVGTLVCASLWSEFTAPERTDERYNELSPKESGTAKDDSEKEILDISAKGAVVFVIVASTFLVLLYFFMSSWFIWVLIVLFCIGGIEGMHNCIVGLILSKCRNCGKKSVDLPLFGEVSVLSLVVLFFCAAFAIFWAANRRASYSWVGQDILVSFIYDKANKKGVASGYFLWLVVGYGFGLFF…	Peptidase A22B, signal peptide peptidase [Parasponia andersonii]
PON68097.1	MAFGVEFGSAGDIVHHDNIAPKRPGCENNFVLVKVPTWVNGIEGSEYVGVGARFGPTLESKEKRANHTRVVLADPPDYCSAPKQKLSGEIVLVHRGNCSFTTKANIAENAHASALLIINYRTELFKMVCEENETDVIIGIPTVMLPQDAGTILETNLKNNSQVSVQLYSPLRPLVDIAEVFLWLMAVGTILCASYWSAWTAREAALEQEKLLKDASDETLHKEDTGSAGYVDINTTAAVLFVVIASCFLVMLYKLMSFWFVEVLVVLFCIGGVEGLQTCLVALLSCFRCFKHAGESYAKVPFLGAVSYLTLAVSPFCIALAVVWAVNRRFPFAWIGQDILGIALIITVLQIVRIPNLKVGTVLLSCAFLYDIFWVFVSKWWFHESVMIVVARGDRSGED…	Peptidase A22B, signal peptide peptidase [Parasponia andersonii]
KAJ1628327.1	MHLLTTDWLGALTVADGAALLLSSALVVWFYVCRHASYAWLLQDLMALAMCCMFLRTIRLPNVRVAAVLLSVFFLYDIFMVFLSPLIFRKSVMVEVATAGAGGEARQQLSGDGRTCAHIAGERMPVLFMVPRIDFGGGYAMLGLGDVVMPGLLVCFALRYDCAMRLLRQHGGGGGGGGCCARGPSYFVIVAIGYAVGLLLALLANVFGLTFNGVRGQPALLYLVPCTLLPIMLAAALRGELREMWQVEGLDVHTGAYEAHGEEAGRQDSAEPYSSLSEEAGRHEAAGPP	peptidase A22B, signal peptide peptidase [Pavlovales sp. CCMP2436]
XP_016600103.1	MADVSPVAELLGQALYHFDRLRPLLPTYGHLIVSALFPIWIGAHASLTRPSSAAKPPKKNTDKDKDEYDTDDEEGHGPLQKMEGLEPSDALMFPLTAGLTLGGLYLVIKWLEDPAILNKILSFYFSQMGLFFAFAFLKDVSLMIRSFVFPRYYRQGGQLWKAKHSERLFMTSEDHPAKSQSIRHSPLPGILGRVPLPGMVRGLLWKFRNVSYQRLKVRAHIRGLFDFECLVGLLDIISGISALSAVGYFAFVANPWWLTNFLGFCFCYGTLQFMSPSTFWTGTLIMGSLFFYDIYFVFFTPLMVTVATKLDVPIKLLFPRPPTSRDAPGSVPLAMLGLGDIVIPGMMIGLALRFDLFLYYQQKGAQMARPKGPDQATIKPEYQSATGAWGERFWAPSVK…	Peptidase A22B, signal peptide peptidase [Penicillium expansum]
XP_040652873.1	MTDVSPVAELLGQALYHFDRLRPLLPTYGHIIVSALFPIWIGAHASLTRPSSAAKAPKKKAGKDKDEYDTDDEEGHGPLQKMEGLEPSDALIFPLTAGLTLGGLYLVIKWLEDPAILNKILSFYFSQMGLFFAFAFVKDVLLMIRSFVFPRYYRQSGQLWKAKQSERHFISENHLAKTQSIRHSPLPGILGRLSLPDMVLGLLWTYRNVFYQRLKVRAHICGLFDFKCLVGLLDIISGILALSAVGYFAFVANPWWLTNFLGFCFCYGTLQFMSPSTFWTGTLIMGSLFFYDIYFVFFTPLMVTVATKLDVPIKLLFPRPPTSRDAPGAMPLAMLGLGDIVIPGMMVGLALRFDLFLYYQRKGAQTPRMEGSDQVTLKPEYQSATGAWGERFWAPSVKP…	Peptidase A22B, signal peptide peptidase [Penicillium griseofulvum]
KGO78173.1	MADVSPVAELLGQAFYHFDRLRPLLPTYGHLIVSAVFPIWIGAHASLTRPSSAIKPPKKNTDKDNDEYDTDDEEGHGPLQKMEGLEPSDALMFPLTAGLTLGGLYLVIKWLEDPAILNKILSFYFSQMGLFFAFAFLKDVSLMIRSFVFPRYYRQGGQLWKAKHAERLFMVSEGHPAKSESLRHSPLPGILGRVPLPGMVLGLLWKCRNVSYQCLKVRAHIRGLFDFECLVGLLDIISGISALSAVGYFAFVANPWWLTNFLGFCFCYGTLQFMSPSTFWTGTLIMGSLFFYDIYFVFFTPLMVTVATKLDVPIKLLFPRPPTSRDAPGSVPLAMLGLGDVVIPGMMIGLALRFDLFLYYQQKGAQLARANGPDQASVKPEYQSATGAWGERFWAPPVK…	Peptidase A22B, signal peptide peptidase [Penicillium italicum]
KZV76303.1	MPITQAITGYAGLTLLATTSVFAGAHGSLPKPKSPPADEGAEPEEEEEVMPHITSEDAWLFPVLGSVTLGGLYLIIKYLGPEWINWLMSWYLSLASLYSVSDAFLKVVRNLMGTKRYRSFSQYHLKFQRGKDSLFAYSWRTPSFFILPLGTIPTILYRLESGKKSALLTDILALSFAHEAISMMKLDSFKTGCILLSGLFLYDIWWVFGTKVMVSVATSLDVPIKLLWPKSFGDLSKGHMMLGLGDIVVPGVFVALALRYDYKRALASGNDGSHFSKPYFTAAVLAYVAGLATTMTVMHVFKAAQPALLYLSPACILSFLITAVSRGEFKEAWSWADDSPEDKGASKNQSKDKKEQ	peptidase A22B, signal peptide peptidase [Peniophora sp. CONT]
KAF1786928.1	MDRTLFKKCRHDAAGRAAAALAVRYCAVHGHLQLRTLSPTTSQQFRVTTATFGAALPRVSWPSASYSRVTGQLLVNEASATPDQSRRLVQAQMTADCSRVKPVSDEMVTLPKLAALLIPRSVTCSVEQQALAAQQAEASLVIIRDSIAGAFAAELSHSAYYDCTLGEETVTTNSSMFPELADPFSAWTCSSKPACVTSTCVLTGKTAAMSTDRFQACCFTSNWLQMQPRRADDEPVGLEMDIPVLLVSFQDGNRIDDTASIIGDTAVLVWAFNTEETPQERQLSYEKVARILAGELDRSPSSSSISTTVEPTTAANEYESIDDDRLELSIRLPNLRVATSLLTAAFIYDVFFVYVSPLVFGSNVMVDVASGGGSTRLSGDTDGDGVTVRPTPMVLSVPL…	Peptidase A22B, signal peptide peptidase [Phytophthora cactorum]
KAF1780684.1	MALLVRALLLAALGATSCAATNPANSILSAVVNVKKSEAVFYASSAAEEDWGASLEAQKLKDGEKHAFYPLVYNATGMDDGYGCMSKEQLLNNTMSGNMSASSLSGSASAALLGLPDKPFVLLVDRGGCTFAEKAFYAQELGAAVLIVTDTLEQLYNRSSKADATEEEKKMEFSCSRGSGKAVWNADITDFMSASWEDNVGVRSCTGSSKCSSHMCVPSGGANKQVCCAWDIPDLMGFGITDVVTDKSLVSDIVVVRISIADGDSLKEMLTTGSEDEGGQLLVSVYERDPPVVDPAQVILWIVACATVLVGSYKGAAYERTKAQLKAALIAADATSSDAIAQAQVAYEEHDEQAPEQEQLDLNSWHALAFLVIGSGFLVLLFFVDVVIVVVVLFGIGAV…	Peptidase A22B, signal peptide peptidase [Phytophthora cactorum]
KAF1775179.1	MDMLQLRTLSPTTSQQFRVTTATFGAALPRVSWPSASYSRVTGQLLVNEASATPDQSRRLVQAQMMTDCSRVKPVSDEMVTLPKLAALLIPRSVTCSVEQQALAAQQAEASLVIIRDSIAGAFAAELSHSAYYDCTLGEETVTTNSSMFPELADPFSAWTCSSKPACVTSTCVLTGKTAAMSTDRFQACCFTSNWLQMQPRRADDEPVGLEMDIPVLLVSFQDGNRIDDTASIIGDTAVLVWAFNTEETPWNVSMLFTWMLGVLTVVMSAYYSCSQERQLSYEKVARILAGELDRSPSSSSISTTVEPTTAANEYESIDDDRLELSSKHALYFLVGASCLLVLLYYVDLALILSVFFAVGGSAALSQVFTLPLVARMASPNSSNCQALSLLLATLMGPA…	Peptidase A22B, signal peptide peptidase [Phytophthora cactorum]
KAF2857602.1	MDYSTFANVLAKAYSLILLHLHIVFSALLPIYTGAYASLSRPQSAGKPKKTSGNRKGEEAGCAVPMERLSATDAILLPIVGGATLSGLYFLIKRYGAALVNKILAWYFSFISFHFLTVSIKDALNVVANIALPKYFAQNGRLYKIDSQGNQVAFADGKTATPRWKAIRMGLKQKYLVKIHVSKIVDIKVQLTPVNVFASFVAIALIAYANAVGQPWWLVNLQGFAICYIAMQLMTPTTFTTGALILFGLFCYDIWAVFFTPMMVNVATNLDAPMKLLFPRSENAGAETPSKSYSMLGLGDIVLPGLNIGLALRFDLYMHYLKKQKLDRDNKVIKAPYVSVAGNFGDRFWTAGLPPSDKPAQLNVSFPKPYFTAAMVGYVMAMAAAFSVMAIYEHAQPAL…	peptidase A22B, signal peptide peptidase [Piedraia hortae CBS 480.64 CBS 480.64]
MEX0209870.1	MLPMCQYLTRPCSPQNKCRISFGCCGRFTLAELLSFSLSVLLVLIWVLTGHWLLMDALAMGLCVAMIAFVRLPSLKVSCLLLSGLLIYDVFWVFFSAYIFNSNVMVKVATQPAENPIDVLSRKLHLGPGMGRDVPRLSLPGKLVFPSSSGSHFSMLGIGDIVMPGLLLCFVLRYDNYKKQASGEVPGPGNTPGRMQRVSYFHCTLIGYFVGLLTATVASRIHRAAQPALLYLVPFTLLPLLTMAYLKVH	Peptidase A22B, signal peptide peptidase [Platichthys flesus]
MEX0201998.1	MSEAQTAPASAPEAAAAAVLEALNSTDSNGTEALNATAKFVATPEGTALAYGSLVLMALLPIFFGALRSVSCSKSKNASEMPETITGRDAMRFPIIASCTLFGLYLFFKVFSQEYINMLLSLYFFVLGVLALSHTMSPLMSRIFPTSIPNKQFQLLFTQGSGDNKEEIVNYEFDTKNLVCLVISSVVGVWYVLKKHWIANNLFGLAFALNGVELLHLNNVSTGCILLWGLFVYDVFWVFGTNVMVTVAKSFEAPIKLVFPQDLLEKGLGASNFAMLGLGDIVIPGIFIALLLRFDVSLKKNSKTYFYASFLAYIFGLGLTIFVMHTFKHAQPALLYLVPACVGFPVVVALIKGELTEMFR	Peptidase A22B, signal peptide peptidase [Platichthys flesus]
PKY37356.1	MAEFHTTFLILIQVLISKPLASLTLLSIIIISLASYYAADPWKKPEAREKDQESGNVIHLTAKHAIGFGGIASLGLLSMFLFPNAIVYFSLVSFGLGGFFGLQSVLVAVSRKLALPLSGGFLETLLAGGIVIWWVLIRNSSEAWILQNFLGGFVIALMLKVLKLPDLQISSILLLSAFFYDIFWVFISPNFTSNGKSVMESAATGSGLTVHEQVPMVFRIPLRDDPSYGYAMLGFGDIILPGMFLTLLREVDVRLKAHWISLVPQSPMPLNIPTPMVIVDSVEGERTEIIFDGGEENNYYFENNSFAFNHSTNWRKNNLWHRSVSSLPSLWTYHFTGLIGYFIGLEMTFIAMLLTQMGQPALLYLVPSILLPVLLLSLKRKIFYLIWYGRFWENDDDEN…	peptidase A22B, signal peptide peptidase [Rhizophagus irregularis]
RGB34879.1	MLKVLKLPDLQISSILLLSAFFYDIFWVFISPNFTSNGKSVMESAATGSGLTVHEQVPMVFRIPLRDDPSYGYAMLGFGDIILPGMFLTLLREVDVRLKAHWISLVPQSPMPLNISTPMVIVDSVEGERTEIIFDGGEENNYYFENNSFAFNHSTNWRKNNLWHRSVSSLPSLWTYHFTGLIGYFIGLEMTFIAMLLTQMGQPALLYLVPSILLPVLLLSLKRKEFYLIWYGRFWENDDDENMNYLSLPQHDEQQGLIRHV	peptidase A22B, signal peptide peptidase [Rhizophagus sp. MUCL 43196]
KAF9071682.1	MPTELDLIGSYTGLLSLACFCIYTGAFGSLPQNVRSGAKKDGTDDEDEDEEEPERLSLDDAWFFPIIGSVVLFGLFLVIKYFGKEWVNWILGWYFSFAGIGSVWKSSVSLTRYVLGPQKWKEFERFSLAVKKGHVNIFSLNWRTPSLVLLPLAVIPSVLYRYSPASRRSALLTDVLSISFSQNALSLLKVDSFKTGTVLLSGLFLYDIYWVFGTRVMVEVATSLDVPIKLLWPKSLSFSDENGFTLLGLGDIVIPGAFVALGLRYDYYRHVKKENRSSSASFSKPYFYASLVAYVAGLVTTMTVMHTFKAAQPALLYLSPACILSFLLTAFFRGEFKDAWNWVDGSESNKEHDKKE	peptidase A22B, signal peptide peptidase [Rhodocollybia butyracea]
KAJ7647348.1	MDTDLLASYCGLLALASGTIYLGSHASVPPPRAAGSDGEEMERITAEDAWLFPIMGSITLLGLYAVIKYLGPEWISWALGWFFAFTGAGAVWKSLNALAEWTMGDTRWRGLNLIQFKTPLGTWSLRSVSLCLMPLAAGTVFLYVRWRTALLTDVLGVAFALNAISLMKLDSFHTGVILLSGLFFYDVWWVFGTEVMVKVATSLDVPIKLLFPKGARGYTMLGLGDVVVPGLFVALALRYDHQRAGRPAAGVPYPKPFFWTQMAMYVAGLAVTMGVMHFFQRAQPALLFLSPACVGGFLVENWWVGGEAWAWSDEAQDAARDKD	peptidase A22B, signal peptide peptidase [Roridomyces roridus]
RKP18252.1	MDAIYLTYTALIILAVIPIYVGSHYAADSSSKSESETVSANDAYLFPVYGSGVLFGLYLLVNYLSKEYLNYLLAAYFGIFGAMGMAKIVDIILRAFIPPAMLNEPYVAKIIHKEKTLFHLEVDWLNAFSFVLAVSFTGVYLWCKNWIMSNVFGEAFSIQAISLLELDSFGTGMILLSGLFLYDIFWVFGTDVMVTVAKSFDIPIKLLFPRDVFAPSYKFALLGLGDIVIPGIYVAMCLKFDRHLTKTNENHGKPYFKACLLAYILGLSTTMAVMHIFNAAQPALLYLSPACILSSVLMALYRGEFSELLAFTTIEDVKDKKKSE	peptidase A22B, signal peptide peptidase [Rozella allomycis CSF55 CSF55]
KAI0298504.1	MSNGLNKSKGRSKRSEDGEDDDDELFPHLTAEEVWLFPILGSVMLVGLFLIIKYLGKEWINWLMSCYFALAGLYSVPRSLISLTKFALGARRWGKFASRHVKIMSRPTKDIAFSYRTPSIFLVPLGVIPSLLYIFYYGAKKPILLTNILALSFGHDAMSILKVDSFRTGSILLSGLFFYDVWWVFGTKVMVSVATSLDLPMKILWPKSATFSMENGTMMLGLGDIVIPGTFVSLALRYDHFRHSRAQPEAGTFTKPYFAASLVAYVAGLAATMAVMHHFRAAQPALLYLSPACIVSFVITAWRRGELIEAWRWNDGANTTSKNRDVGDKPAKRAAGRATSDPSDAVSS	peptidase A22B, signal peptide peptidase [Russula brevipes]
XP_003029861.2	MSDTTPHGPDWDLLSSYAGLLTLAVGCIYSGAYGALPSPKRPKGEKPTAGKEDDDEDEEADVMERMSSEDAYMFPIIGSAVLFGLYLVVKFLGTEWINLLLGWYFSLAGVGAVWKTLTSLVRTVVGEQAWKAFDRFELTQRSKGRSEVLLSWRTPSVVLLPFAVLPSIVYRVAQNQGVLTLMANTLAIAFCFSSLAFLKLDSFKTGSILLSGLFVYDIWWVFGTEVMVKVATSLDVPIRLLWPKSLAFSTARGFTMLGLGDVVIPGVFVALALRYDFLKAGRPRGPYAKPYFTAALAAYVLGLATTMTVMHTFKAAQPALLYLSPACVLSFVFTGLARGELKEAWAWSDEPEEGGRDDQRKKE	peptidase A22B, signal peptide peptidase [Schizophyllum commune H4-8 H4-8]
KAI4523771.1	MSDTAPQGPDWDLLSSYAGLLTLAVGCIYSGAYGALPSPKRPKGEKPAAGKEDDDEDEEADVMERMSSEDAYMFPIIGSAVLFGLYLVVKFLGTEWINLLLGWYFSLAGVGAVWKTLTSLVRTVVGEQAWKAFDRFELTQRSKGRSEVLLSWRTPSVVLLPFAVLPSIVYRVAQNQGVLTLMANTLAIAFCFTSLAFLKLDSFKTGSILLSGLFVYDIWWVFGTEVMVKVATSLDVPIKLLWPKSLTFSTARGFTMLGLGDVVIPGVFIALALRYDFHKAGRPRGPYAKPYFTAALAAYVFGLATTMTVMHTFKAAQPALLYLSPACVLSFVFTGLAKGELKEAWAWSDEPEEGGRNDQRKKE	peptidase A22B, signal peptide peptidase [Schizophyllum commune Loenen D Loenen D]
PVF98178.1	MSDTPDLADYITSYAGLISLAVVSIYCGSHASIPELKKKTDNPDEEETDGEEEEEHVEEIRLEDAYWFPVLGSIVLLSLYLIIKYISIYWINTFLQIYLSLATAASTWKMLVNFTKRLAGKPQWRKFSQLTLSLHHDTDKLFTLKYPTLSLFLIPLAIYPSTVYLFFPDIMDRQHTILIDIMSLSLCYTGLSTIKIDSWMTGCVLLSGLFIYDIWWVFGSKPVFGSSVMVTVAQGLDAPIKILWPKSKFFTDEYGYTMLGLGDIVVPGMFIALALRYDLHRSSHQNHSQPYAKPFFISTLIAYTIGLIMTVFVMHYFQSAQPALLYLSPMCIGAFLLTGWHQGVLKEMWVYSDTKDHSDTADGKVNKEKEE	peptidase A22B, signal peptide peptidase [Serendipita vermifera]
KAI9269347.1	MGTRFFTTTENWLSTTSAFLGLLALAVTPIWIGSFVSLSVVKKKDKGVRFEPEKTRILSAQHALAFPIVGSIAVFYTYLALKSIDPEYINDGIVIIASILTTALFSNTLLMIAKNNMSSSWIEKIENYKFSFSKQGNEVFNIHITTIHLLVMVISIALSAVYTLTQHWIVGNIFAICIVINIMGLFAVDSFWTGFFLMCGMLFHDILWMSGSETISKISESFSNAPLNIVWPRHVETFVLDKLVKDNQMFTMFSTTDIVIPGRLLL	peptidase A22B, signal peptide peptidase [Sporodiniella umbellata]
KAG2756159.1	MASPDWDLISSYAGLLCLASISIYAGAHGSLPAPKRPKGKGTDKSVVQDDEDDDEDDVSDRLSSGDAWLFPVAGSVALFGMYALMKYFGKEWINWLLMWYFSIAGVGSVWKSAASVTRFAVGEVRWKKFDRNRVLILKGPRELLSVTLRTPTIALFPLALIPSVLFNTSETSRKSALITDILGLSFSYNAICLLKIDSFKTGCILLSGLFFYDIYWVFGTDVMVTVATSLDVPIKLLWPKSLGFASERGYTLLGLGDIVIPGTFVALALRYDHARGDGKAYFYATLAAYISGLVTTMTVMHVFGKAQPALLYLSPACIVALFGVGIVRGELSEAWKWIDDGTSGVKSKKRIQ	peptidase A22B, signal peptide peptidase [Suillus brevipes Sb2 Sb2]
KAF9647322.1	MSVRILDWHLLSSYAGLLSLAASIVYSGSYGSLPSKPYSFREKSKDGGNSEDSDDEEELERLSIEDAWLFPVFGSFALYGLYLIIKYYGSEWINLVLGWYFVTTGVGSVWAVLRSLVRFMIGKTRWRSFEKYSLRYSKGKSKDLGRISWRAPTMYLFPLAVLPSILYAASDSPKSALLTDILAVSFSFNAISLLQLDSFLTGSVVLGGLFVYDIWWVFGTEVMVKVATKVDAPIKLLWPKSMWLASDRGFVMLGLGDVVVPGIFVALALRYDVYQEQHGKGPRRVFFWASLTGYCFGLFTTMAVMHVFRASQPALLYISPACILSILIAGSMRGELRDMWEWVDGGRQAPKVADEKKTE	peptidase A22B, signal peptide peptidase [Thelephora ganbajun]
KAH8886781.1	MFNLDTFIIEVQMVTSSLGIIWLGAHGSLRRPPSAAPAKPKDGSGKPKDDEKFTEGLVASDAIMFPLLAGCVLVGLYYLIEYLQDPNLLNKILRAYLSVMSLASLSRLCADAFAILATVVFPTTWADRNGKIYRIDSAKRAQYLLGSDGEDTAPIEKASPLPGPLSRVGFSQTTNMFLWSVRRFFLLKEWAVRIAFFDETFRIRPTDVLGIAFAVAIAVAYHLTGWDMISNLLGAGFSYAAFSMMSPTSFSIGTLVLAGLFVYDIVMVFYTPYMITVASKIDAPIKLVFQSPKRKSMLGLGDIIIPGIFIALALRFDLYQFYHKKMKQVPTELVTEVEAPEDPGKVVSVVEIKDRTVKEPYVDPKGQWGDWLWTTSPRNLLSTPTATSALAAMAFPKTY…	peptidase A22B, signal peptide peptidase [Thozetella sp. PMI_491]
POO03924.1	MKNVERVANIALAALTLAPLVTKVDPNLNVILTASLTVFVGCYRSVKPTPPSETMSNEHAMRFPFVGSAMLLSLFLLFKFLSKDLVNAVLTCYFFVLGIVALSATLLPAIKRYLPKHWNEDVIIWRFPYFRSLEIEFTRSQIVAAIPGTFFCAWYASQKHWLANNILGLAFCIQGIEMLSLGSFKTGAILLAGLFVYDIFWVFFTPVMVSVAKSFDAPIKLLFPTADSTRPFSMLGLGDIVIPGIFVALALRFDVSRGKQNQYFKSAFLGYTVGLVLTIVVMNWFQAAQPALLYIVPAVIGFLAAHVIWNGEVKQLLEFDESKASQEGGDDKTSKKVE	Peptidase A22B, signal peptide peptidase [Trema orientale]
PON92094.1	MAFGVEFGSAGDIVHHDNIAPKRPGCENNFVLVKVPTWVNGIEGSEYVGVGARFGPTLESKEKRANHTIVVLADPPDYCSAPKQKLSGEIVLVHRGNCSFTTKANIAENAHASALLIINYRTELFKMVCEENETDVSIGIPTVMLPQDAGTILETNLKNNSQVSVQLYSPLRPLVDIAEVFLWLMAVGTILCASYWSAWTAREAALEQEKLLKDASEETLHTEDTGSAGYVDINTTAAVLFVVIASCFLVMLYKLMSFWFVEVLVVLFCIGGVEGLQTCLVALLSCFRCFKHAGESYVKVPFLGAVSYLTLAVSPFCIALAVVWAVNRRFSFAWIGQDILGIALIITVLQIVRIPNLKVGTVLLSCAFLYDIFWVFVSKWWFHESVMIVVARGDRSGED…	Peptidase A22B, signal peptide peptidase [Trema orientale]
PON84568.1	MDSQRVWSFVFVSALILLAYTTPSVTAGDIVHDDENAPKKPGCENDFVLVKVQTWVDGIEASEFVGVGARFGRTIVSKEKNANRTRLTLADPRDCCSAPKNKLAGDVIMVDRGKCRFTRKANIAEAAGASAVLIINNQKELYKMVCEKDETDLNIHIPAVMLPQDAGLSLERMLLNSSSVSVQLYSPLRPVVDIAEVFLWLMAVGTILCASYWSAWSAREAAIEYDKLLKDAADDIPSDKAFGGGGVVDISTTSAILFVFIASCFLVILYKLMSLLLIDLLVVLFCIGGTEGLQTCLVALLSRWFKHTAESYIKLPILGAVSYLTLAVSPFCIAFSVLWAFYRSFSFAWIGQDILGIALIITVLQIVRVPNLKVGTVLLGCAFLYDIFWVFVSKKVFHE…	Peptidase A22B, signal peptide peptidase [Trema orientale]
PON95567.1	MIPHLDLVPYKFLPLYIIVFLLLLHLALSLSLFAVSLRNRKRKIGIEYKAREFCEARGQMAFHSQSPLLRIFLLFSLFALSFAGGSDVTLDDDSSPKSPSCNNPFNLVKVKEWIDGDEDESLVGVNARFGALLPSHADKDLKLPVVFSDPLNGCSSSSLKLSGYIAMSIRGDCDFTTKAEAAQAGGAAALLVINDKEDLYKMVCSENDTALNISIPVVMIPKSGGEALNKSLASGKRVELLLYSPKRPIVDFSVVFLWMMAVGTLVCASLWSEFTAPERTDERYNELSPKESGTAKDDSEKEILDISAKGAVVFVIVASTFLVLLYFFMSSWFIWVLIVLFCIGGIEGMHNCIVGLISSKCRNCGKKSVDLPLFGEVSVLSLVVLFFCAAFAIFWAANR…	Peptidase A22B, signal peptide peptidase [Trema orientale]
PON90849.1	MEPLWKLLYLLEPAPISLIVTAVAVTFGSAFRALNYGKEMERNRDFSEASITLDRSQALMIPVMSSFSLLLMFYLFSSVSQLLTAFTAIASVSSLFFWLSPYVAYLKSQFGLADPFVSRCCSKSFTRIQGLLLLLCAGIVASWLVSGNWILNNLLGISICIAFVSHVRLPNIKICAMLLVCLFVYDIFWVFFSERFFGANVMVSVATQQASNPVHTVANSLSLPGLQMITKKLELPVKIVFPRNLLGGVIPGGNASDFMMLGLGDMAIPAMLLALVLWFDHRRSRDTVNLLDLHSSKGHKYIWYALPGYAIGLVTALAAGVLTHSPQPALLYLVPSTLGPVIVISWIRKELAEFWDGPVLNLTDKAHQVEI	Peptidase A22B, signal peptide peptidase [Trema orientale]
KAF8234057.1	MGGTDWGLLSSYAGLLTLATGSIYAGAFGSLPNSKKSDKNDEDQDHAERLSSDDALFFPIIASGALVGLYTIIKYLGAEWINWFLGWYFSIVGVGSVWKSVISLMRYCLGSTRWKQFDSMNFSIKKGSKSLLSMTWKTPSLFLFPLAIIPSAIYSFSPTKRKSVLITDILSLSFSHNALSLMKIDSFQTGSILLSSLFLYDIWWVFGTEVMVKVATSLDIPIKLLWPKSLTFSDAHGFTMLGLGDVVIPGIFIGLCLRWDFYRSRKTNSGDSFSKPYFYASMMAYMVGLITTMSVMHIFGKAQPALLYLSPTCILSLFITAMVRGELGEVWNWSDKSEEDKKSKSS	peptidase A22B, signal peptide peptidase [Tricholoma matsutake]
XP_006956248.1	MSEHNLLFYAYAALGVQAVGSVYTGSWGALKTPKATKKAIREAKGEEEDDEDEKDEEVAEKLNAGDAKMFPIIGSAVLGSLFLIVKYVSKEYLNLLLGCYFSLIGGFAGAKYLDSAFYNLIGTSLYNKLFPKWRLLLVKGKEEEARFPFTASSIGFLVVSLAASLSYLYFERPWYLNNFLGLSFAWTGIKLIELDSLKTGAILLSGLFFYDIFWVFFTPVMVSVAKGLDAPIKLLWPKDAGLSFIAELAQKAGYECECLSKYLSGDAPGFTLLGLGDIVLPGVFVALCLRLDLHLATVRHHQQQKQGFPPTASDKFCKPYFTTCLVAYFLGLLTTVVVMHNFKAAQPALLYLSPACIGSVAIASYIRGEFKEVWTWTAEEDKEDKAEDKKSK	peptidase A22B, signal peptide peptidase [Wallemia mellicola CBS 633.66 CBS 633.66]
VVC45606.1	MSETVDNIIIAFDESNNTNTDSILKIIPTTTKGMLISYISVIFMALVSIYLGSFRSVKLHLHMKMKKEIPELLTERHAMMLPVIKSGFIFTIYILLEVLSMKLINGLLTSCFYIYGVQALNNLLRNQIISVLPKNLPKTQFKFKFYWINVKFTLHEAICFMSCATLGSLYLFTKHWIVQNIFGLVLVIKHIEILHLNKFKIGCIILCGLFIYDIFWVFGTNVMTTVVKSFDAPIKVVFPSDSLGNGXGFRKVATARNRSKFTRKKCVYRLE	Peptidase A22B, signal peptide peptidase,Presenilin/signal peptide peptidase [Cinara cedri]
VVC34019.1	MAETVDNIVKTFNETNDTSTESILKKTPATPEGMLIAYISLVVMALVPIFLGSFRSLKLHLKNKMKKEIPESMTEKDAMMFPIIASGALFTLFIIFRIFSKELINLLVTSYFYILGVAALSTLLRNQFSSMLPKNIPKTEFNLNFTKNSDENKIDLINLKFTLHEVICFLSCAALGSLYLFSKHWIANNIFGLAFAINGVEMLHLNNIKIGCILLCGLFIYDIFWVFGTNVMVTVAKSFDAPIKLIFPQDLLENGILGANNFAMLGLGDIVIPGIFIALLLRFDQSLKRKTNLYFNATFLAYFLGLLTTVIIMHIFKAAQPALLYLVPACLITPILVALVSGDLKALFSYEDYNMELEKSSKKTK	Peptidase A22B, signal peptide peptidase,Presenilin/signal peptide peptidase [Cinara cedri]
VVC37033.1	MASQIDYQWAYTIMDSSRVSTFLISILLIVYGSFRSLNMEQEAREREKLKYTSGNSVCITDISKRKQVDVQTLDTMQALCLPLGASISLLVMFFFFDSMQMLFAICTAIIATVALAFLLLPMCQYIIKPCSDGTKISFGICGRFTSAELLSLSMALFIVCIWVLTGHWLLMDAMGMGLCVAFIAFVRLPSLKVSTLLLTGLLIYDVFWVFFSSYIFNTNVMVKVATRQAENPVGVVARKLHIGGVAKEAPRLSLPGKLVFPSIHSGRFSMLGLGDIVMPGLLLCFVMRYDAYKKSQLLHFGETGVPPPRHLSRISYFHCSLIGYFLGLVTATVSSEVFKAAQPALLYLVPFTLLPLLTMAYLKGDLRKMWSEPFIAQQPSKHMDV	Peptidase A22B, signal peptide peptidase,Presenilin/signal peptide peptidase [Cinara cedri]
KAK9171907.1	MYQASCNKSLLVYCLSYLVLALAILITSFKPLPIIVQMLMYTSSIIYIGSYLSLSQTIIDPKTGEKDRSTESLSRKDAMMFPVIGSVALFSLYLAYKFLPTYWVNLLLTSYLFIIGAVALMETILQFVSIVIYKCDDICRDTKLIIVDTHFNFFGYFENPDDPRGHEIKITVHHLWSLALSLTLGIIWVITDSWIIHNLFAIAFCIQAITLISIGSFKIGAILLCGLFFYDIFWVFGTDVMVTVAKSFQGPAKLIFPVSFDPWKQSILGLGDIVIPGLFISLCLRFDLKDYTKKHNQSLYHLISSSLQTPTFCTVLVSYLLGLITTACVMLYFKAAQPALLYLVPFCLISMVLSVVYRNKSSDAWNYSEEADYDKKINDSKESFEEDKSQSKTSTRKNS…	Peptidase A22B,signal peptide peptidase [Cryptosporidium meleagridis]
WP_021789619.1	MLNRRIATEIGTAVLFLVASLIGLVMALELESVSPTNPSQNTSAGFGYVIYFIVAVILMSVVILYISKKKRLGILRIIFVLSMVFVIYIVSSLLYALLPITYPEYYFLSFGTPVLFLYLLLFKQNWIVINIAGILTAAGLAAIWGVDLGLYAAIVLMIVFAIYDYIAVYKTKHMLDIARATTSSNMPLFFIVPENMNFDMKDADIDIPREEGRERGAIMIGFGDIAIPNVMVISSFLYSGATTSSLSFFILPLLGGIIAMFILFSFIKRPAPGLPFLNTGVLIGFIIALVLRGI	presenilin family intramembrane aspartyl protease PSH [Cuniculiplasma divulgatum]
WP_004518773.1	MERRWRILGGCGLIAGIFLFVQLGALALVQPFESAGYQAVEDPSDPTNSLMYIGAILIATAVMLLAFRYDVDQLIRGLIVFSAAWLSLYVFQVLVPPVLTYAGLNVVAVLLALGLGTALLVYPEWYVIDSAGAVMGAAAAGLFGISFGVLPALVLLTVLAVYDAISVYGTEHMLTLASGVMDLRVPVVLVIPMTLSYSYLDATTPDPMAEDETGDDETAADDAAGGPATTESGADADEPAVADGSQPAERQGEPTGTGEADEGDDGHADPLERDALFIGLGDAIIPSILVASAAFFASSDVLTVLGVPLPAVTAMIGSYVGLTILLWMVLKGRAHAGLPLLNGGTIAGYIVGALAAGISLVDALGLGPYL	presenilin family intramembrane aspartyl protease PSH [Haloarcula vallismortis]
WP_089769445.1	MRRRVAGAVGFAALLFLLVQLGALALVPTFYDQGYQTVEDPSDPTNSLVYIGAILVATALMLAAFKFDLDWAVRGFVVLAAASLAWYVFSVLLPPLAAISASVALAVLLVIHPEWYVIDAAGVLMGAGAAGLFGISFGLLPAILLLAVLAVYDAISVYGTEHMLDLASGVMDLNLPVVLVVPTSLSYSLGDSTPDVVDDASGDDEPAEASADTATDETSADAGTDDTSTGTTTDDTSTETATDDTSTETATADAPSPAADAESSDDTDETGVRDAFFIGLGDAVMPTVMIASAAFFVPSRFAPSLGVPGLPALNLPALTAMVGTFAGLFALLWLVLKGRAHAGLPLLNGGAIGGYLVGALAAGVPVVTALGL	presenilin family intramembrane aspartyl protease PSH [Halobellus clavatus]
WP_092903441.1	MNQRARMVLAVGMTVLLFLTVQFGALALVEPFYDADRQAVDDPTDPTNSAIYFAVILVATGIMLAAFKYDAERLIRGLIIAVSGMLAYYVFTEVIPPAVSVGSVNALALVAAVGVAGALLVYPEWYVIDVAGVVMAAGAGGLFGISFGLLPAILFLAVLAIYDAISVYKTEHMLDLADGVMDLNIPVIFIIPTSLPYSYLAEGSTDGVLEDDSSTTDGSGHGSSATNDSSTGDDTPTVTDGSSADSSHTGADTSSGGASSDDGQGSGRDALFIGLGDAVIPTILVASAAFFLEGGAIDVPGVALNVPALGAILGTTAGLLVLMYMVTKGRAHAGLPLLNGGAIGGYLVGVIASGIQISTALGL	presenilin family intramembrane aspartyl protease PSH [Halostagnicola kamekurae]
WP_092702376.1	MNHRSRTLLASAGIVLIFFLVQVGTLALVEPFQQEGHQVVEDTSDPTISIAYLVAIVAMTGLMLLAFKYGGESILRLVIIFSGAYIAFYVFEVLAPETLSTTVGGGPINLLAVGGAAVVGLALYLYPEWYVIDTAGILMGVGAAGLFGVNFGILPALVLLTVLAIYDAISVYGTEHMLTLASGAMDLKVPVVFVVPITLSYSFLEDGGPDHVEADGGEEADGEVLDSERLEALGPDGIAALDDEDLDRLADGVIDDLDDDLQAALRDRLPDRDALFIGLGDAVIPTVLVASAAFFIETGPEVGLGVTTAPLPAVTAMGGILAGLVVLLWMVLKGRAHAGLPLLNGGAIAGYLAGALWSGLTLVQALGLESVL	presenilin family intramembrane aspartyl protease PSH [Halovenus aranensis]
WP_074368704.1	MEIRDWLPLLGMALMLLFVQIIAIILVMPMQAAGLVAFEDPESVANPLIFIGMLLAFTLVLLFLLRTGGRRFIALFIGFALFMTFLYIFGALSLLLFGATAAAAAGTLIGAVAATALLYLYPEWYVIDTLGVLISAGVASIFGISLAVLPVLVLLVLLAVYDAISVYRTKHMITLAEGVLDTKAPIMVVVPKRADYSFRKEGLNIGGGEERGAFVMGMGDLIMPSILVASSHVFVDAPAVLWTLSAPTLGAMLGSLAGLAVLLYFVNKGNPQAGLPPLNGGAIAGFLVGAALAGSFLWLPF	presenilin family intramembrane aspartyl protease PSH [Methanoculleus chikugoensis]
WP_067072315.1	MQIRDWLPLLGMALMLLLVQIIAIILVMPMQAAGLVAFEDPESVANPLIFIGMLLAFTLVLLFLLRTGGRRFIAVFIGFALFMTFLYIFGALSLLLFGATTAAVAGTLIGAVAATALLYLYPEWYVIDILGVLISAGVASIFGISLAVVPVLVLLVLLAIYDAISVYRTKHMITLAEGVLETKAPILVVVPKRADYSFRKEGLNIGKGEERGAFVMGMGDLIMPSILVASSHAFVGAPAVIWLLSAPTLGAMVGSLAGLAVLLYFVNKGNPQAGLPPLNGGAILGFLVGAALAGSFSWLPF	presenilin family intramembrane aspartyl protease PSH [Methanoculleus horonobensis]
HNQ29729.1	MNLSRHIPIIAMPAMLVLVEIGAVLLSLPMQQAGLAAFEDPASVANPLIFIGILLVFTAFLLVLIKYKFRRFIGAIIAVSIFFTLIYIFGSITYALTDDSLAGLVGSFLPAIVATLLLYLYPEWYVIDTLGLLIAAGAASIFGISLEILPVIILLILLAAYDAISVYKTKHMIALAEGVVETKSPILFVVPKKRGYSYRKEGLGPLEEGERGAFIIGMGDMIMPAILVVSANVFFQGAKLGFLTIPALGAMAGSVAGLSVLLVYVNRGKPQAGLPPINGGAILGFLAGYGLALAL	presenilin family intramembrane aspartyl protease PSH [Methanolinea sp.]
WP_214035961.1	MRSKEQIREYLAILAMPVMLLAVETGSVLLAAPMSASGYAVFEDPQSISNPVWFIAMLLGFTALMLILIKYKFKRILGWIIRISLFIAYIYVFSGLLALVTQESPALFLGVALAGVATLLLWKYPEWYVVDILGVLLAAGVASMFGISLEPIPVILLLILLAVYDAISVYKTKHMLTLANGVIEGKMPIMVVVPKKEGYSFIRDGIGGNIDTIKTDDEEPKHDRAAYLMGLGDLIMPSILVTSACVFTPGGGVGIFSLTAIGTILGSLAGLGILLRAVFSGRPQAGLPPLNGGAIIGFLLGWFMMTL	presenilin family intramembrane aspartyl protease PSH [Methanospirillum sp.]
WP_076577812.1	MNHRTRVSAAVGFTVALFLAIQLGTLALVEPFQEAGHQAVDDPDDPANSAFYFGIILVATAFMLLTFKYNADWLIRALIVGVSVMLGWFVFAELVPPVVTVASTNVLAVLGALGVGAALLIYPEWYVIDATGIVLGAGAAALFGISFGLLPAILLLSILAIYDAISVYRTEHMLDLAEGVMDLKIPVVLVVPTTLSYSYLEAGSTEGVTDVEDENPSDSHQSTDEVDSSTAAETEPNPATETKADADLEAETDADLEIDSDAELEAETDADLEIDSDAELEAGSGSEGEANTEELSAEERERDALFIGLGDAVIPTILVASAAYFLEAGTIDVPGLALNVPALGALVGTIAGLLVLMYMVLKGRPHAGLPLLNGGAIGGYLLGAIASGLSISTALGF	presenilin family intramembrane aspartyl protease PSH [Natronorubrum daqingense]
WP_090503251.1	MNHRTRVSAAVGFTVALFLAIQLGTLALVEPFQEAGHQAVDDPDDPANSAFYFGIILVATAFMLLTFKYNADWLIRALIVGVSVMLGWFVFAELVPPVVTVASTNVLAALGALAVGAALLVYPEWYVIDATGIVLGAGAAALFGISFGLLPAILLLSILAIYDAISVYRTEHMLDLAEGVMDLKIPVVLVVPTTLSYSYLEAGSTEGVTDVEDGHPSDERHSTDDEDSGTAAETEPNPATESEADADLDTETDANLEAEGDSDLEVGSGSDGDTDAEELSAEERERDALFIGLGDAVIPTILVASAAYFLEAGTIDVPGLALNVPALGAIIGTIAGLLVLMYMVLKGRPHAGLPLLNGGAIGGYLLGAIASGLSISTALGF	presenilin family intramembrane aspartyl protease PSH [Natronorubrum sediminis]
NP_001040306.1	MADMASEIPINIEDSVKETIQNVTEKPPSSIEGIAIAYLSLVIMAILPIFFGSFRSVKYLNEQKKAGERHETMSNKDALMFPLVASCALFGLYIFFQFFSKEYINLLLTGYFFFLGVLALSHLLSPIISFLVPASIPNIPFHIHFTRGERDNKQDIINYKFTSYDVICLLISLCLGAWYLLKKHWIANNLFGIAFAINGVELLHLNNVVTGCILLCGLFLYDIFWVFGTNVMVTVAKSFEAPIKLVFPQDWLVNGLNASNLAMLGLGDIVVPGIFIALLLRFDKSLKRNSEFYFRATFSAYILGLWATILVMHVFKHAQPALLYLVPACLATPLALALLRGDLPALFKYEDQPAEPEADKSKKSE	presenilin-like signal peptide peptidase [Bombyx mori]
KNH04079.1	MLNNAKIVFINTVIITIAYAIMHRDALTWPAELASLFPYIAMKALAVSSIFFGAQQSELFRQTADKGSEDIEHITSDAAKKSPIFASCMLISLFWALKYLSVGKINYILAVYFACIGTFAVNTVLLTITACPPNVLTGTSALVVAWYHFMFPHWITNNILGFSFALATIKRTHLKETQTAVLFLSLLFLYDIYWVFGTGVMLDVALKIDGPIKLVVPRVMGSSQFQYAMLGLGDIVVPGIFIALMHRMDKFSEREGRQTRFFTVALCGYILGLLTTFAVMRVFHTAQPALLYLVPAIFSSTGTYAYTTKRFMEWWNFVEQEDEDEHDDDPDYDPATDKLDDSTDVEVSRWKSLLIGLNDLFNQSVTELFGSF	presenilin-like signal peptide peptidase [Perkinsela sp. CCAP 1560/4]
KAL3613663.1	MGVRVEMVGTQFGVGPRGVPILQNSNSTKISPQFNTESREAPPTLRLLSVFLSLDSTKRVMGSKFGYEYRYDFSMVDEDEINSKYKSASPKSIGARILLFDIRTKFIAVLRTDKEGEEERVLIDSEKYDTALYEDEPDDVRNRTMNVCCTKDPNFRPNTTLDDDTREQSNILRRKMVVGKSLEWLPSGFTEKVKYKNSRKIKASDLDGTVVQPEICGHGGFVLLTIPIVVANQEISLAGEAILVHRGNCSFVTKANVAEAAGASALLIINNAKELFKMLCESNETNVNIGIPVVMLPLDASATLRQSMINNSHDDVDADDVEAKLFCCILLYCS	Presenilin, signal peptide peptidase [Castilleja foliolosa]
KAF8750764.1	MGVSSGLQRVGIRRVLGIAPKPLKVKLRVGEDDSDDDEEELSERLGSSEALIFPILGSIMLGGLYLAFKYLGEEWINKLLGYYFCVMGTGCVWSCLLSITKSVLGSARYKTMPQYRIKFGSNNKPLLKFRLPSLVLIPISAIPSLLFFLSDPKSAIMTDILALSFSHTTLGTMKIDSLQTGCILLSGLFLYDIWWVFGTKVMVTVATSLTIPIKLLWPRSILTSLSILPPPEKGSSTMLLGLGDVAVPGLLVALAYRLDMHLRRKGMMKASDGETYFRATMIGYMTGLSMAFAAMHVFKAAQPALLYLSPTCCLSFIFTALKRNEWKYVWAWEDGAEEEKERKEWLEKQKQKENNTMALSKNDDQAPRLHLRGSALSIALIANSDSETVTNMTSLDVDM…	Presenilin, signal peptide peptidase, family [Rhizoctonia solani]
KAH9808259.1	MEGLSPQDAIVFPVTAGVVLAALYFLIKRYGADVVNVVLGVYFSVVGTFSVGNMVSDAGHLLAGLRLPRLLRQGREAGGRLDGASHARAQDASRETSPALLGISLPDAWLKGLWHVRALVKQKFSTTLYIHDVVDFRATLTRISAVSAVVGVGSVAYATFIDKPWWLTNLQGFGVCYGALQLLSPTSFPTGSLILLGLFCYDVWAVFFTPLMVTVAKNLDVPIKLVFPRPDEGYSMLGLGDIVLPGIMIGLALRFDLYMFYLRKQKKPPTTAATDGEQSDAVEKAPYVPVTGTLGDRFWTRRLPPTAKPAKLTTTFPKPYFTASLIGYVTGMLATLAVMSVSQHAQPALLYLVPGVLLSLWGTGLLRGELQPMWAFSEALPGDDQDADPAADDDRSWLQ…	Presenilin, signal peptide peptidase, family [Teratosphaeria destructans]
XP_024503824.1	MSFQRNVVKKRHFLLSFLFLYIFFISIFPDTIDGSKNTNSILKKKKKHVYMSSFAYLRVTLHQDPSFKGKEYCVNYNQFPYKEIPSTPEEAPKSSFQELGRYTFFNDITYKNITLGTSFNEIKINQILNALPHKGIDNLLFYFKKRTSDKEKDTRYITSNFYLPQHTRHPTPIFYVYKNDFDDLKKLGNNSDLRFQFYRPKDSKFEFAEIFIFLIAVISIILGSKLGVYNASKRSQKKVTLPTTTQDYDLSVTSKCTDNNNKSTSTINVNGENETPSRAVTSFCILIQISFLAGILILTYFFRNEMMVIFYIAVIIVGTFSIGILFQTLSLIIFKKDLFKISLNDIFKNFFDKTINIGIFNERFGFYSIIGYSLGFAITVIWFFNKDNPYSFLLLNFIN…	Presenilin/signal peptide peptidase family and Peptidase A22B, signal peptide peptidase family-containing protein [Strongyloides ratti]
CEN49602.1	MNFLKNVLAAILGFFIATGILFVVFLFVISALASTFGDDEKIIVKENSVLVLDFKEPIKDYSKEVYFEDFDYKDKDFNGLSSILKAIEIAKTDDKIKGIHIKSSGNIGGLAMASELRQALADFKSSGKFIYAHNDFITQTDYYLQSVADSVFLSPMGELSFRGLSSEILFFKEMQEKSGVNMEVIRHGKYKSAVEPFLENTMSEANRLQMTELLNSLWNVMATDIAQNRNISIENLNNIAHNLEARTAELALKNKLIDGIIYSDEFEQILCRATNTQNISDLDFITINKYAESVVNKARLNRPKDKIAVIYAEGEIIYGKGNPEVIGNETIVESLREASEDESVKAIVLRINSPGGSALASELIHREIELAKKRKKVYVSMGNYAASGGYYIACNADKI…	Signal peptide peptidase (fragment) [Capnocytophaga canimorsus]
WEL19716.1	MFKTTGRVKKKIETCINMDKQLLAVAGAVLAVTAIVVLGTTSAENIDFNPQKGEAVIVPLSGTISPEASSGLGSATGITPKSVRNLNERAMSENPDAIIYEINSGGGAVVASKEVKREIESVNTTTVCRFRDLSASGGYLIALGCDEVVADSATLTGSIGVRSSYLQFSGLLERYGVKYVNISSGEYKEIGSPYSNITEEEKDVLTSKVEAIREEFLNTVVENRNLSEPQIEEVGTGEPILGERAKRLGLVDELGGRATAVQVAENLTEKQLSTEVLETGPSFSLGSLFFGSLGMENQAPLRAEY	Signal peptide peptidase (protease IV) [Candidatus Nanohalococcus occultus]
KAL2540939.1	MKNNERLANIALAGLTLAPLIVKVDPNLNVILTACLTVYVGCYRSVKPTPPSETMSNEHAMRFPLVGSAMLLSLFLLFKFLSKDLVNAVLTCYFFVLGIVALSATLLPAISRFLPKHWNDNLIIWRFPYFRSCCCGVMKVKDDINDIFIYPFVAQPLEVEFTRSQVIAAIPGTFFCAWYASQKHWLANNTLGLAFCIQGIEMLSLGSFKTGAILLAGLFVYDIFWVFFTPVMVSVAKSFDAPIKLLFPTMDSARPFSMLGLGDIVIPGIFVALALRFDVSRGKESQYFKSAFLGYTVGLVLTIVVMNWFQAAQPALLYIVPCVTGFLAAHCIWNGEVKQLLEFSESKTSTNSDEADAKSNKKEE	Signal peptide peptidase [Abeliophyllum distichum]
KAL2510891.1	MAYVRAEPVSCPQWAGLFGPPAEVSAGGPLMKKGPPADTSAVFLWSRPKDQSFDQIFTMKNHERLANLALAGLTLAPLIVKVDPNLNVILTACLAVYVGCYRSVKPTPPSETMSNEHAMRFPLVGSAVLLSLFLLFKFLSKDLVNAVLTCYFFVLGIVALSATLLPAIKRFLPKPWNDNVIIWRFPYFRSLEVEFTRSQIVAAIPGTFFCAWYASKKHWLANNILGLAFCIQGIEMLSLGSFKTGAILLAGLFVYDIFWVFFTPVMVSVAKSFDAPIKLLFPTADSARPFSMLGLGDIVIPGIFVALALRFDVSRGKESQYFKSAFLGYTVGLVLTIVVMNWFQAAQPALLYIVPAVIGFLAVHCIWNREVKPLLEFDESKTTSSDEADAVKLSKKEE	Signal peptide peptidase [Abeliophyllum distichum]
LAG04486.1	MMKSTERIANLALAGLTLAPLVVKVNPNLNVILTACLTVFVGCYRSVKPTPPSETMSNEHAMRFPFVGSAMLLSLFLLFKFLSKDLVNAVLTCYFFVLGIVALSATLLPSIRRFLPKHWNDDAIIWHFPYFRSLEIEFTRSQVVAAVPGTFFCAWYALKKHWLANNILGLAFCIQGIEMLSLGSFKTGAILLAGLFVYDIFWVFFTPVMVSVAKSFDAPIKLLFPTSDSARPFSMLGLGDIVIPGIFVALALRFDVSRGKQPQYFKSAFLGYAVGVVLTIIVMNWFQAAQPALLYIVPAVIGCLAAHCIWNGDIKQLLEFDESKASAHSSQEESDVKASKKVE	signal peptide peptidase [Acacia crassicarpa]
LAG04494.1	MKSTERIANLALAGLTLAPLVVKVNPNLNVILTACLTVFVGCYRSVKPTPPSETMSNEHAMRFPFVGSAMLLSLFLLFKFLSKDLVNAVLTCYFFVLGIVALSATLLPSIRRFLPKHWNDDAIIWHFPYFRSLEIEFTRSQMVAAVPGAFFCAWYALKKHWLANNILGLAFCIQGIEMLSLGSFKTGAILLAGLFIYDIFWVFFTPVMVSVAKSFDAPIKLLFPTSDSARPFSMLGLGDIVIPGIFVALALRFDLSRGKQPQYFKSAFLGYAVGVVLTIIVMNWFQAAQPALLYIVPAVIGCLAGHCIWNGDVKQLLEFDESKASAHSSQEESDVKASKKVE	signal peptide peptidase [Acacia crassicarpa]
XP_004354065.1	MEGGMGLEWALVGLVGWAVATITYASRRALAHHNDPNRRLDGSEVVQLSGHSGVWLAVGASVSLVVFFYGSAALALVGALSVCITGFFALAWALDPLLSLATASSSSSSSAFSSSSSASMSSPFVMRSVANGGLVTGGASVLVIFAWFVCQHWILNNALGVAMCVLFVSLVRVPSMKVSAAVLGSLFLYDIFWVFLSHHFFGENVMLAVATREAQNPAAVLAQHLHLEAHVSPSLQLPAKIIFGPLMLGLGDIVLPGLLAAFAMRFGHRKTGRTFINPHYLCFLCGYGVGLLASFAAVMTYRMAQPALLYIVPSTLGALALLGLWRGELVELWHGFPEDFLLLAGNNDGDTRRPDEPDRYDV	signal peptide peptidase [Acanthamoeba castellanii str. Neff Neff]
MCU1271510.1	MAENGRSRVWLWVLIGGGAFFLFVLAVFTLVFIALHASGRQAGIHAFGDKIGVVDLDGVIVDPNEVVEDLRRFADDDSIKAIIIHVNSPGGGVAASEEIYREVKRVRDEKHKRITASIQTVGASGAYYVSSATNKIYADSGSVVGSIGVIAEWVNYGDLMRWAKLKPEVLKVGQFKDTGDPTRELTPAERQYMQGLIDNMYGQFVQAVADGRHAKTSDIKSIADGRVWTGEQAMNLHLIDQIGDFRSAVLDTAKSVNISGEPVLVHPEKDRKSLLDLLFGDASQWLPTKEKLLDQQVGFYYLWK	signal peptide peptidase [Acidobacteriaceae bacterium]
MCU1308471.1	MPENENRSRTLLWVVIGGGAFFLFVMAVFTVVYFAVKADHKTEFASGFGDKIAVVDVEGVLIDSKQFIKDLKRYDDDDSVKAIIVRINSPGGGVAASQEMYQAVRRIRDRKKKPIVSSISTVGASGAYYVAVGTNKIFADTGSIVGSIGVIAQWYNYGDLLRWAKLKDITLKAGELKDTGNPARDMTPAERAYMQGIIDDMHGQFIHDVAEGRKMKDDDLKPLASGRVWTGQQALPLKLIDQLGDFQATVDDTAKSVGIKGEPTLVRPEKDKRTLADILFGDISDLIPDRTRMMQSNIGFYYLWR	signal peptide peptidase [Acidobacteriaceae bacterium]
MCU1297222.1	MAENRRSRTWLWVLIGGGAFFLFVLAVFTLVYLAMHAGGNESSGLHGFGDKIGVVDLEGVILEPKTVVEELKKFADDDSIKAIIIHVNSPGGGVAASEEIYREVKRIRDEKHKRIVSSIETVGASGAYYVSSATNKIYADNGSVVGSIGVIAEWVNYGDLLRWAKLKPEILKVGKFKDTGDPTREMTPEERAYMQSLIDNMYGQFVNAVADGRHAKVEDIKSIADGRVLTGEQALSLHLIDQVGDFEAAVDDTAKSVHISGKPVLVHPEKDRKSVLDLLFGDVSQYLPTKEKLLDQETGFFYLWK	signal peptide peptidase [Acidobacteriaceae bacterium]
MBP1601169.1	MSGKRTNLLLWLVIGGSALLFFTVSLVALAVYFSDQEAPSFSLSMSTNQVALLEIEGAIFDSQTFNQQLKDYGKRSGVRAIVLRLNTPGGGVAATQEIYEAVRKFRAETHKKVIASMSSVAASGGYYIACAADKVYANPGTITGSIGVIAEWYNYADLLRWAKMQDVVIKSGEYKDAGNPARPLTEAERAYFQRLIDGLYGQFVAAVATSRKMPDDTVRKLADGRVYTGEEAKRLGLIDELGTLQDAIQAAAKMSGIEGEPKIVTPAKRKLSLLDFLLGESKAALPLPFAVDPSQSQIRFQYLWR	signal peptide peptidase [Acidobacteriota bacterium]
MBP1598413.1	MPERRTNLLLWMVVGGGVFLLFALSLLALAVFLSPDSSPSFSLSGNQVAVLDLEGIILDSRDFVEQLESYGGAGGVRAVVLRVNSPGGGVAAAQEMFEAVRRFRADTKKKVVVSIASVGASGGYYVACGADRIFANAGSITGSIGVIAEWVNYGELLKWAKLQDVVFKSGEFKDSGSPSRPLTEAERKYFQNLIDGMFHQFVQAVASSRKMDEGAVRELADGRVYTGAEAHSVGLVDELGTLQDAIEAAGKLAGIAGKPKVITPPKKRFSILDILLGDARSALSLNPDRSESHIRFQYIWK	signal peptide peptidase [Acidobacteriota bacterium]
MBP1622399.1	MPQKRTNLLLWITLGGGAFIFFVLCLLALAVYFSDESSPGIGLSGNHIATLELEGVISDSKEFIDELKDYGNRAAVRSVVIRINSPGGGVAASQEIHEAIKKFRSESKKKVVVSMGSVAASGGYYVACAADKIFANPGSITGSIGVIAEWYNYGDLLRWAKMQSIVIKSGTFKDAGSPTRPLTEEEKAYFQNLIGNMYNQFVSAVAGSRKMKDADVRKLADGRVYTGQEAKSQGLVDAIGTYQDAIAEAGRLGGIQGTPKVVSPAKKKFSIIDLLLGDARSALSLSPDRSESHIRFEYLWK	signal peptide peptidase [Acidobacteriota bacterium]
PSR86783.1	MKNSERVANIALAGLTLAPLVLKVDPNLNVILTACLTVYVGCYRSVKPTPPSETMSNEHALRFPLVGSAMLLSLFLLFKFLSKDLVNAVLTCYFFVLGIVALSATVLPAIGRFLPKHWNEDLIIWHFPYFRSLEVEFTRSQIIAAIPGTFFCAWYASQKHWLANNVLGLAFCIQGIEMLSLGSFKTGAILLAGLFVYDIFWVFFTPVMVSVAKSFDAPIKLLFPTADSARPFSMLGLGDIVIPGIFVALALRFDVSRGKESQYFKSAFVGYTVGLVLTIIVMNWFQAAQPALLYIVPAVIGFLAAHCIWNGDVKQLLEFDESKTASCQDGDDKLSKKEE	Signal peptide peptidase [Actinidia chinensis var. chinensis]
PSS21611.1	MKNSERAANVALAGLTLAPLVMKVDPNLNVILTACLTVYVGCYRSVKPTPPSETMSNEHAMRFPLVGSAMLLSLFLLFKFLSKDLVNAVLTCYFFILGIVALSATLLPAIRRFLPKHWTEDLITWRFPYFRRLEVEFTRSQVVASIPGTFFCAWYALQKHWLANNILGLAFSIQGIEMLSLGSFKTGAILLAGLFVYDIFWVFFTPVMVSVAKSFDAPIKLLFPTADSARPFSMLGLGDIVIPGIFVALALRFDVSRGKGTQYFKSAFLGYAVGLVLTIIVMNWFQAAQPALLYIVPSVIGFLAAHCIWNKDVKQLLEFDESKTATSKDGDSKSSKKVE	Signal peptide peptidase [Actinidia chinensis var. chinensis]
PSR90143.1	MKNSERVANIALAGLTLAPLVLKVDPNLNVVLTACLTVYVGCYRSVKPTPPSETMSNEHAMRFPLIGSAMLLSLFLLFKFLSKDLVNAVLTCYFFLLGIVALSATVLPAISRFLPKHWNEDLIIWHFPYFRSLEVEFTRSQIIAAIPGTFFCAWYASQKHWLANNILGLAFCIQGIEMLSLGSFKTGAILLAGLFVYDIFWVFFTPVMVSVAKSFDAPIKLLFPTADSARPFSMLGLGDIVIPGIFVALALRFDVSRGKESQYFKSAFVGYTVGLVLTIIVMNWFQAAQPALLYIVPAVIGFLAAHCIWNGDVKQLLEFDESKTASCQDGDDKLSKKEE	Signal peptide peptidase [Actinidia chinensis var. chinensis]
GFZ07664.1	MSELKERLGLQKDKNLPTVDYRKYSRVRKWTLGLSGGKDQIAVIRATGSISRVRGPFSVSSSGIIAEQFIEKIRSVRARRRPWRDCLPPPSHHPWPIGAPARPVEGHRAKRKPFEVKSTLIGVESSLVRSGRVSDEIGASFRQASEKEAPIRGSQGDSPPLCKIPATKEEKGLRGIQGRERQRSLARPLLINALSPVNAEILFSESKRYKAVIIRIDSPGGDALASDLPDEAELFAKSAQNVYRQFRDKAAFSRSMTVRVDKMEEVAQGRVWTAKQKASIPQDRQVTLVELSRPSPSLPEILSGIGSSLVGVDTTLKELLGDLISSEGIQARMDGIMFQKLEGSSYGNPFLNLIKDYLSSL	signal peptide peptidase [Actinidia rufa]
GFZ12186.1	MSTKIHLDVQNAGVLEKVGVEPQVQRIGKYKSAGDQLTRKNMSEENCEMLTTLLDNIYGNWLDIISLTTGKKREDIENFINEGVFQVEKLKEDGWITNIKYDDEVTLELKERLGLQKDKNLPTVDYRKYSRVRKWTLGLSGGKDQIAVIRASGSISRVRGPFSVSSSGIIAEQFIEKIRSVRESKRYKAVIIRIDSPGGDALASDLMWREIQLLAASKPVIASMADVAASGGYYMAMAAGTIVAENLTLTGKFNLGELYEKIGFNKEIISRGRFAELTAAEQRPFRPDEAELFAKSAQNAYQQFRDKAAFSRSMTVDKMEEVAQGRVWTGKDAASRGLVDAIGGISRAVAIAKKKASIPQDRQVTLVELSRPSPSLPEILSGIGNSLVGVDTTLKELLG…	signal peptide peptidase [Actinidia rufa]
APU00827.1	MKTGIALRFLMAQQWAISPGIMEVMGTIAARDLDGIDLKEMASLIPAPLAVSAKRGQINQAGIEMRDGIAIIPVTGVISRYAGMFEQICGGTSTQTLATRITAAVEDSSCRGIILVMDTPGGEANGIHELSEMIYNARGRKPIKAYVSGNGASAGYWLTAACDEVVMDALAFVGSIGTVQSFRFRKEKDESLETLELVSSQSPNKRLDPRTEKGREMYQQALDEMSDVFIDRVAKYRGITPEAVMESFGQGWCLMGQKAVNAGMADKLGSLEGLIKEMTKGRTGMTIKTGATLAQDVSLNMSAGMSMDDAVAAVSEAMPGLVEALGGERKAVCMTTDMIAPFLLEQSEEVQAAFADHFKPEQLAVAMALDNAAEVVALCAGAGISASVSEFLKPGMTMD…	signal peptide peptidase [Aeromonas phage 59.1]
XP_062165180.1	MKNVERIANVALAGLTLAPLVVKVDPNLNVILTACLTVYVGCYRSVKPTPPSETMSNEHAMRFPFVGSAMLLSLFLLFKFLSKDLVNAVLTCYFIVLGIVALSATLLPAIKRFLPEHWNQDVITWHFPYFRSLDIEFTRSQIVAAIPGAFFCAWYASQKHWLANNILGLAFCIQGIEMLSLGSFKTGAILLAGLFVYDIFWVFFTPVMVSVAKSFDAPIKLLFPTADSARPFSMLGLGDIVIPGIFVALALRFDVSREKDSQYFKSAFLGYTAGLVLTIIVMNWFQAAQPALLYIVPSVIGFLAAHCIWNGEVKPLLEFDESKTASSSQESSDANSSKKVE	signal peptide peptidase [Alnus glutinosa]
OIR58071.1	MTRAMNWISYGLLFAVSIASIYNSARASLSVENKNTEKISRRDAFVFPFLSSAFLFGLYVFLKALGKRWANALLSSYFVWAGSLLLYTAAIPHFPRMAGISFTASLSLKRREDTTRKTDFVVTLDQMLCMAFCALFSLLYFLTKAHLLNNTFALLLIHTAVKTLQIDSFSTAFLLFGGLFIYDVFWVSMTPVMVSVATQISLPLKLVVVINSKKAILGLGDVILPGLFSSLCLRFDKHRQRRLGREDASVSLRKTPYFLASLLGYTSGMLATFWALLVFKNPQPALLYLSPACVLSVLACAALRKETNQMLRFRDETKAESRKEK	signal peptide peptidase [Amphiamblys sp. WSBS2006]
KAJ3450135.1	MIFYFGLILICFLIVLSVWFASRQSQYRKDLNTFQIFQRKGPNLPQAPLLNQTQPKTFQNTPQAKPPIQGWIKRTVFGSLLIFAILVFLFKSSTPLWAVLYFSFIVCLSTYVNLQGIVPSKFSNEKIKLFDHFVSFSSIICISGSLLFLILWFFASQVCIINNIISISIMVFFITVVRFKALKSITKLLIIFFFIRLLTEIIIPAMIQKSLQGQQQQQQQQQPSEMNNSSTNVMGSGVILQKDLLTVIGSFFGFMIPSKIILPTNICVPIENLKIPLSSITLPGFFLAFLYRYDTGRNAKSRSYFNMGLIIIGFVNFCSLIYLHYSKQTTNKYAFFISTSALVLTTLITAYKKNELSLLWKTSTREGQTFEQVKEIHVPNFEHDYNSLDLKENEK	signal peptide peptidase [Anaeramoeba flamelloides]
KAJ3424000.1	MFLGLILIFLNVLFCLIYASKKSYIRWFKENKGLSHEQQMRDPPFTIANALIFPVVASIFLIVLFFFLKKLEILLVIYMITISFTSLTLNLKFVLDERFGKQTLTIFNKTMSKSKFYSTAITVLLMLWWVFKSDTWLINNIIGTSLILLIITVVRIDTIRTVSTLFVLLLLYDVFWVFVSPYFFSDNVMVKVAQSSGANFQDKTSLLTKIIPNFLLKILPNTLEMPIKLIFPKSFSKNSQVFMLGLGDIAIPGFLLSLLWRNDMFLKHTQDPNQIGNGNGNESQKQNNRQLATIHQSNLNQLEKEIQKKNEHNLTLETNEDHFNQSSSFVPKQKLSDLRHSNHFLIMLITYFISLFLCFAIARISDSPQPALLYIVPFMLAVLYWRAKNDEKLALLWKV…	signal peptide peptidase [Anaeramoeba flamelloides]
KAJ6226488.1	MLFYFGLILICFLIVFSLWFGSHQSQCRKDLNNFQIFQQKGPNLPPAPLLNQTKPKTFLNMSQAKPPIPGWTKRALMGSLLIFIIFFFLFKSYLLLWTLLYFSFLVCIATYVNFQGIVPQRFSNKKIKIFDRFVTFSSIICICGSLLFLSAWFFASDICIINNVISISMLIFVLTVVRFKTFKSITKLLIFLSCLRLLTEIILPIMIQKRLQDKQQLQQQPPERENSPANVMESGIILQKDLLTVIGSFFEFMIPSKIVLPTKICEPTEKLMIPVSDITLPGFFIAFLYRYDTRRNAKDRSYFNNGLIIIGFVNFCSLIYLHYSEQTINKYAFLICTLILMVTTLIYAKKRNEISLLWKTSEREDDTLMQINEIYDSNMSSHNNALDLKENKNTTHQEQ…	signal peptide peptidase [Anaeramoeba flamelloides]
KAJ6250850.1	MIFYFGLILICFLIVLSVWFASRQSQYRKDLNTFQIFQRKGPNLPQAPLLNQTQPKTFQNTPQVKPPIQGWIKRTVFGSLLIFAILVFLFKSSTPLWAVLYFSFIVCLSTYVNLQGMVPSKFSNEKIKLFDHFVSFSSIICISGSLLFLILWFFVSQVCIINNIISISIMVFFITVVRFKALKSITKLLIIFFFIRLLTEIIIPAMIQKSLQGQQQQQQQQPSEMNNSSTNVMGSGVILQKDLLTVIGSFFGFMIPSKIILPTNICVPIENLKIPLSSITLPGFFLAFLYRYDTGRNAKSRSYFNMGLIIIGFVNFCSLIYLHYSKQTTNKYAFFISTSALVLTTLITAYKKNELSLLWKTSTREGQTFEQVKEIHVPNFEHDYNSLDLKENEK	signal peptide peptidase [Anaeramoeba flamelloides]
KAJ6229318.1	MFLGLILIFLNVLFCLIYASKKSYIRWFKENKGLSDEQQMRDPPFTIANALIFPVVASIFLIVLFFFLKKLEILLVIYMITISFTSLTLNLKFVLDERFGKQTLTIFNKTMSKSKFYSTAITVLLMLWWVFKSDTWLINNIIGTSLILLIITVVRIDTLRTVSTLFALLLLYDVFWVFVSPYFFSDNVMVKVAQSSGANFQDKTSLLTKIIPNFLLKILPNTLEMPIKLMFPKSFSKNSQVFMLGLGDIAIPGFLLSLLWRNDMFLKHTQDPNQIGNGNGNGNESQKQNNRQLATIHQSNLNQLEKEIQKKNEHNLTLETNKDHFNQSSSFVPKQKLSDLRHSNHFLIMLITYFISLFLCFAIARISDSPQPALLYIVPFMLAVLYWRAKNDEKLALLW…	signal peptide peptidase [Anaeramoeba flamelloides]
KAJ3444331.1	MLFYFGLILICFLIVFSLWFGSHQSQCRKDLNNFQIFQQKGPNLPPAPLLNQTKPKTFFNMSQAKPPIPGWTKRALMGSLLIFIIFFFLFKSYLLLWTLLYFSFLVCIATYVNLQGIVPQRFSNKKIKIFDRFVTFSSIICICGSLLFLSAWFFASDICIINNFISISMLIFVLTVVRFKTFKSITKLLIFLSCLRLLTEIILPIMIQKRLQDKQQQQQQQPPERENSPANVMESGIILQKDLLTVIGSFFEFMIPSKIVLPTKICEPTEKLMIPVSDITLPGFFIAFLYRYDTRRNAKDRSYFNNGLIIIGFVNFCSLIYLHYSEQTINKYAFLICTLILMVATLIYAKKRNEISLLWKTSEREDDTLMQINEIYDSNMYSHNNALDLKENKNTTHQE…	signal peptide peptidase [Anaeramoeba flamelloides]
RCN33982.1	MASCSLYAMSLLCIIVGGIRSANYVKWQMSKKRLLEASISLSEAKKFPFTASVVLFSLYLFFKPNGREWLMGLGGIYLPEAYSAMVNKTLAKSEGPSLFARVEQRMPENLRPYLEYVPSVTKDHVMKFLLVLLCYEGCVALAAIFKPVFSFVLSRLPIGNRRPRLNLPYFLSLRQGKKEMEQGDIEDAKKNDFEYTFKIEVDTHDIVAISFCLLVGVAHIYRRHWITNNIIGIAFSIYGIENLHLSSFKAGSLLLAGLFIYDIFWVFATDVMTSVAKGIDAPILLQFPQDLLRHGWKAASKHSMLGLGDIVIPGIFIALLRRFDLRITEKDSKKKQGGRYFFSITIVAYAIGLLITMLVMHHFKAAQPALLYLVPCCLIVPLLLAVCTGEAKVGLIVTE…	signal peptide peptidase [Ancylostoma caninum]
RCN44771.1	MLPFALSILLWLVYKGTKRSTVLEQERKAIMDKQKEIEAASSPTSRKTSRQESRKISLTDEQTSRLKRLLSDIQEQDTIHSQYGAQPDSRDSPGGDGKQTPGEPQPEESQKSGAEQQERKPAGVSPRTSTSDSSGEHSPSVTIRSRFKCTKIEEPKLILPPNNDGQWRSQAVPAPIKPILRSRSSTETEREPLRKISGLSAPAYQLATGEESLGVSRKSSISIGRRSYAGADEPEEDDSERDRNEIYMQIGQTNFFTYSLSALNLLPQNRPGFPELKLNFSDIMSELFSVHLPVWGCVAAFYIVLLELFGVHFAYYFYYHEETMVYAALAFSIIFGLFHEFCGGWFTNDILAFSSIYIACSRIQAVSYQTGVILLVGMASFDIFWLYVVDLLSTVTREC…	signal peptide peptidase [Ancylostoma caninum]
RCN50509.1	MIVMWLLAVGCVTGGGAWAFVRHRAGKDKLPVASPTSCSSQPSSSDSSTEGQKKCIAFYSNFLAIAFLMVILVGILMIGFFFRPILVAFFNGLLVVFGSISVYGCIMAVLSNCSMCEWCSKRLCTSVQHRWLPKGRPNILQLTVFMLSLTLCVIWFVFRRTAYAFILLDFINVTLCLHILKSLRLPNVMWITVLMICMFIYDAVMVFVTPYLTSNGCSVMLEVATGIGCSSDGNDGYPMPPIDAALPEKFPMLMQVPRFDPMISCVDLTIEKTLQMTILGMGDIIIPGYLVTHCFTMNGFSERSRIMYGILASFGYGIGLIATFIALSLMNMAQPALIYLVPCTLLPIFVMAYIKGHFRLMWHGTNDSAESTASLKPNTGEEAGPLSDENSTEESDTFR…	signal peptide peptidase [Ancylostoma caninum]
EPB67725.1	MADPTTAAPNVPNTTANITFTFEEQAMASCSLYAMSLLCIIVGGIRSANFVKWQMSKKRLLEASISLSEAKKFPFTASVVLFSLYLFFKVEQRMPENLRPYLEYVPSVTKDHVMKFLLVLLCYEGCVALAAILKPLFSFVLSRLPIGNRRPRLNLPYFLSLRQGKKEMEQGDIEDAKKNDFEYTFKIEVDTHDIVAISFCLLVGVAHIYRRHWITNNIIGIAFSIYGIENLHLSSFKAGSLLLAGLFIYDIFWVFATDVMTSVAKGIDAPILLQFPQDLLRHGWKAASKHSMLGLGDIVIPGIFIALLRRFDLRITEKDSKKKQGGRYFFSITIVAYAIGLLITMLVMHHFKAAQPALLYLVPCCLIVPLLLAVCTGEAKELWNYSEEHLTDKSETDKE…	signal peptide peptidase [Ancylostoma ceylanicum]
KIH66349.1	MSLLCIIVGGIRSANYVKFQMSKKRLLEASISLSEAKKFPFTASIVLFSLYLFFKPNGREWLMGLGGTYLPEAYSAMVNKTLAKSEGPSLFSRLEQRMPENLRPYLEYVPSITKDHVMKFLLVLLCYEGAVTPHNFPRRCVALAAIFKPVFSFVLSRLPIGNRRPRLNLPYFLSLRQGKKEMEQGDIEDAKKNDFEYTFKIEVDTHDIVAISFCLLVGVAHIYRRHWITNNIIGIAFSIYGIENLHLSSFKAGSLLLAGLFIYDIFWVFATDVMTSVAKGIDAPILLQFPQDLLRHGWKAASKHSMLGLGDIVIPGIFIALLRRFDLRITEKDSKKKQGGRYFFSITIVAYAIGLLITMLVMHHFKAAQPALLYLVPCCLIVPLLLAVCTGEAKELWNY…	signal peptide peptidase [Ancylostoma duodenale]
XP_076671325.1	MASEVSEIAAQVSENVTENNDSLTGRIPSTPEGMAIAYGSLIIMAILPIFFGSYRAVKHHKEQQQQYKESGEQPDTMSRKDAVIFPFISSFTLVGLYVVYKIFAKEYVNLILVSYFFFLGILALCHIASPLISSLVPAAIPKTPYHIQFTKGEGDKAEHIINYKFNLHDIVCLICCSVVGAWYLLKKHWIANNLFGIAFAINGVELLHLNNIITGCILLCGLLFYDAFWVFGTDVMVTVAKSFEVPIKLMFPQDLLEKGLTASNFAMLGLGDIVLPGIFIALLLRFDNSLSRKTNVYFYSTFFAYFMGLLATMLIMHLFNHPQPALVYLVPACLGTPLLLALVKGDLKALFSYEDHPANPKHEEEPAQTQSEAKKET	signal peptide peptidase [Andrena cerasifolii]
ETN65693.1	MAEVVEEVIAQVQENLTATEAEGATTNATGKIPSTPEGMALAYGTLVVMAMLPIFFGSVRSVKHHKEQKTAFQKTGEKPDTMSSHDAMMFPIMASCALFGLYMFFKIFSKENINFLLTGYFFFLGVMALSHLLSPVISSLIPASIPKIPYHLSFVQGPAEGGEKKSKEKRFLIDYRFTTHDIVCFIVALVISVWYLLQKHWIANNLLGIAFAVNGVELLHLNNVATGCILLCGLFVYDIFWVFGTNVMVTVARSFEAPIKLVFPQDLITNGLSASNFAVLGLGDIVIPGIFIALLLRFDNSLKRKSNTYFYATYIAYFVGLLATIFVMHVFKHAQPALLYLVPACLGTPLLLALLKGDIKKLLAYEDHPEEKTKEGSKKDAEKKEPQAKKETKKKESKK…	signal peptide peptidase [Anopheles darlingi]
XP_075981469.1	MAESTTENPIIIEESVIEIVKNATGKPPMSIEGVAIAYLSLVIMAILPIFFGSFRSVKYLKEQKDAGGRTETMSNKDALMFPIIASCALFGLYIFFQFFSKEYINLLLTGYFFFLGVLALSHLLSPVISFMVPASIPNVSYHIHFTRGERDTRSDIINYKFTSYDVICVLISLCLGAWYLLKKHWIANNLFGIAFAINGVELLHLNNVVTGCILLSGLFLYDIFWVFGTNVMVTVAKSFEAPIKLVFPQDLLVNGLDASNFAMLGLGDIVVPGIFIALLLRFDKSLQRNSEFYFRATFSAYILGLLATILVMHVFKHAQPALLYLVPACIGTPLTLALLKGDLNALFNYEDQPAIVEEKADTSKSTKTE	signal peptide peptidase [Anticarsia gemmatalis]
KAK6820819.1	MANATSPVAAEGLGFTGNLTLAESISQWPAAIWSNRDFLLLEVRIVGTAMACIYVSSQAALRRPPSARLPKKKKGKHGKKSDESSEDEYVQGLLLSDAIMFPILAGMVLVGLYYLIKWLEDPAILNKILGVYFSVMSLASMGKLFSDSLQLLFSMVFPEVWRAHDGSLFYFDNHKRSQYRISESGEHVYEAAVQSPLPGDYLSRMKQPGLSASLWVFRLIMQEQWKVNFTFLPFVEESFHVRFLDIFGVVLAVLANIFYHTTKSVMLSNIMGYAFSYAGIIMMSPTTFTTGSCVLFGLFFYDIYMVFYTPYMVTVATKLDVPIKLVFEGGKKASMLGLGDIVVPGMFVGLCLRFDHFLYYHRQKKQVPIDLKTTEENSGQLVTSTQTQPMVVRPDYVNP…	Signal peptide peptidase [Apiospora arundinis]
KAK6859895.1	MANATSPVAAEGLGFTGNLTLAESISQWPAAIWSNRDFLLLEVRIVGTAMACIYVSSQAALRRPPSARLPKKKKGKHGKKSDESSEDEYVQGLLLSDAIMFPILAGMVLVGLYYLIKWLEDPAILNKILGVYFSVMSLASMGKLFSDGLQLLFSMVFPEVWRAHDGSLFYFDNHKRSQYRISESGEHVYEAAVQSPLPGDYLSRMKQPGLSASLWVFRLIMQEQWKVNFTFLPFVEESFHVKFLDIFGVVLAVLANIFYHTTKSVMLSNIMGYAFSYAGIIMMSPTTFTTGSCVLFGLFFYDIYMVFYTPYMVTVATKLDVPIKLVFEGGKKASMLGLGDIVVPGMFVGLCLRFDHFLYYHRQKKQVPIDLKTTEENSGQLVTSTQTQPMVVRPDYVNP…	Signal peptide peptidase [Apiospora arundinis]
KAK8000200.1	MANATSPVAAEGLGFTGNLTLAESISQWPAAIWSNRDFLLLEVRIVGTAMACIYVSSQAALRRPPSARLPKKKKGKHGKKSDESSEDEYVQGLLLSDAIMFPILAGMVLVGLYYLIKWLEDPAILNKILGVYFSVMSLASMGKLFSDGLQLLFSMVFPEVWRAHDGSLFYFDNHKRSQYRISESGEHVYEAAVQSPLPGDYLSRMKQPGLSASLWVFRLIMQEQWKVNFTFLPFVEESFHVRFLDIFGVVLAVLANIFYHTTKSVMLSNIMGYAFSYAGIIMMSPTTFTTGSCVLFGLFFYDIYMVFYTPYMVTVATKLDVPIKLVFEGGKKASMLGLGDIVVPGMFVGLCLRFDHFLYYHRQKKQVPIDLKTTEENSGQLVTSTQTQPMVVRPDYVNP…	Signal peptide peptidase [Apiospora arundinis]
KAK8072173.1	MANATSPVAAEGLGFTGNLTLAESISQWPAAIWNNRDFLLLELRIVGSAMACIYVSSQAALRRPPSARLPKKKKGKHGKKSDESSEDEYVQGLLLSDAIMFPILAGMVLVGLYYLIKWLEDPAILNKILGVYFSVMSLASMGKLFSDGLQLMFSMVFPEVWRANDGSLFHFDNHKRSQYRISESGEHIYDAEIKSPLPGGYLSKMKQPGLSASLWVFRLIMQEQWKVNFTFLPFVEESFHVKFLDILGVVLAVIANIIYHTTKSVMLSNIMGYAFSYAGIIMMSPTTFTTGSCVLFGLFFYDIYMVFYTPYMVTVATKLDVPIKLVFEGPTKSSMLGLGDIVVPGMFVGLCLRFDHFLYYHRQKKQVPIDLKTTDQNSGQVVTSTQTQPMVVRPDYVNP…	signal peptide peptidase [Apiospora saccharicola]
KAK8122116.1	MANATSPVAAEGLGFTGNLTLAESISQWPVAIWNNRDFLLLEVRIVGSAMACIYVSSQAALRRPPSARLPKKKKGKHGKKSDESSEDEYVQGLLLSDAIMFPILAGMVLVGLYYLIKWLEDPAILNKILGVYFSVMSLASMGKLFSDGLQLMFSMVFPEVWRANDGSLFHFDNHKRSQYRISESGEHIYDAEIKSPLPGGYLSKMKQPGLSASLWVFRLIMQEQWKVNFTFLPFVEESFHVKFLDILGVVLAVIANIIYHTTKSVMLSNIMGYAFSYAGIIMMSPTTFTTGSCVLFGLFFYDIYMVFYTPYMVTVATKLDVPIKLVFEGPTKSSMLGLGDIVVPGMFVGLCLRFDHFLYYHRQKKQVPIDLKTTDENSGQVVTSTQTQPMVVRPDYVNP…	Signal peptide peptidase [Apiospora sp. TS-2023a]
PBC27354.1	MREPTKGPNFGPPRAYTIMDSSRISTFLISILLIVYGSFRSLNMEQEAREREKEKERGNLLTGILSNSSTANADGANGRVQTLNTMHALCLPLGASISLLVMFFFFDSMQMLVAICTAIVAAVALAFLLLPMCQYIIRPCSDGNKISFGVCGRFTGAELLSFSLSVSIVCIWVLTGHWLLMDAMGMGLCVAFIAFIRLPSLKVSTILLTGLLIYDVFWVFFSSYIFSTNVMVKVATRPADNPVNLVARRLHLGGVAREAPKLPLPGKLVFPSMHQAGHFSMLGLGDVVMPGLLLCFVLRYDAYKKTQLLPGGCETGVPPPRHINRISYFHCSLIGYFLGLLTATVSSEVFKAAQPALLYLVPFTLLPLLTMAYLKGDLRRMWSEPFISQQPSKHMEV	Signal peptide peptidase [Apis cerana cerana]
XP_002875188.1	MKNCERFANLALAGLTLAPLVVRVNPNLNVILTACITVYVGCFRSVKDTPPTETMSKEHAMRFPLVGSAMLLSLFLLFKFLSKDLVNAVLTAYFFVLGIVALSATLLPAIRRFLPNPWNDNLIVWRFPYFKSLEVEFTKSQVVAGIPGTFFCAWYAWKKHWLANNILGLSFCIQGIEMLSLGSFKTGAILLAGLFFYDIFWVFFTPVMVSVAKSFDAPIKLLFPTGDALRPYSMLGLGDIVIPGIFVALALRFDVSRRRQPQYFTSAFIGYAVGVILTIVVMNWFQAAQPALLYIVPAVIGFLASHCIWNGDIKPLLAFDESKTEEPKTDESKTSEEGNKAHDE	signal peptide peptidase [Arabidopsis lyrata subsp. lyrata]
NP_001322608.1	MAKLLLLHAPHVIPRFSSSSSRSLVSAAALYRRPLLVNPQFSHIGPRLHSPYNRRFSARAFDDSPASSAEMEKEKQEQLLDGVSGKKDEDYPTGEMEYENRNAWEIFVVKFRMLFAYPWQRVRKGSVLTMTLRGQISDQLKSRFNSGLSLPQLSENFVKAAYDPRIAGVYLHIDPLSCGWGKVEEIRRHILNFKKSGKFIVGYISICGLKEYYLGCACNELFAPPSAYSFLYGLTVQASFLGGVFEKVGIEPQVQRIGKYKSAGDQLSRKSISEENYEMLSVLLDNIYSNWLDGVSDATGKKREDVENFINQGVYEIEKLKEAGLIKDIRYDDEVITMLKERLGVEKDKKLPTVDYKKYSGVKKWTLGLTGGRDQIAIIRAGGSISRVKGPLSTPGSAI…	signal peptide peptidase [Arabidopsis thaliana]
NP_565077.2	MAKLLLLHAPHVIPRFSSSSSRSLVSAAALYRRPLLVNPQFSHIGPRLHSPYNRRFSARAFDDSPASSAEMEKEKQEQLLDGVSGKKDEDYPTGEMEYENRNAWEIFVVKFRMLFAYPWQRVRKGSVLTMTLRGQISDQLKSRFNSGLSLPQLSENFVKAAYDPRIAGVYLHIDPLSCGWGKVEEIRRHILNFKKSGKFIVGYISICGLKEYYLGCACNELFAPPSAYSFLYGLTVQASFLGGVFEKVGIEPQVQRIGKYKSAGDQLSRKSISEENYEMLSVLLDNIYSNWLDGVSDATGKKREDVENFINQGVYEIEKLKEAGLIKDIRYDDEVITMLKERLGVEKDKKLPTVDYKKYSGVKKWTLGLTGGRDQIAIIRAGGSISRVKGPLSTPGSAI…	signal peptide peptidase [Arabidopsis thaliana]
NP_565294.1	MKNCERFANLALAGLTLAPLVVRVNPNLNVILTACITVYVGCFRSVKDTPPTETMSKEHAMRFPLVGSAMLLSLFLLFKFLSKDLVNAVLTAYFFVLGIVALSATLLPAIRRFLPNPWNDNLIVWRFPYFKSLEVEFTKSQVVAGIPGTFFCAWYAWKKHWLANNILGLSFCIQGIEMLSLGSFKTGAILLAGLFFYDIFWVFFTPVMVSVAKSFDAPIKLLFPTGDALRPYSMLGLGDIVIPGIFVALALRFDVSRRRQPQYFTSAFIGYAVGVILTIVVMNWFQAAQPALLYIVPAVIGFLASHCIWNGDIKPLLAFDESKTEEATTDESKTSEEVNKAHDE	signal peptide peptidase [Arabidopsis thaliana]
XP_015945869.1	MKNTERVAFLALAGLTLAPLAVKVDPNLNVILTACLTVFVGCYRSVKPTPPTETMSNEHAMRFPFVGSAMLLSLFLLFKFLSKDLVNAVLTAYFIVLGIVALSATLLPSIKRYLPKKWNEDVIVWRFPYFRSLEIEFTRSQIVAAIPGTFFCVWYALRKHWLANNILGLAFCIQGIEMLSLGSFKTGAILLAGLFVYDIFWVFFTPVMVSVAKSFDAPIKLLFPTADSARPFSMLGLGDIVIPGIFVALALRFDVSRGKQPQYFKSAFLGYTTGLVLTIVVMNWFQAAQPALLYIVPCVIGFLAAHCLWNGEVKQLLDFNESKSADSSSQEGTDAKASKKVE	signal peptide peptidase [Arachis duranensis]
XP_015971798.1	MKSTEKIANLALAGLTFAPLVIKVEPNVNVILTACLTVFVGCYRSVKPTPPSETMSNEHAMRFPFVGSAMLLSLFLLFKFLSKDLVNAVLTAYFILLGIIALSATVLPLIKRYLPKHWNEDIIVWRFPYFRSLEIEFTKSQIIAAIPGTFFCAWYARQKHWLANNILGLSFCIQGIEMLSLGSFKTGAILLTGLFVYDIFWVFFTPVMVSVAKSFDAPIKLLFPTADSARPFSMLGLGDIVIPGIFIALALRFDVSRGKQPQYFKSSFLGYTVGLVLTIFVMNWFQAAQPALLYIVPAVIGSLAVHCLWNADVKQLLEFDESKIANSSQEESDPKSSKKVE	signal peptide peptidase [Arachis duranensis]
XP_025659553.1	MKSTEKIANLALAGLTFAPLVIKVEPNVNVILTACLTVFVGCYRSVKPTPPSETMSNEHAMRFPFVGSAMLLSLFLLFKFLSKDLVNAVLTAYFILLGIIALSATVLPLIKRYLPKHWNEDIIVWRFPYFRSLEIEFTKSQIIAAIPGTFFCAWYARQKHWLANNILGLSFCIQGIEMLSLGSFKTGAILLTGLFVYDIFWVFFTPVMVSVAKSFDAPIKLLFPTADSARPFSMLGLGDIVIPGIFIALALRFDVSRGKQPQYFKSSFLGYTIGLVLTIFVMNWFQAAQPALLYIVPAVIGSLAVHCLWNADVKQLLEFDESKIANSSQEESDPKSSKKVE	signal peptide peptidase [Arachis hypogaea]
XP_016181121.1	MKNTERVAFLALAGLTLAPLAVKVDPNLNVILTACLTVFVGCYRSVKPTPPTETMSNEHAMRFPFVGSAMLLSLFLLFKFLSKDLVNAVLTAYFIVLGIVALSATLLPSIKRYLPKKWNEDVIVWRFPYFRSLEIEFTRSQIVAAIPGTFFCVWYALRKHWLANNILGLAFCIQGIEMLSLGSFKTGAILLAGLFVYDIFWVFFTPVMVSVAKSFDAPIKLLFPTADSARPFSMLGLGDIVIPGIFVALALRFDVSRGKQPQYFKSAFLGYTIGLVLTIVVMNWFQAAQPALLYIVPCVIGFLAAHCLWNGEVKQLLDFNESKSADSSSQEGTDAKASKKVE	signal peptide peptidase [Arachis ipaensis]
XP_016162450.1	MKSTEKIANLALAGLTFAPLVIKVEPNVNVILTACLTVFVGCYRSVKPTPPSETMSNEHAMRFPFVGSAMLLSLFLLFKFLSKDLVNAVLTAYFILLGIIALSATVLPLIKRYLPKHWNEDIIVWRFPYFRSLEIEFTKSQIIAAIPGTFFCAWYARQKHWLANNILGLSFCIQGIEMLSLGSFKTGAILLTGLFVYDIFWVFFTPVMVSVAKSFDAPIKLLFPTADSTRPFSMLGLGDIVIPGIFIALALRFDVSRGKQPQYFKSSFLGYTIGLALTIFVMNWFQAAQPALLYIVPAVIGSLAVHCIWNADVKQLLEFDESKIANSSQEGSDPKSSKKVE	signal peptide peptidase [Arachis ipaensis]
XP_077292457.1	MSAWEVLRALSVSLGAQATGGEVVPEGAAASPEPPPPTNATERAPSTPEGMAVAYGSLVLMALLPIFFGSFRSVVRHREQKESGEKPEIMTNKDAMLFPLIASSALIGLYVFFQVFSKEYINLLLTGYFFFLGVLALSHLLSPVVSGAVRASGWIAQTPFHLEFKRGNEELLSYHFQTHDLICLITASFVGIWYIFDKHWIANNLFGMAFAINGVELLHLNNVVTGCILLCGLFVYDIFWVFGTNVMVTVAKTFEAPIKLVFPQDLLTNGLSGTNFAMLGLGDIVVPGIFIALLLRFDTSLKRGTNTYFYATLGAYLLGLLATICVMHIFRHAQPALLYLVPACIITPLLLALLKGDINALFNYEDNPKSETENAESTATESSKKK	signal peptide peptidase [Arctopsyche grandis]
XP_050364277.1	MKNIERFANIALAGLTLAPLVVKVDPNLNVVLTACLTVFVGCYRSVKPTPPTETMSNEHAMRFPFVGSAMLLSLFLLFKFLSKDLVNAVLTCYFFVLGIIALSATLLPAIARYLPDRWNNDLIIWHLPYFRSVEIEFTRSQIFAAIPGFFFCAWYASKKHWLANNILGLAFCIQGIEMLSLGSFKTGAILLAGLFVYDIFWVFFTPVMVSVAKSFDAPIKLLFPTADIARPFSMLGLGDIVIPGIFVALALRFDVSRGKEGQYFKSAFLGYTMGLVLTIVVMNWFQAAQPALLYIVPAVIGFLATHCLWNGDVKPLLAFDESKTSTKSEADNDDKPNKKTE	signal peptide peptidase [Argentina anserina]
PWA63429.1	MSRLLTTTFHISTAILRPPHHLTPSIHFTPLKSAYHHLPKPHRVITVRSASSETKSENIKSEDNDKSELDSNGGLKSGDVESYPSGEFEYVERNVWDSLVVKFRMLFAYPWQRVKKGSVLTLKLRGQISDQVKTRFSSGLSLPQICENLIKAAYDPRISGVYLHIETLNCGWGKIEEIRRHILDFKKSGKFIIAYAPLWGEKEYYLGCACEELYAPPSAYFSLYGLTAQAQFLGGVLEKVGVQPQVQRIGKYKSAGDQLTRKNISEENREVLTTLLDNIYWNWVDKISQAKGKKKEDIENFINEGVYQIEKLKADGWITDIKYDDEVTSMLKTKLGIAEEKKLPVVDYKKYSRVKKSTVGLSGGKDQIAVIRASGSISRVRGPFSSPSSGIIAEQFIEK…	signal peptide peptidase [Artemisia annua]
PWA83229.1	MMNGERVANIALAGLTLAPLVMKVDPNINVILTACLAVFVGCYRSVKSTPPTETMSKAHAMRFPLVGSAMLLSLFLLFKFLSKDLVNAVLTSYFFVLGILALSATLLPAIRRFLPTKWNEDVISLHFPYFRSYAPLDVEFTRSQVVAAIPGTFFCVWYVAEKHWLANNILGLAFCIQGIEMLSLGSFKTGGILLVGLFFYDIFWVFFTPVMVSVAKSFDAPIKLLFPTRVVARPYSMLGLGDIVIPGIFVALALRFDVSRGSKSNYFKSAFSGYAVGVTLTIVVMNWFQAAQVGDCICNL	signal peptide peptidase [Artemisia annua]
PWA90528.1	MELVFFDTLMAIKGACSCIKQWWIKSGSDTLGQYNGVYYFSALNAFSRYSPCLITRQGIEMLSLGSFKTGGILLLLFPTRVVARPYSILGLGDIVIPGMAFLVALALMFDVTRGSKSNYFKTHYVIHCTSCYRFIGFLAAHCIWNGEVKPLLEFDESKTTTFGDGDADETTSKKEEFAVIFLAFSCTTVSQDYEKRQIIHVLEAEQILCLQRFANWRISRVAEIEDIWVKFRWFETGRKRLPGRIWPDNHMLYEFARKMVVSRVGAIGCYPTQKKTNSTGECIVETEKWSASYLIEKTKQFFLDEYISQYLYGSDTRTKNSDDGGGMTPEGLRTCMSLGYSKKKILGNSCAVLQIAMYLWQSCNCGWLACAKVAIGKSRGLTSLVMGKTGFWSNQIEIL…	signal peptide peptidase [Artemisia annua]
PWA56576.1	MELVFFDTLMAIKGACSCIKQWWIKSGSDILGQYNAYAPLDVEFTRSQVVAAIPGTLFCVWYIAMKHCLANNILGLAFYIQGIEMLSLGSFKTGGILLLLFPTRVVARPYSILGLGDIVIPALALRFDVSRGSKSNYFKTHYVIHCTSCYRVIGFLAAHCIWNGEVKPLLEFDESKTTASGDGDADETTIVLFSDYMLSSKTSMLECDSESFSPSDLRELAMLQHCFTNHRFWSFSLFVIYGLLISAISYFMKLLLSSGLHDIDEGVDVNTFSEK	signal peptide peptidase [Artemisia annua]
GCB27853.1	MDEVSPIAELLGQAIYQFTQIKPLLPTYGHLLVSALFPIYIGAHASLSRPSSAAKPEKSEEDGDESEEEEAGGIQKMEGLAPSDALMFPLTAGLTLGGLYLVIKHMGADLLNKILGYYFSQMGMLFAIAFLKDSFAVVRSFVFPREYSSSGKIWKRRSTQRVFESASEGASRSESSEVGIRNSPLPGFWGSIPLPHTARAALWTCREIVYWRAKLRIHIHRVLRTECWLSILDIISIAVSFPTIGYFTFVSKPWWLTNFLGFSFCYGTLQFMSPSTFITGSLILGSLFLYDIYFVYFTPLMVTVAKTLDVPIKLLFPRPAAPGEAPDTISLAMLGLGDIIIPGMMVGLALRFDLYLYYKRKGQQKARAEGKDSEIVKPVYQSALGGWGERFWTRSVVPS…	signal peptide peptidase [Aspergillus awamori]
RAQ74054.1	MAEVSPFAEFLGQAIYQFTAVKPLLPTYGHLLVSVLFPIYIASHASLSRPSSAAEPPKESQDADGDESDDEDEDEEEENDDRRVEGLAPSDALIFPLTAGLTLGGLYLVMKWMGADKLNKILGFYFSQMGIFFATAFVKDSLAVLRSFVFPRRYSKAGKTWKVKQSDRVFTVVQEGSTTSEPLEARNSPLPGVFGSIQLPGPVLNLLWTCRNLLYQRVKLRVVLRRIIKTECSVGLLDLFSLVLALPAIGYFTFVTKPWWLTNFLGFSFCYGTLQFMSPSTFLTGSLILSSLFFYDIYFVYFTPLMVTVAKGLDVPIKLVFPRPAGPDAPPDAVSLAMIGLGDIIVPGMMIGLALRFDLYLYYKRKGLQKAQAEGKAQEIVKPVYQSATGGWGERFWVS…	signal peptide peptidase [Aspergillus flavus]
KEY80159.1	MDEVSPLAELLGQAIYQYTKIKPFLPTYGHLLVSALFPIYIGAHASLSRPSSAAKPPKKATNNIETDNEEEDEEGLSPVQKMEGLEPSDALMFPLTAGLTLGGLYLIIKWLDDPAILNKVLSFYFSQMGLFFAVAFLKDCLLVFRSFLFPRRYRFAGRIWRAKQSERVFKADQQDSTQGALLALSTVGYFAFVAKPWWLTNFLGFSFCYGALQFMSPSTFKTGSLILSSLFLYDIYFVFYTPLMVTVATKLDVPIKLLFPRPPAPDEAPDVVSLAMLGLGDIVIPGMMVGLALRFDLPFPNLISRPACLGTLSE	signal peptide peptidase [Aspergillus fumigatus]
PYI30133.1	MDDVSPFAEILGQVIYQFTLIKPLLPTYGHLLLSAIFPIYIGAHASLAKPPSATKPPKKTQGSGYESDDDESEEENKGNGHKMEGLAPSDALMFPLTAGLTLGGLYLFIKYKGAETLNKILGYYFSQMGLFFAIAFLKDFLSVVRSFVFPKRYSSAGRTWKQKPSEQAFLAAKDDPNSPQSADSRRSPLPGVFSRIPLPGAVRTAIWKLRSTLYWRAKLRVHVHRLVRGEVWLDMLDLLSTLLALPAIGYFTFVTKPWWLTNFLGFSFCYGTLQFMSPSTFVTGSLILGSLFFYDIYFVYFTPLMVTVAKKLDVPIKLLFPRPPVSGEAPDTVSLAMLGLGDIIIPGMMVGLALRFDLYLYYKRKGLQKARAEGNGVEFIKPIYQSATGGWGERFWTRS…	signal peptide peptidase [Aspergillus indologenus CBS 114.80 CBS 114.80]
GAQ03833.1	MDEVSPLAELLGQAIYQYTKIKPFLPTYGHLLVSALFPIYIGAHASLSRPSSAAKPPKKDTNNNETDNEEEDEEGLGPVQKMEGLEPSDALMFPLTAGLTLGGLYLIIKWLDDPAILNKVLSFYFSQMGLFFAVAFLKDCLLVFRSFVFPRRYRYAGKIWKAKQSERVFIAAQQDSTQGSVQFRHTPLPGIFGSIPLPTALVTGLWACRNVAYQRLKLRAHVRGLFNGECLVGLLDVISALLALSAVGYFAFVAKPWWMTNFLGFSFCYGALQFMSPSTFKTGSLILSSLFLYDIYFVFYTPLMVTVATKLDVPIKLLFPRPPAPGEAPDVVSLAMLGLGDIVIPGMMVGLALRFDLFLYYRKKGIEKSRLESKGQEIIKPQYQSATGGWGERFWVWSV…	signal peptide peptidase [Aspergillus lentulus]
GFF86097.1	MDEVSPLAELLGQAIYQYTKIKPFLPTYGHLLVSALFPIYIGAHASLSRPSSAAKPPKKDTNNNETDNEEEDEEGLGPVQKMEGLEPSDALMFPLTAGLTLGGLYLIIKWLDDPAILNKVLSFYFSQMGLFFAVAFLKDCLLVFRSFVFPRRYRYAGKIWKAKQSERVFIAAQQDSTQGSVQFRHTPLPGIFGSIPLPTALVTGLWACRNVAYQRLKLRAHVRGLFNGECLVGLLDVISALLALSAVGYFAFVAKPWWMTNFLGFSFCYGALQFMSPSTFKTGSLILSSLFLYDIYFVFYTPLMVTVATKLDVPIKLLFPRPPAPGEAPDVVSLAMLGLGDIVIPGMMVGLALRFDLFLYYRKKGIEKSRLESKGQEIIKPQYQSATGGWGERFWVWSV…	signal peptide peptidase [Aspergillus lentulus]
GAQ40835.1	MDEVSPIAELLGQAIYHFTQIKPLLPTYGHLLVSALFPIYIGAHASLSRPSSAAKPEKSDEDGDESEEEAGGIQKMEGLAPSDALMFPLTAGLTLGGLYLVIKHMGAELLNKILGYYFSQMGMLFAIAFLKDSFAVVRSFIFPREYSSSGKVWKTKSTQRIFETAAEDASKSESSEVEIRNSPLPGFWGSIPLPHTARAALWTCREIVYWRAKLRIHIHRVFRTECWLSILDIISIAVSFPTIGYFTFVSKPWWLTNFLGFSFCYGTLQFMSPSTFITGSLILGSLFFYDIYFVYFTPLMVTVAKTLDVPIKLLFPRPAAPGEAPDTISLAMLGLGDIIIPGMMVGLALRFDLYLYYKRKGQQKALAEGKGSELVKPVYQSALGGWGERFWTRSVAPSK…	signal peptide peptidase [Aspergillus niger]
KJK68319.1	MAEVSPFAEFLGQAIYQFTAVKPLLPTYGHLLVSVLFPIYIASHASLSRPSSAAEPPKKSQDADGDESDDEDEDEEEKNDDRRVEGLAPSDALIFPLTAGLTLGGLYLVMKWMGADKLNKILGFYFSQMGIFFATAFVKDSLAVLRSFVFPRRYSKAGKTWKVKQSDRVFTVVQEGSTTSEPLEARNSPLPGVFGSIQLPGPVHNLLWTCRNLLYQRAKLRVVLRRIIKTECSVGLLDLFSLVLALPAIGYFTFVTKPWWLTNFLGFSFCYGTLQFMSPSTFLTGSLILSSLFFYDIYFVYFTPLMVTVAKGLDVPIKLVFPRPAGPDAPPDAVSLAMIGLGDIIVPGMMIGLALRFDLYLHYKRKGLQKAQAEGKAQEIVKPVYQSATGGWGERFWVS…	Signal peptide peptidase [Aspergillus parasiticus SU-1 SU-1]
RJE18286.1	MEEVSPLAEFLGHILYKFDHVKPILLLDAHILIAALFPIIIAAHASLSRPSSAAKPPKKDDDEAESEDDEDEPSRLSKAESFEPMDALIFPLLAGCTLSLLYLVLKWIKDPAILNKILSFYFCQVGVFFIEIFVKDALVVLRSFVFPRQYRRGGKVWKVDQSKRCVTACGNEQSNSAESRHSPLPGILSVIPLPAYLTDRLWLCRHWMYQHVKVQANVRGIQKIKFRMGLLDVVSVVVAVAVTGYFSMVSNPWYLTNFVGISFCYCALQIMSPSTFWTGSLILGSLFLYDIYFVFFTPVMVTVATKVDAPIKLLFPRPSMPWEAVTTTPSEATTTVPWEATTTTPWGATTTNPWEPEIMNWDPESMAPVPWPEDIKAPSLAMLGLGDIVLPGLVICMAL…	signal peptide peptidase [Aspergillus sclerotialis]
RMJ27158.1	MEEVSPFAEFLGHLCYHFRLVKPFLPVYGHILASALFPIYVGAHASLSRPSSAAKPPPEDDDDTDAEEGEGQNRRQKIESLEPTDALMFPLMAGLTLSMLYLLLKWLGDPAILNKVLSFYFSQMGIYFMGIFLKDGLQVLRSFIFPRQYQQGGKIWDANQSQRVFTACAQSGPSSKATETRCSPLPGVLGRIPFPASIRSMLWFCRNLAYQQVKFLTHVRGVQKAKALLGLFDAVSVVSALSATAYFAFVGKPWWLTNLLGFSFCYNTLQLLTPSTFWTGTLLLSSLFFYDIYFVFYTPMMVTVAKKLDAPIKLLFPRPPSPEEAEMPDAVSLAMLGLGDIVIPGMVMCLALRFDLFLYYKLKGVRKAQAEGKGSEVVKPQYQSATGGWGERFWSRGIS…	signal peptide peptidase [Aspergillus sp. HF37]
PLN81686.1	MAEVSPFAELLGQAIYQFEAIRPLLPTYGHLIVSALFPIYAGAHASLSRPSSAAKPPKKSETDDGNDSESEDEDEEDQGDDRKMEGLEPSDALMFPLTAGLTLGGLYLVIKYMGADLLNKVLGFYFSQMGIFFAMAFLKDALLVMRSFTFPRKYSHSGKVWKQKRSEPVFTIVRDKSLDADSAETRSSPLPGILGSIPLPGWALSTIWTCRKLAYQRAKLRINLHRVVRAECSVSWLDLLSFLMALPAIAYFTFVTKPWWLTNFLGFSFCYGTLQFMSPSSFVTGSLILSALFFYDIYFVFYTPLMVTVAKKLDVPIKLLFPRPDPSGDPDLVSLAMLGLGDIVIPGMMVGLALRFDLFLYYKRKGLQMVQGSGKEQEPVKPIYQTATGGWGEWFWTRT…	signal peptide peptidase [Aspergillus taichungensis]
KAL4786027.1	MAEVSPLAELLGQALYQFTLVKPLLPTYGHVIISALFPLYVGAHASLSRPSSSAKPPKPSDKDIQNQSEDEEEDEEPQDDDQKMEGLAPSDALVFPLTAGATLGGLYLVIKWAGADILNKILGFYFSQMGMFFAMAFVKDALSVLRSFVFPRKYTRGGRTWKPRLSERIFELAPRQTPSEPTGVRQSPLPGIFGSIPLPIFVLKMLWACRAVLYWRAKLRVHVHRVVHFKCSLGALDILSGLLSIPAVAYFALVSKPWWLTNFLGFSFSYGTLQLMSPSTFVTGSLILGSLFFYDIYFVYFTPLMVTVAKNLDVPIKLLFPRPPAPGEAPDTVSLAMLGLGDIIIPGMMVGLALRFDLYLYYKLKGTLKAQSEGEVSGFVKPVYQAATGGWGERFWASS…	signal peptide peptidase [Aspergillus varians]
XP_078046531.1	MASEINEIVAQISENVTERNATIPGKISSTPEGMAIAYGSLIIMAVLPIFFGSYRAVKHHMEYQANYEEEGAPETMTCKDAMIYPFICSFTLVGLYVAYKVCPENYINVILVSYFLFLGIFSLCNVTSPLISSLVPAAIPKTQYHFMFTSGEGENAESIIAYKFNLHDCVCLVCCSLIGAWYVLKKHWIANNLFGIAFAINGVEQLHLNNVVTGCILLFGLLLYDAFWVFGTDVMVTVAKSFEVPIKLVFPQDLLEKGLTANNFAMLGLGDIVLPGIFIALLLRFDNSLSRKSNVYFYATFFAYFMGLLITMLIMHLFNHAQPALLYLVPACLGTPILLALVKGDIKALFSYEDYPKVVPDKKQEKQTQVESKKTS	signal peptide peptidase [Augochlora pura]
XP_021338622.1	MGTNTSGYHLALGLLGLSIILFNFIVYPATVQMLLYTLLIIYSGSKSSLEHGDRGYPQVFTEFDAFIFPIAGSFILITIYFAYRLFGIYHINLLMCAYLTIIGYVSLTNLLYNFFHPFFALYLTSKCYNFPNKENPTINFSVDTPIYSIASLLIVSAWLKTKHWTLHNIIGIAFCIEAIRTVSIGNLIIGGILLWGLFLYDIFWVFGTSVMTTIAKVSDAPIKLFLPYTNSYKEFCIIGLGDIVLPGIFISMTMKFDNYIEAANDGKKSNHFWFTLLSYQIGLSFAGYALNKYNSGQPALLYLVPSISLGFLTSIFVSGHAALALEFEEQQRL	Signal peptide peptidase [Babesia microti strain RI RI]
MBP2650184.1	MYDIAESSKFKGVILRINSPGGSAAASQEIYEAVEYIRSKGKTVFASMADVAASGGYMIAAACDKIIASSSTFTGSIGVIMQIPYYKELAEKVGVSFNTIKSGELKDMGNPMRSMTDAERKLLQSMANMVHEEFISLVAKGRNMDIDKVRKLADGRIFTGRQAYENGLVDQLGNYFTAIEEMKKALGINEIKIVKMNGKKSRGINISLNTEDLLSGCITRMKWFDNI	signal peptide peptidase [Bacillota bacterium]
EAR64300.1	MFLKHFKSYCVLTLGKGKKGGEDMNGKRWAALGIAAALLFFSIITSVLSTFAFRNAESTFADMFPVDEAFSEEIIEPGSSSKKIAVLNVDGTIQDAGDASSLFASPGYNHKSFMKKLDHVKEDDSVKAVILRVNSPGGGVVESSEIHDKIVEIQKEAKKPVYISMGSMAASGGYYISAPAEKIYASPETLTGSLGVIMQGYNYAGLAEKYGVEFVTIKSGPYKDIMSPSREMTEEEREILQSMIDNSYEGFVKVISEGRGIPADQVRKIADGRIYDGRQAKELNLIDGFGFFEDVVDELEKDHKLKGAQVVSYSENMGFGSLFSMGARKVMGDDIEMAGMMKLLSQPNAPRLMYMYSE	signal peptide peptidase [Bacillus sp. NRRL B-14911]
CAN2247519.1	MNAKRWIALVIALGIFGVSIIVSISMSFFESVKGAQTDLTSLTDESQEKTLENGSLSSKIAVLEVSGTIQDNGDSSSLLGSDGYNHRTFLKNLEHAKDDKAVKGIVLKVNSPGGGVYESAEIHKKLEEIKKETKKPIYVSMGSMAASGGYYISTAADKIFATPETLTGSLGVIMESVNYSKLVDNLGISFETIKSGAHKDIMSPSREMTKEEKNIMQSMVDNSYEGFVDVISEGRGMSKAEVKKIADGRVYDGRQAKKLNLVDELGFYDDTISAMKKDHKDLKNASVISYEESFGLGSLFTMGANKMFKSEIDFLNMREILSQSGSPRMMYLYAK	signal peptide peptidase [Bacillus subtilis]
MBP1676381.1	MMYFYRHYVGGEALLAFCIHTILLIFVVFCIDADTFTFKKNTNTFMKPCFSHPKTWMLALLLMLFLVPQTALAKRIKPNTVYVISLKGSLIEYKDKNKFSDIIPVLMGFKPNVTLGMNHLIKNIRAARNNPNIIGIYLVGGTLKGGYGMFAEVRDALEDFRRSGKFIIAYADNYSQSNYYLASVANKIMLNPYGSVDLKGLASRSTFYKNMMDKAGVEMQVVKVGEYKSAVEPFSATAMSEKNREQVTEYLHSLWKNLSSEMAESRKLTTNAINANADEYTLMQAAGKLKTSHLVDTLVYADQTDSILNSYSLFPGKKVAFTGHYNFTKKNRRSPRDRNKIAVVYANGEIGGSRGGIDADAMIRTCRALEKNPGIKAVVLRVNSPGGSAFDSEKIWRAL…	signal peptide peptidase [Bacteroidota bacterium]
MCE3259466.1	MKQFFGAFFGSVLGIIIATILAVVIIIGAIKSSIGGALKEERETAVVKPNSVLRIVLNGHIIDREVENPFADIKGLKEFSSADGTGLNMLLKKIKAAGEDKNIKGIYLDLKTIAAGYANITELRNALLDFKKTDKFVYCYSEFYDQRSYYLASAGSKVFVNPQGALEFKGLSMNLMFYKQTLEKLGVDMQVFRHGKFKSAVEPFLLDKMSEANRLQSETFLNSIWSSMLDGISKERKIKVDELNAWANDLAIEDPQSAVGKLVDATAYEDEVIS	signal peptide peptidase [Bacteroidota bacterium]
MBP1638223.1	MKQFLKFTLATIVGIIITSLLSSLLFFGLIGAIASSTEKTVKVQSNSVYELDLEGQLVERSEDDPFSGVFADAVGKYEVKNIGLDDVLANISKAKDDVNIKGIYLKGGTLSGGYASVKEIRDALADFKKSGKFIVSYADMYSQRMYYLCSVADKVYINPQGMIEFQGIAANTMFLKNTLDKLGVDAQVVKVGTFKSAVEPYLNTKMSDANKVQVNTFISSIWNNLISEISVSRKISKDSLNRYADDMMTFQPTEKLLKNKMVDSLTYIDGMDVVLKKMLKVDNDDDVQTVSHSEYCKVPSLEKMQKDKIAVIYAAGGIDMDKNEGIVSKDLVETIRKVMKAKSVKAVVFRVNSGGGSAYGSEQIWHALAELKAQKPLIVSMGDYAASGGYYISCMADSI…	signal peptide peptidase [Bacteroidota bacterium]
MBP1677940.1	MKQFLKFTLATIVGVILASLLGMLIFFGVVGAIAGSSEKVTEIKPNSVYQLDLRGSLVDRSEDDSFSAALAEVFGQPAQQVLGLDDILANIEKAKNDPNIAGIYLKGGELMGGFASMKEIRDALIDFKKGGKFIVAYADNYLQKDYFLASVADKVLLNPEGMLELKGLSAEVLFLKNTLDKLGIQMQVVKVGTYKSAVEPYINTKMSDANREQVTAYAKSLWSNMLHQISFSRKVPVDSLNAYADEMMMFQPTAKSVKYHLVDSLVYVDQVDSILKSYAKDYKIVKHADLLNAPDNKKYEKNKLAVIYAVGGIDDGDGEGIVSETLVENIDKAAKDESVKAVVLRVSSPGGSAYGSEQIWRALSNLKAKKPLIVSMGDYAASGGYYISCIADKIVAQPN…	signal peptide peptidase [Bacteroidota bacterium]
MBP1640973.1	MKSFLKIVLATFVAVILASVFLFFILLGILGGIAASSSEETTVKPNSVFVLSLNGQIIERSEDNPFASLLKTYSDRTQEMGLNDILSAIKKAKTNENIKGIYLEAGSLMAAPASLREVRQALTDFKQSGKFIYAYGAFYSQGSYYIASVADKVFLNPEGMVNWHGVAVQKTFYKGTFDKLGVEMQVVRVGTYKSAVEPFITTKMSDANREQVTAFSNSIWKTVVDDVASSRRITPEQLNLFADQGISFKPAAELVKVRLVDSLLYDDGIQSYLKKKIGAKEKDDLSLVKLETMKNAASDEKISENKIAVVYAYGEIDGVNSDGISSEEMVETLAKVRKDDKIKAVVFRVNSPGGSALGSELIWREVNLIKNQKPIFVSMGDYAASGGYYISVPADMIIA…	signal peptide peptidase [Bacteroidota bacterium]
KAL6077434.1	MGSEWLLLVDPSTLSMLAFAFLVLVIGSLRSLSLYLAQLQMWEGRRQRQREEGGYSKEHENAEEAENEENNSNDLKWQSALLLPLIGSLLLLVLFFFLDMMAPVLSFIFTLSSLFSACFVLYPLVGDLAAFLHIPSHFRSPQLLTRVTRESHISTSIPLALLPAALLVAVWFFTGFWALTDILAFCLGITALCFLRINNLKLATLILWMFFFYDIFWVFISPFIFKDSVMVSVARRMPSLPTVIIVPRVFLDGYSLLGMGDIILPGLYLAFLRRFDHFNGVKNMWTGGYFRVGLLSYVLGLILTIFVLVAFQAAQPALLYLVPSVYITTVFVARKDFNALWNNTRPTSMDEGRIDTEAPLEGAEEGRGSVSYKRLQITTEDYGDEVDEEDGISSSSSSP	Signal peptide peptidase [Balamuthia mandrillaris]
AHI05257.1	MKNNFFKKLIILIVVFLGLGFIVGKLNLDGQAPQKITQNSILRLDMNGVILNGKKFLANVDGYAKNDHIKAVLIDINSPGGAVGPSQEMFQAIKNIKDGLKKPVVCVTTGIMASGAYYAGVACDKIVVAPGALIGSIGVIFEFANMEKLYDWAKISRYSITSGKYKDSGAEYRSMRDDEKALFQGLVDEVYAQFRDTVKTSRNLADDKLDQYADGRVFTGVTAVKEGFADQIGFYNDAVKLAAEMAKLGDNYTVFTPPKKKTSIFDIGAEREDSLNSLVEFADSLKAQKGLSLEDAFKFLLKTRYLNQPMYLMPGVWE	signal peptide peptidase [Bdellovibrio bacteriovorus W W]
OYZ17605.1	MKKSFLAKVVIVALVFLVLGFLLKKGGSYFSADDDDAKIDIAKNSILHMELSGVIMNGKRFIKNLNKYRKDKNIKAIVININSPGGSVGPSQEIFAEIRRAKEETKKPIICVSTGIMASGAYYSAVACDKIVVAPGALVGSIGVIMEFANLEKLYDWAKISRFTITSGRFKDSGNEFRSMRDDEKALFQSMITEVYQQFRTTVKEARKLDDKIMDQYADGRVFTGTAAVKLGFADQEGMFEDAVNLAAAEAKLGTDFEVIEIPKRKKSILDFGDTSEDDPVNSVAQVKGLFADQAIGQSVEKVFRMKYLNQPMMIMPGFWDDNK	signal peptide peptidase [Bdellovibrio sp. 28-41-41]
OFZ29009.1	MSKWSFRKKFFVGLVLFFVGFGIYKYFTNKNEETERAFSKNEILHLEIHGVIMNGKKFLSNLKKYKKDNSVKAIVIDINSPGGAVGPSQEIYYEILRAKQETKKPIICVSTGLIASGGYYASLACDKIVVTPGALIGSIGVIMEFANLEELYGWAKIKRYTITSGKFKDSGAEYRSMRDDERQLFQDMINEVYEQFRSTVASARNLSASEVAAVADGRVMTGSAAVRFKLADAEGTFEDAVRMAAQAAHLGDDYRIFKPRRDKMGFWDVLDFADEDDDELNTLQQVKEMFTQKSIAGEAIHSLLKVKYLNQPLFLMPGYWE	signal peptide peptidase [Bdellovibrionales bacterium RIFCSPHIGHO2_01_FULL_40_29]
XP_008600111.1	MASNSSLIVPVGGGLLDGLNSTSHNATSRPDTWFGALQDVDFLLLEAKLVLSAAGIIYVGAHAALRRPPSAALPKDKKARRKTEEEDKLSQGLEMSDAILFPVMAGIVLMGLYYLIQWLNDPAIISKILRWYMSIVSVASLVTLYAHGVDLVAAFVFPKYWRGPDGILRTANQKTQAVVRCDNVGNVGDGSSPATGNPLPGVLSLLAPTKKLQKVAWETRAIFKRDWLLRFFLQGVGEEKTYIKFATMMALPLAAATSVLYFSSNSPFLSNMLGYGMCYCAFLVLSPTDLLIGSLVLWGLFFYDIFMVFYTPYMITVATTLEVPIKLQFKAAQRQSILGLGDIVIPGMFIAWALRADLWLHYKRLVKYESTELKILEKDAASGELVTRSETKHREIKPP…	signal peptide peptidase [Beauveria bassiana ARSEF 2860 ARSEF 2860]
XP_038899627.1	MKNAERIANFALAGLTLAPLVMKVDPNVNVVLTACLTVFVGCYRSVKPTPPSETMSSEHAMRFPFVGSAMLLSLFLLFKFLSKDLVNAVLTCYFFVLGILALSATLLPAIKRYLPDHWNQDAIVWRFPFFRALEIEFTRSQVVAAIPGTFFCAWYALKKHWLANNILGLAFCIQGIEMLSLGSFKTGAILLAGLFVYDIFWVFFTPVMVSVAKSFDAPIKLLFPTADAARPFSMLGLGDIVIPGIFVALALRFDASRGKDGQYFKSAFMGYTVGLVLTIIVMNWFQAAQPALLYIVPAVIGFLAAHVIWNGDVKPLLEFDESKTGMSSEDGGEDDKGSKKE	signal peptide peptidase [Benincasa hispida]
KAL2941968.1	MKNFERLANLALAGLSLAPLVVKVNPNVNVVLTACLAVYVGCYRSVKPTPPTETMSNEHAMRFPLVGSAMLLSLFLLFKFFSKDLVNAVLTCYFFLLGILAFSATLLPAIKRFLPNHWNENVVVWRFPYFRLLNNESDAHCGPTALEVEFTRSQAVAAIPGFFFCVWYAAKKHWLANNILGLAFCIQGIEMLSLGSFKTGAILLGGLFLYDIFWVFFTPVMVSVAKSLTHLLSFYFPQQMQQGHFPCWTRRYCHSWKNLLKNLLALLLTVPHCGLTSLGIFVALALRFDVSRGKESQYFKSAFFGYTAGLVLTIVVMNWFQAAQPALLYIVPAAIGCLAVHVMWNGDIKPVCDFLFSIVAIHSILRFPFLILRFGISYQQGVINSSLQDLEQMLHMDMY…	Signal peptide peptidase [Bienertia sinuspersici]
YP_010778336.1	MLENPYYYIIPAAIYGIYYSFKKNKANGQCDIVKYTDFTSNIQDKYKIFSKKKKAQEDNKKNYLYFKFDDLFENNNQERQLQNLSLLTQIMIKECDPQYVELILHIECCGGRAYLFEKAYIDIMNLKSNGFIVTALIDSYCASGGYMMALPCNKIVCSELAKIGSVGVIASLTNYHKLINKYGIEEKTFKTGDFKGNFPIGESYTDDDVKKMNENLNKTFEMFLGMVKKHRPVTEENLIEIKTAQIWYGNDAKNKNLVDEINSSYNYIKKLIDDNNIVYTIKQNNIGTAKSNTSIFNFIGIINDVFNNFFTQNNK	signal peptide peptidase [Bodo saltans virus NG1]
NP_001039589.2	MDSAVSDPHNGSAEAGGPTNGTTRPPSTPEGIALAYGSLLLMALLPIFFGALRSVRCARGKNASDMPETITSRDAARFPIIASCTLLGLYLFFKIFSQEYINLLLSMYFFVLGILALSHTISPLMNKFFPANFPNRQYQLLFTQGSGENKEEIINYEFDTKDLVCLGLSSIVGVWYLLRKHWIANNLFGLAFSLNGVELLHLNNVSTGCILLGGLFIYDIFWVFGTNVMVTVAKSFEAPIKLVFPQDLLEKGLEADNFAMLGLGDIVIPGIFIALLLRFDISLKKNTHTYFYTSFAAYIFGLGLTIFIMHIFKHAQPALLYLVPACIGFPVLVALAKGEVTEMFSYEESNPKDPAAVTETREGTEATTSKGLEKKEK	signal peptide peptidase [Bos taurus]
KAK6592684.1	MDNVKDLLAKYGSAIYTHREMIKLEIHVILAALFPIYIGSHASLQRPPSASPPRKSSSSDSLQTSDEEDEEESRAQMEGMTPSDAIIFPLLAAVALGSLYFIIKWLDDPAILNKILGWYFSTLGIFGVGRLAKDSLDVGVGFIFPNVWTRGNSIFHVDQKSRRQVSDDGKGKLVNVGVVNPLPGRLSKLRLSQRVTDLLWDVRGLLRTNYTLNLHIKTILPHQKSPIKFTSLLGLLIGIATITAYNMLNAPWYLTNLMGFGFCYGSLQLMSLTTFFTGSLVLFGLFFYDIIMVFYTPLMVTVATTLDVPIKLVFPAGESGRGSMLGLGDIVLPGILVALALRFDLYLHYLYLQKSTSPTVSPSTTSKKATEISTTPNSPSQKPAYRPATGLWGERFWTS…	signal peptide peptidase [Botrytis cinerea]
XP_013687342.2	MKNCERIANLALAGLTVAPLVVRVNPNLNVVLTACLTVYVGCFRSVKDSPPTETMSKEHAMRFPLVGSAMLLSLFLLFKFLSKDLVNAVLTAYFFVLGIVALSATLLPAISRFLPKPWNDNLIVWRFPYFKSLEVEFTKSQVVAGIPGTFFCAWYAWKKHWLANNILGLSFCIQGIEMLSLGSFKTGAILLVGLFFYDIFWVFFTPVMVSVAKSFDAPIKLLFPTGDALRPYSMLGLGDIVIPGIFVALALRFDVSKRSQPKYFTSAFVGYVVGVVLTIVVMNWFQAAQPALLYIVPAVIGFLASHCVWNGDIKPLLAFDESSKSTEEEVSKTHEE	signal peptide peptidase [Brassica napus]
XP_009129103.1	MKNCERIANLALAGLTVAPLVVNVNPNLNVVLTACLTVYVGCFRSVKDSPPTETMSKEHAMRFPLVGSAMLLSLFLLFKFLSKDLVNAVLTAYFFVLGIVALSATLLPAISRFLPKPWNDNLIVWRFPYFKSVEVEFTKSQVIAGIPGTFFCAWYAWKKHWLANNILGLSFCIQGIEMLSLGSFKTGAILLVGLFFYDIFWVFFTPVMVSVAKSFDAPIKLLFPTGDALRPYSMLGLGDIVIPGIFVALALRFDVSRRSKPQYFTSAFVGYVAGVVLTIVVMNWFQAAQPALLYIVPAVIGFLASHCIWNGDIKPLMAFDESSKSTEEESKSSEGEVNKSHAE	signal peptide peptidase [Brassica rapa]
XP_009114179.2	MKNCERIANLALAGLTVAPLVVRVNPNLNVVLTACLTVYVGCFRSVKDSPPAETMSKEHAMRFPLVGSAMLLSLFLLFKFLSKDLVNAVLTAYFFVLGIVALSATLLPAISRFLPKPWNDNLIVWRFPYFKSLEVEFTKSQVVAGIPGTFFCAWYAWKKHWLANNILGLSFCIQGIEMLSLGSFKTGAILLVGLFFYDIFWVFFTPVMVSVAKSFDAPIKLLFPTGDALRPYSMLGLGDIVIPGIFVALALRFDVSKRSQPKYFTSAFVGYVVGVVLTIVVMNWFQAAQPALLYIVPAVIGFLASHCVWNGDIKPLLAFDESSKSTEEEVSKTHEE	signal peptide peptidase [Brassica rapa]
XP_009152212.1	MKNCERIANLALAGLTVAPLVVRVNPNLNVVLTACLTVYVGCFRSVKDSPPTETMSKEHAMRFPLVGSAMLLSLFLLFKFLSKDLVNAVLTAYFFVLGIVALSATLLPAISRFLPKPWNDNLIVWRFPYFKSLEVEFTKSQVIAGIPGTFFCAWYAWKKHWLANNILGLSFCIQGIEMLSLGSFKTGAILLVGLFFYDIFWVFFTPVMVSVAKSFDAPIKLLFPTGDALRPYSMLGLGDIVIPGIFVALALRFDVSRRSKPQYFTSAFVGYVAGVVLTIVVMNWFQAAQPALLYIVPAVIGFLASHCIWNGDIKPLMAFDESKTTEGEVDKAHEE	signal peptide peptidase [Brassica rapa]
XP_074602043.1	MATFQDHMFSLILDVDNATSVNETAAPVKFKPTTEGRAVAYSALLIMAVLPIIYGSFCSVDHLKKQKKKHKESGEMPETLSKSDAMWFPVIASFTLGGLYLVIKIFSQEYVNYLLSIYFFFLGIFALTRLVCRITDRTPSFLMKRVNYHLLFTKKEPKDTRPEAIIDFKYSTLDILAFILSALFGVWYVYKKHWIANNIFGIAFACSGIEFLSLNRIMNGCILLGGLFFYDVFWVFYTDVMVTVAQSFDAPIKLMFPQDLLENGFYGKHHAMLGLGDIVVPGIFIALLLRYDVSLKKRGYTYFYTSLIAYFLGLVLTVFIMTVFNHAQPALLYLVPACILSPLSVAFLKGDLKTMFKYEDHKEDIKPVENKKAKKVN	signal peptide peptidase [Brevipalpus obovatus]
XP_020207132.1	MKNTERIANLALAGLTLAPLVVKVDSNVNVILTACLTVYVGCYRSVKPTPFTETMSNEHAMRFPFVGSAMLLSLFLLFKFLSKDLVNTVLTGYFFLLGIFSLSATLLPSIKRFLPKPWNEDLIVWRFPYFRSLEIEFTKSQIVAAIPGTFFCVWYAWWKHWLANNILGLAFCIQGIEMLSLGSFKTGAILLAGLFVYDIFWVFFTPVMVSVAKSFDAPIKLLFPTADSARPFSMLGLGDIVIPGIFVALALRFDVSRGKQPQYFKSAFLGYTAGLALTIVVMNWFQAAQPALLYIVPCVIGFLAAHCIWNADVKQLLDFDESKSAKSSQEDSDDTSSKKVE	signal peptide peptidase [Cajanus cajan]
XP_020217788.1	MKKTERIANLALAGLTLAPLVVKVDPNVNVILTASITVFVGCYRSVKPTPPTETMSNEHAMRFPFVGSAMLLSLFLLFKFLSKDLVNTVLTAYFFVLGIVALSATLLPFIRRFLPKHWNEDVIVWRFPFFRSLEIEFTRSQIVAGIPGTFFCAWYASHKHWLANNILGLAFCIQGIEMLSLGSFKTGAILLAGLFVYDIFWVFFTPVMVSVAKSFDAPIKLLFPTSDSARPFSMLGLGDIVIPGIFVALALRYDVSRGKQPQYFKSAFLGYTFGLVLTIIVMNWFQAAQPALLYIVPSVIGFLAAHCIWNGDVKQLLEFDESKTANSSEESDAKSSKKVE	signal peptide peptidase [Cajanus cajan]
XP_020216275.1	MQNDIFFLHFSYTALEIEFTRSQIVAGIPGTFFCAWYASHKHWLANNILGLAFCIQGIEMLSLGSFKTGAILLAGLFVYDIFWVFFTPVMVSVAKSFDAPIKLLFPTSDSARPFSMLGLGDIVIPGIFVALALRYDVSRGKQPQYFKSAFLGYTFGLVLTIIVMNWFQAAQVTDLFHLSTFLVGVGEWLGVVVKSLMPNIILIHDGICL	signal peptide peptidase [Cajanus cajan]
XP_076244044.1	MASEVNEVVAQLTENVTDSNDSVTKRIPSTPEGMAIACGSLIIMAILPIFFGSYRAVKHHKEQQQQYKENGEQPDTMSCREAVIFPFISSFVLLGLYVLYKIFAKEYMNLILVSYFFFLGILALCHLTSPLISSLVPAAIPKTQYHIQFTKGEGDKAEHIINYKFNLHDFVCLICCSLVGAWYLLKKHWIANNLFGIAFAINGVELLHLNNVVTGCILLCGLLLYDAFWVFGTDVMVTVAKSFEVPIKLVFPQDLLEKGLTANNFTMLGLGDIVLPGIFIALLLRFDNSLSRKTNVYFYATFFAYFMGLLATMLIMHLFNHAQPALLYLVPACLGTPLLLALVKGDLKALFSYEDHPTINKQADKPAQTQIEAKKET	signal peptide peptidase [Calliopsis andreniformis]
XP_010425096.1	MKNCEKFANLALAGLTLAPLVVRVNPNLNVILTACITVYVGCFRSVKDTPPTETMSKEHAMRFPLVGSAMLLSLFLLFKFLSKDLVNAVLTAYFFVLGIVALSATLLPAIRRFLPDPWNDNLIIWRFPYFKSLEVEFTKSQVVAGIPGTFFCAWYAWKKHWLANNILGLSFCIQGIEMLSLGSFKTGAILLAGLFFYDIFWVFFTPVMVSVAKSFDAPIKLLFPTGDALRPYSMLGLGDIVIPGIFVALALRFDVSRRRQPQYFTSAFIGYAVGVILTIVVMNWFQAAQPALLYIVPAVIGFLASHCIWNGDIKPLMAFDESKTEEPKTDESKTSEEVNKAHDE	signal peptide peptidase [Camelina sativa]
KAI7990833.1	MKNSERVANVALAGLSLAPLVLNVNPNLNVILTACLTVYVGCYRSVKPTPPSETMSNEHAMRFPLVGSAMLLSLFLLFKFLSKDLVNAVLTCYFFVLGIVALSATLLPTMRRFLPKHWNEDLIIWRFPYFRSLEVEFTRSQIIAAIPGTFFCAWYASEKHWLANNILGLAFCIQGIEMLSLGSFKTGAILLAGLFVYDIFWVFFTPVMVSVAKSFDAPIKLLFPTSYPKRPFSMLGLGDIVIPGIFVALALRFDVSRGKESQYFKSAFLGYTVGLVLTIIVMNWFQAAQPALLYIVPAVIGFLAVHCIWNGDVKQLLEFDESKTTASEDDVSKSSKKVE	Signal peptide peptidase [Camellia lanceoleosa]
KAI7984455.1	MKKSERVANIALAGLSLAPLVVKVNPNLNVILTACLTVYVGCYRSVKPTPPSETMSNEHAMRFPLVGSAMLLSLFLLFKFLSKDLVNAVLTCYFFVLGIVALSATLLPAISRFLPKHWNEDLIIWRFPYFCSLEVEFTRSQIVAAIPGTFFCAWYASQKHWLANNILGLAFCVQGIEMLSLGSFKTGAILLAGLFVYDIFWVFFTPVMVSVAKSFDAPIKLLFPTGDSARPFSMLGLGDIVIPGIFVALALRFDVSRGKESQYFKSAFLGYTAGLVLTIIVMNWFQAAQPALLYIVPAVIGFLAAHCIWNGDVKQLLEFDESKTASEDGVDKLSKKVE	Signal peptide peptidase [Camellia lanceoleosa]
KKP34944.1	MAKISNHLTLSNLFFFLIFINMAPYLFKSIFLQYSKMLEPRTKVAQIDITGVLTNSTRTIKYLKKYFEDDSIKAILLKLETPGGATGTAQAIFNEIKALKKEFPKPIVAITENICVSGGYYIAIAADHIICAPGSALGSIGVLIPYQFKLKQFVEGYNIQYKPVSSGAYKMALDPFLDNTPEQTAMLQDLTDNIYEQFTQDVATQRKLSLSKTKEWANGKIFTGQQALKLNMVDELGSISNAIQRIKEKALIEGKIEWIRPVPKSPFAKLFGQADEDEDSALDTLASWFGDKIFSKLEERFAGIVSR	Signal peptide peptidase [candidate division TM6 bacterium GW2011_GWF2_32_72]
MCU1312173.1	MPENENRSRTLLWVVIGGGAFFLFVMAVFTVVYFAVKADHKTEFASGFGDKIAVVDVEGVLIDSKQFIKDLKRYDDDDSVKAIIVRINSPGGGVAASQEMYQAVRRIRDRKKKPIVSSISTVGASGAYYVAVGTSKIFADTGSIVGSIGVIAQWYNYGDLLRWAKLKDVTLKAGELKDTGNPARDMTPAERAYMQGIIDDMHGQFIHDVAEGRKMKDDDLKPLASGRVWTGQQALPLKLIDQLGDFQATVDDTAKSVGIKGEPTLVRPEKDKRTLADILFGDISDLIPDRTKMMQSNIGFYYLWR	signal peptide peptidase [Candidatus Angelobacter sp.]
GAN31663.1	MDISGIISDERKRGLAGLSDEPDMVARIKEELNTAARDKNMKAVILRINSPGGTVAASDMIYHEIEQFKEKTDTKIIACIMDLGASGGYYVAVSADKIIAHPTTVTGSIGVIMLNFSIEGLLQKIGVKDTSIKTGEHKDMGSPLKLMTEEERKIFQGVMDTLYERFLAVIAENRKELTPEKLRLLADGRIYTAKQALEYGLIDRIGYLDEAILLAKEESGLTEARVVTYHRPGVYKNNIYSQLSNAGFGTINLLNIDLKSFVNSGTPSFMYLWAP	signal peptide peptidase [Candidatus Brocadia sinica JPN1 JPN1]
VUT26636.1	MKETIVKKLPILAILCTFLLIQILSILMVPTFQETGIRAFEDPESFYNPIYFIVMIIAFTLLILLLAKYKVNILIRIIIVFAVFSTLVLGFSAFAPEIPKIFSMISSTAFSIIPSALLIFALLKYPRWYIMDAVGIILATTVSTIFGISFGIIPVMILLSLLAIYDFISVYKTKHMLTLADDVIDLKLPVLLVIPKKRVFSLEELDQVRSEGGEERDAYIVGLGDMIIPTILVVSSHIYIGPMTTIGAIVGGMSGLLLLMKNVEKGKAQAGLPFLNGGAIIGFLIAYLIGMIIA	Signal peptide peptidase [Candidatus Methanolliviera sp. GoM_oil]
MCU1300863.1	MPERRSRTLLWILIGGGAFFLFVLAVFSLVYLTLHAGSNEATFGGFGDRIGVVDLDGVILSPQPVVGQLKKFADDSSIKAIILHVNSPGGGVAASEEIYREVKRVREEKKKQVVVSIETVGASGAYYIAAASNKIYADQGSIVGSIGVIAEWVNYGDLLRWAKLKSIVLKTGEFKDTGNPTRDLTPAEQAYMQSLIDNMFGQFVHAVADGRGLKFDDVKSIANGKVWTGQQALSMKLIDNVGDFEAAVKDTAKSVGISGEPTLVHPEKDRRTLLDLMLGDVSKYLPDREKMLEQQVGFYYLWK	signal peptide peptidase [Candidatus Sulfotelmatobacter sp.]
XP_030480773.1	MKNVERVANLALAGLTLAPLVVKVDPNLNVVLTACLTVFVGCYRSVKPTPPTETMSNEHAMRFPFVGSAMLLSLFLLFKFLSKDLVNAVLTSYFFVLGIIALSATLLPAIKRYLPKHWNEDLIVWRFPYFRSLEIEFTRSQVVAAIPGTFFCAWYASQKHWLANNILGLAFCIQGIEMLSLGSFKTGAILLAGLFVYDIFWVFFTPVMVSVAKSFDAPIKLLFPTGDSTRPFSMLGLGDIVIPGIFVALALRFDVSRGKQGQYFRSAFLGYTFGVVLTIVVMNWFQAAQPALLYIVPAVIGFLAAHVIFNGEIKPLLEFDESKASQEDEDDKVSSKKEE	signal peptide peptidase [Cannabis sativa]
CEN52260.1	MNFLKNVLAAILGFFIATGILFVVFLFVISALASTFGDDGKIIVKENSVLVLDFKEPIKDYSKEVYFEDFDYKDKDFNGLSSILKAIEIAKTDDKIKGIHIKSSGNIGGLAMASELRQALADFKSSGKFIYAHNDFITQTDYYLQSVADSVFLSPMGELSFRGLSSEILFFKEMQEKSGVNMEVIRHGKYKSAVEPFLENTMSEANRLQMTELLNSLWNVMATDIAQNRNISIENLNNIAHNLEARTAELALKNKLIDGIIYSDEFEQILCRATNTQNISDLDFITINKYAESVVNKARLNRPKNKIAVIYAEGEIIYGKGNPEVIGNETIVESLREASEDESVKAIVLRINSPGGSALASELIHREIELAKKRKKVYVSMGNYAASGGYYIACNADKI…	Signal peptide peptidase [Capnocytophaga canimorsus]
CEN32609.1	MPTIKFQQISIDIRIYFEVMNFLKNVLAAILGFFISIGIFFIFFLIFISMMVSSLGTTDTNVIVENNSVLELDFKTPLKDYGERVYIEDFDYTIEEFNGLNSILQAIEYAKTDDRIEGITIKSTGNVGGLVFAQELRKALQDFKTSGKFVLAYNEEIPQTDYYLQTVADSIFLNPLGYLNFRGLSSEVLFFKDIQEKTGVTMEVIRHGKYKSAVEPFLDNKMSEENRLQITELLNSMWNVIVEDISKDRKISVEKLNEIANNLGARTPKLAKDNNLIDGVIFKDEFEQILCEKTESSQINEVNFINIEEYAENVVNKATLKKQRDKIAVIYAEGEIVYGMGQPGIIGNETITESLRKATEDENVKAIVLRVNSPGGSALASELIHREIELAKKYKKVYV…	Signal peptide peptidase [Capnocytophaga cynodegmi]
CEN34657.1	MPTIKFQQINIDIRIYFEVMNFLKNVLAAILGFFISIGIFFIFFLIFISMMVSSLGTTDTNVIVESNSVLELDFKTPLKDYGERVHIEDIDYTIEEFNGLNSILQAIEHAKTDDRIEGITIKSTGNLGGLVFAQELRRALQDFKTSGKFVLAYNEEIPQTDYYLQTVADSIFLNPLGYLNFRGLSSEVLFFKDIQEKTGVTMEVIRHGKYKSAVEPFLDNKMSEENRLQITELLNSMWNVIVEDISEDRKISVEKLNEIANNLEARTPKLAKDNNLIDGVIFKDEFEQILCEKTESSQINEVNFINIEEYAENVVNKATLKKQKDKIAVIYAEGEIVYGMGQPGIIGNETITESLRKATEDENVKAIVLRVNSPGGSALASELIHREIELAKKHKKVYV…	Signal peptide peptidase [Capnocytophaga cynodegmi]
XP_004346977.1	MTEASDPTPASSMLAPWAAMLTDPAVYAILGSSLFLVWHGSERSAQAVAAVKRNEQPAEYIQTMSKREVLLFPVVGSFTLLLIFFLFEWIQFLLIISQTVMACSSVAFLISPLVHACLARTFPHAMRSGLSNWCTWGEFCSIALAVGVTLVWMYSGHWLLVDILGFGICVVGITFIQIPNVKLVTLLFVGLLLYDVFWVFFSERWFHSNVMVEVATKEAANPMVSVAKVLHIPKIAESSSQVLELPVKLIFPNSFTSSPRHFSMLGLGDIVIPGLLVALVRRIGDTDALKFRYFQASLIGYFFGVLMAIVMSRIYGVAQPALLYLVPSTLLAVGWATARKGEFHRFVQFDQSEEKYLLPKP	signal peptide peptidase [Capsaspora owczarzaki ATCC 30864 ATCC 30864]
XP_006291429.1	MKNCERFANLALAGLTLAPLVVRVNPNLNVILTACITVYVGCFRSVKDSPPTETMSKEHAMRFPLVGSAMLLSLFLLFKFLSKDLVNAVLTAYFFVLGIVALSATLLPAISRFLPKPWNDNLIIWRFPYFKSLEVEFTKSQVVAGIPGTFFCAWYAWKKHWLANNILGLSFCIQGIEMLSLGSFKTGAILLAGLFFYDIFWVFFTPVMVSVAKSFDAPIKLLFPTGDALRPYSMLGLGDIVIPGIFVALALRFDVSRRRQPQYFTSAFIGYAVGVILTIVVMNWFQAAQPALLYIVPAVIGFLASHCIWNGDIKPLMAFDESKTEEAKTDGSKTSEEVNKAHDE	signal peptide peptidase [Capsella rubella]
KAM3264751.1	MKNSERIANVALAGLSLAPLVVKVDPNINVVLTACLTVFVGCCRSVKPTPPSETMSNEHAMRFPLVGSAMLLSLFLLFKFLSKDLVNAVLTCYFFVLGIAAFSATLLPSIKRFLPKKWNEDLIIWHFPYFRSLEVEFTRSHIVAAIPGTIFCAWYAKKKHWLANNVLGLAFSIQGIEMLSLGSFKTGAILLAGLFVYDIFWVFFTPVMVSVAKSFDAPIKLLFPTADLKRPFSMLGLGDIVIPGIFVALALRFDVSRGKEPQYFKSAFLGYAVGVVSTIVVMNWFQAAQPALLYIVPAVVGFLAVHCIWNGDVKPVNFSFNNLLFLTPFASVLLFLGLECLLTVYSKLLGASKGYGY	signal peptide peptidase [Capsicum annuum]
XP_016548051.2	MKNMESLANVALLGLSMAPLVVNVDPNVNVIVTACLTVFVGCCRSVKPTPPSETMSNEHAMRFPLVGSAMLLSLFLLFKFLSKDLVNAVLTCYFFVLGIAALSATLLPSIKRFLPKKWNDNLIIWHFPYFRSLEIEFTRSQIIAAIPGTIFCVWYARQKHWLANNVLGLAFCIQGIEMLSLGSFKTGAILLGGLFVYDIFWVFFTPVMVSVAKSFDAPIKLLFPTADAKRPFSMLGLGDIVIPGIFVALALRFDVSRGKEPQYFKSAFLGYTFGLALTIFVMNWFQAAQPALLYIVPAVIGFLSVHCIWNGDVKPLLEFDEGKTEGAEEAEAKESKKVE	signal peptide peptidase [Capsicum annuum]
XP_016577724.1	MKNSERIANVALAGLSLAPLVVKVDPNINVVLTACLTVFVGCCRSVKPTPPSETMSNEHAMRFPLVGSAMLLSLFLLFKFLSKDLVNAVLTCYFFVLGIAAFSATLLPSIKRFLPKKWNEDLIIWHFPYFRSLEVEFTRSHIVAAIPGTIFCAWYAKKKHWLANNVLGLAFSIQGIEMLSLGSFKTGAILLAGLFVYDIFWVFFTPVMVSVAKSFDAPIKLLFPTADLKRPFSMLGLGDIVIPGIFVALALRFDVSRGKEPQYFKSAFLGYAVGVVSTIVVMNWFQAAQPALLYIVPAVVGFLAVHCIWNGDVKPLLEFDESKTQSTEEVAAKESKKVE	signal peptide peptidase [Capsicum annuum]
PHT34406.1	MSQGDREVVKLDSQAIQKKEIFKYLGSIIQGLSMAPLVVNVDPNVNVIVTACLTVFVGCCRSVKPTPPSETMSNEHAMRFPLVGSAMLLSLFLLFKFLSKDLVNAVLTCYFFVLGIAALSATLLPSIKRFLPKKWNDNLIIWHFPYFRSLEIEFTRSQIIAAIPGTIFCVWYARQKHWLANNVLGLAFCIQGIEMLSLGSFKTGAILLGGLFVYDIFWVFFTPVMVSVAKSFDAPIKLLFPTADAKRPFSMLGLGDIVIPGIFVALALRFDVSRGKEPQYFKSAFLGYTFGLALTIFVMNWFQAAQPALLYIVPAVIGFLSVHCIWNGDVKPLLEFDEGKTKGAEEAEAKESKKFMRIEKPWRNVLRSISFYESSLNDTIQMTALTFNDIIRSQYVGHQ…	Signal peptide peptidase [Capsicum baccatum]
KAM3324337.1	MKNSERIANVALAGLSLAPLVVNVDPNINVVLTACLTVFVGCCRSVKPTPPSETMSNEHAMRFPLVGSAMLLSLFLLFKFLSKDLVNAVLTCYFFVLGIAAFSATLLPSIKRFLPKKWNEDLIIWHFPYFRSLEVEFTRSHIVAAIPGTIFCAWYAKKKHWLANNVLGLAFSIQGIEMLSLGSFKTGAILLAGLFVYDIFWVFFTPVMVSVAKSFDAPIKLLFPTADLKRPFSMLGLGDIVIPGIFVALALRFDVSRGKEPQYFKSAFLGYAVGVVSTIVVMNWFQAAQPALLYIVPAVIGFLAMHCIWNGDVKPVNFSFNNLLFLTPFASVFHFLGLECLFTVYSKLLGASKGYGY	signal peptide peptidase [Capsicum chacoense]
KAM3303610.1	MKNMESLANVALLGLSMAPLVVNVDPNVNVIVTACLTVFVGCCRSVKPTPPSETMSNEHAMRFPLVGSAMLLSLFLLFKFLSKDLVNAVLTCYFFVLGIAALSATLLPSIKRFLPKKWNDNLIIWHFPYFRSLEIEFTRSQIIAAIPGTIFCVWYARQKHWLANNVLGLAFCIQGIEMLSLGSFKTGAILLGGLFVYDIFWVFFTPVMVSVAKSFDAPIKLLFPTADAKRPFSMLGLGDIVIPGIFVALALRFDVSRGKEPQYFKSAFLGYTFGLALTIFVMNWFQAAQPALLYIVPAVIGFLSVHCIWNGDVKPVRFLDNLFFPSLLADFAVYGPDLYYAAFSHFF	signal peptide peptidase [Capsicum chacoense]
KAM3398369.1	MKNMESLANVALLGLSMAPLVVNVDPNVNVIVTACLTVFVGCCRSVKPTPPSETMSNEHAMRFPLVGSAMLLSLFLLFKFLSKDLVNAVLTCYFFVLGIAALSATLLPSIKRFLPKKWNDNLIIWHFPYFRSLEIEFTRSQIIAAIPGTIFCVWYARQKHWLANNVLGLAFCIQGIEMLSLGSFKTGAILLGGLFVYDIFWVFFTPVMVSVAKSFDAPIKLLFPTADAKRPFSMLGLGDIVIPGIFVALALRFDVSRGKEPQYFKSAFLGYTFGLALTIFVMNWFQAAQPALLYIVPAVIGFLSVHCLWNGDVKPLLEFDEGKTKGAEEAEAKESKKVE	signal peptide peptidase [Capsicum galapagoense]
KAM3397983.1	MKNSERIANVALAGLSLAPLVVNVDPNINVVLTACLTVFVGCCRSVKPTPPSETMSNEHAMRFPLVGSAMLLSLFLLFKFLSKDLVNAVLTCYFFVLGIAAFSATLLPSIKRFLPKKWNEDLIIWHFPYFRSLEVEFTRSHIVAAIPGTIFCAWYAKKKHWLANNVLGLAFSIQGIEMLSLGSFKTGAILLAGLFVYDIFWVFFTPVMVSVAKSFDAPIKLLFPTADLKRPFSMLGLGDIVIPGIFVALALRFDVSRGKEPQYFKSAFLGYAVGVVSTIVVMNWFQAAQPALLYIVPAVIGFLAVHCIWNGDVKPLLEFDESKMQSTEEVAAKESKKVE	signal peptide peptidase [Capsicum galapagoense]
GLV40402.1	MADVVQEVVAQVKDNFTENVSNTTGKVPSTPEGMAVAYGSLVIMALFPIFFGSYRSVKYHKDKLKSSNKSETMTSKDAAMFPIVASCALFGLYIVFQIFSKEYINLLLTGYFFFLGVLALTNLLSPLVSSLVPAAVPNIPYHIHFKQGQGDKSEDIINYHFSSYDVVALICCSLVGAWYLFKKHWIANNLFGIAFAINGVELLHLNNVVTGCILLSGLFFYDIFWVFGTDVMVTVAKSFEAPIKLVFPQDLLSHGFSASNFAMLGLGDIVVPGIFIALLLRFDNSLKRNTKTYFYATFVAYFLGLMATIFVMHVFKHAQPALLYLVPACLGTPLLLALIKGDIKALFKYEDNPSEETAETKDKPIAQSESKKAK	Signal peptide peptidase [Carabus blaptoides fortunei]
KAL1215311.1	MKNCEKFANLALAGLTLAPLVVRVNPNLNVVLTACITVYVGCFRSVKDTPPTETMSKEHAMRFPLVGSAMLLSLFLLFKFLSKDLVNAVLTAYFFVLGIVALSATLLPAIKRFLPDPWNDNLIVWRFPYFKSLEVEFTKSQVVAGIPGTFFCAWYALKKHWLANNVLGLSFCIQGIEMLSLGSFKTGAILLVGLFFYDIFWVFFTPVMVSVAKSFDAPIKLLFPTGDALRPYSMLGLGDIVIPGIFVALALRFDVSRRRQPQYFTSAFIGYCVGVILTIIVMNWFQAAQPALLYIVPAVIGFLASHCIWNGDIKPLMAFDESKTEESKTDESKTSEEANKAHEE	Signal peptide peptidase [Cardamine amara subsp. amara]
XP_078149383.1	MKTSERVATLSLFGLMVLPMFMPVNPNLNVILTACLTVYVGCYRSVKDTPPAETMSNEHAMRFPLVGSAMLLSLFLLFKFVSKDLVNAVLTCYFFVLGIVALSATMLPSLKRFFPKDWNENQITLQAPIFRSLSVEFTKSQLVTAIPGTFFCVWYALKKHWLANNILGIAFCIQGIEMLSLGSFKTGAILLAGLFFYDIFWVFFTPVMVSVAKSFDAPIKLLFPTSDATRPFSMLGLGDIVIPGIFVALALRFDVSRGKENRYFRSAFLGYTVGLVLTIVVMNWFQAAQPALLYIVPGVLGFVATHCLWNREVKALLEFDESKTSSEKESTSDEQETNSDPSKKHD	signal peptide peptidase [Carex rostrata]
XP_078159412.1	MAKILLSKPSPRVFHSLHQHARTNISSSLLSSISNPSHLSRCFLHAPPPPTRPLRLLFTVRAIESSSKEIEEAKVEAGDGALRSVYASKASEEFPSGEFEMEEIGLWRQSLVQLRMLIAPPWQRVRKGSVLSMKLSGQISDQLKSRFASGLSLPQICENFYKAAYDPRISGIYIHINPLSCGWAKVDEIRRHIIDFKKSGKFVVGYMPICGEKEYYLACACGELYVPPSAYVSLLGLTVQQSFLRGLLEKIGVEPEIQRIGKYKSAGDQLARKTISEEVKEMLTALLDNIYENWLDVISSARGKSREDVVEFLNSGVYQVERLKEEGWITNILYDDEISSMLKERIGQKDKKSLRTVDYSKYSRVKKGTLGLGGGGEQIAVIRASGSISRTPGPLSSPG…	signal peptide peptidase [Carex rostrata]
XP_021894186.1	MKNCERIANFALAGLSLAPLVVKVDPNLNVILTACLTVYVGCYRSVKPTPPSETMSNEHAMRFPFVGSAMLLSLFLLFKFLSKDLVNAVLTCYFFVLGIVALSATLLPAIKRFLPKHWNDDAIVWRFPYFRSLEIEFTRSQVIAAIPGTFFCAWYAWKKHWLANNILGLAFCIQGIEMLSLGSFKTGAILLVSCGHMVIDLKAFFFSFCYS	signal peptide peptidase [Carica papaya]
XP_075641766.1	MKNVERIANVALAGLTLAPLVMKVDPNLNVILTASLTVFVGCYRSVKPTPPSETMSNEHAMRFPFVGSAMLLSLFLLFKFLSKDLVNAVLTCYFFVLGIVALSATLLPAIKRYLPTHWNQDVISWHFPYFRSLDVEFTRSQIVAAIPGTFFCAWYASQKHWLANNILGLSFCIQGIEMLSLGSFKTGAILLAGLFVYDIFWVFFTPVMVSVAKSFDAPIKLLFPTADTARPYSMLGLGDIVIPGIFVALALRFDVSRGKHSQYFRSAFLGYSVGLVLTIVVMNWFQAAQPALLYIVPSVIGFLAAHCIWNGEVKPLLAFDESKAANSSEESIDSDANSSKKLE	signal peptide peptidase [Castanea sativa]
KAB5592840.1	MLLQSLDAFLSYAGLVALATTSVYAGSLGSYKAPSKSTRSIHSDDDEDDEEEIAERLSSSEAVLFPVVGSVILGGFYLAFKYLGEDWINKLLGYYFSFMGVGCVWLCLTSVTKHVIGPARYKSTPRFRIKLTKGMSSANPAFPLLIIPGKPLVTFRLPTLLLFPFAAVPSISFFMSEPKSALMTDILSLSFSHAALSTMKLDSLQTGCILLGGLFFYDVWWVFGTTVMVTVATTLTIPIKLLWPRSILTWLSIIPATQSTSNTMLLGLGDVVIPGTLVALAHRLDMHLRRKSRMHTQGPGAYLWATLIGYAVGLSMAFAAMHVFRAAQPALLYLSPSCCLSFIYTALQRREWEYVWNWEDGAEEERERKEQEKKEKEGNVF	Signal peptide peptidase [Ceratobasidium theobromae]
XP_070858047.1	MPSSSEIAGIVDLLIQLVGGASLCIYIGAHSSLARPPSASPHSPTRSSASGSESDSDDDDADEYDPALQAGLDASDAVLLPILSALVLYGMYCLLKYLDDPTLLSRIALILATSLIFPRIWRARDGTLYEVCPEKSGHIRLMQSGPGGPLMITVATKLDAPIKLVASTAGRKGSMLGLGDIVVPGIVMAMALRFDLWRHYAKKIKYETVELKTTTASPSTEELADPSIVLTSQQRTMATKARYISVANKWGDWLWTLPSIFGRSSSSAMAPLPLSLSGTQFSKTYFAASMIGYVAGLLAAMGCMLVFKHGQPALLYLVPAVLGAVWGTGTLRGEIGLMLKYTEDGSLDTKERIVEVDADGRPVQSEEERKRNEEKKKEHDMKTRTRKPGKDILVFKITQ…	signal peptide peptidase [Ceratocystis lukuohia]
XP_032622181.1	MAEQATAPLSEAHNVSGPGEAPAAGPARPPATPEGMALAYGSLVLMALLPIFFGALRSVTCAKSKNASDMPETITSRDAARFPIVASCTLLGLYLFFKIFSQEYINLLLSMYFFVLGILALSHTISPIMNKFFPANFPSKQYQLLFTQGSGENKEEIVNYEFDSKDLVCLAMSSVVGVWYLLRKHWIANNLFGLAFSLNGVELLHLNNVSTGCILLGGLFIYDVFWVFGTNVMVTVAKSFEAPIKLVFPQDLLEKGLEADNFAMLGLGDVVIPGIFIALLLRFDISLKKNTHTYFYTSFVAYIFGLGLTIFIMHIFKHAQPALLYLVPACIGFPLLVALVKGEVTEMFSYEENSTPKEEPGDSKDARMETDKKEK	signal peptide peptidase [Chelonoidis abingdonii]
QDZ19368.1	MTARATRKGPTTGGEESLGADVTAAYGALFFTLVAGNAPGLPGNILSPMPYFAALATCSIVIGSKRGLRNTEVEMISLKQGATAPIFLSFSLVGLYTLQRLDISLESFINGYFTILESVAGVTSLWPLHQAAAAKSGVLGKPVGTIDLSWISLESGETLPKEYGVKAGSVLLVLGCVALAVADRYGGENFTLNNLEACFIVTTWLELLGVNSFKTAVILLFGLLFYDVTWVFGSPKILELASRLLGGAGDFMPKNGSVMADVAMSPMLSTPTKFLFPRASALASSSSSSGFDFSLLGLGDVLVPGLLIGLLLRFDEQGSKEQNYFSSALAAYCIGLLVSFAASLVSSQGQPALLYLVPLTVGTAVFTAFKGSEFGDLWDYKASSKK	signal peptide peptidase [Chloropicon primus]
QDZ22225.1	MGKRVIRTAKALLVLGAGGCVLTYAGLRAASQVATGKPNFFLDFDVDDVLVEETTDGNFLDKILAGDRKMLNLRDAIDAINEAKADKRCSSLVLRSSGQTQEGNAWLAGLASTATMQEIRAAIKNFTSEKPSVASFSTFGELGTSNGLQAYTLATACEKVTCAPTGHLSITGYATRAPFFKEFLDKWKIQLTVLQRKEYKNALNNLSESGYTRGHKEATEHLLETIFEQCVGDIANSLKVTKSEVTNAIDDGIVPASAALEAKLIHEVCHTQKVLDRAGGEKRAVSLYRYAKALRARKALDQIHAFPMKFLRGMATPDGGEEDGAVALVTLQGAILNGTSDSAHVIESTTATKLLRKIPSSMPRVKAVVLRVDSPGGSVVGSDEIWAAVSDLQEKEIPV…	signal peptide peptidase [Chloropicon primus]
QDZ18466.1	MVTTRASRAREVAREEGKRANYVSRAVCSHLVLLAVTLVPYALQNYEKLPSETKPYTFHDNCFGAGTISTQCIIDACKANLATIWTSVILIITASAAVYAGSWRSVKPSTVTEEEKPVAMSKADAMRFPLMGSVVLLGLFAAIKLLPKELLTVCLSLYFVLLGTFAITATVLPFVDPWVPGFIRRANISLGFLDKLPKVVKDFLLEADEAGDFDLSTLKITGSELICGLGSAALCYWYYMSKHWVSNNAIGISFCVQGIEMLSLGSVDVGIILLCGLFLYDIFWVFFTPVMVTVAKSFDAPIKLLFIRSLSLEDGAMKPQFSMLGLGDIVIPGIYIALLLRMDHKRGFDKSNYFGPVFVSYILGLVATLVVMNVFQHAQPALLYLVPACLGSTFLVALM…	signal peptide peptidase [Chloropicon primus]
QDZ18430.1	MAVALMMALACLARADDGPGGEGSGGDDHAKRKPHFVFDSSIVLIFTVATGTLVLAGLSARLQARKEMARLRQKLTSGLGEGGGAPAEEEEPTLVLSEKMAVFIVIQATCGLLIMYFLLSNIFFKIILVFYALISTQAIWVQATFLFEYLSTKRRMPWMERSINLPLLGSCQVYQLACLVLGLAVSVTWAVVRTRANWAWVLQDVSGICIILTILAFLKLPNLKIACILLPLIMMYDVFFVYIQPLIFHNESVMKKVATGGSTHEILPMALILPNLGTPGAYSMLGYGDIALPGLLLVYAASFDEVHRLGGALKSYFWMELAGYVLGLLCTYGALALDIGGQQGQPALLYLVPTTLVPILVASHVRGHLGDMFYSNLAFLDDAQGGVSGHGGGAEDREL…	signal peptide peptidase [Chloropicon primus]
QDZ23701.1	MTKTTMTKVSLLCTLLACLIAGTLGSYADNPCAIVSVRGKGDEEAQRFSARAPVWSREVQREESFVGATYGSNDLVCGNQTAPEFGGRYVVVDSMPCGHSFLHKTPTLEGYFQKAKRIEDMGGVGMIVTCPDNEKICQKFGQDKDFEKFSKLVDIEIVSTALPKDILNKMKTSTVDTSLYNPPIPLITSSTFLLSFIVVVVIVIASVWSMPEPPQGGDKEFGLTTLFIYGYAMFLSFKHGYKAKDLLDNGGAGRSGIVDSGHSSSGSASGGGAAGMMGSSSGGSNVKMYLGMFLTMSTILMVVFFFRAYFIGFIIFMFSVGGSLSLSKVLQSIVYSHNPHLFDRKVTYTLLREEEFRVMSWVFSGFCLIIGISWFAYRAETWNVVMHDIFSACICISVL…	signal peptide peptidase [Chloropicon primus]
UPQ98578.1	MTARATRKGPTTGGEESLGADVTAAYGALFFTLVAGNAPGLPGNILSPMPYFAALATCSIVIGSKRGLRNTEVEMISLKQGATAPIFLSFSLVGLYTLQRLDISLESFINGYFTILESVAGVTSLWPLHQAAAAKSGVLGKPVGTIDLSWISLESGETLPKEYGVKAGSVLLVLGCVALAVADRYGGENFTLNNLEACFIVTTWLELLGVNSFKTAVILLFGLLFYDVTWVFGSPKILELASRLLGGAGDFMPKNGSVMADVAMSPMLSTPTKFLFPRASALASSSSSSGFDFSLLGLGDVLVPGLLIGLLLRFDEQGSKEQNYFSSALAAYCIGLLVSFAASIVSSQGQPALLYLVPLTVGTAVFTAFKGSEFGDLWDYKASSKK	signal peptide peptidase [Chloropicon primus]
XKU06864.1	MVRRGVAARALLLAFLVLLAGVGLASESSPQQDDSGTAGEKARHPQFVFDSSTVLIFVVATLTLVVAGLSSRTQTRSEMDRLRQKLSDGEGDRSSEGEEEPAVVVSEKMAVFIVIQATVGLLLMYFLLSKIFFTIVLVFYALIAVQAIWVQSTFLFENVVLKKAGSPRWLEKSVDLPLFGRCQMYQLISLLLGLAVSVTWACVRTWASWAWVLQDISGICVILTILMFLKLPSLRIACILLPLIMMYDVFFVYIQPLIFHNESVMKKVATGGSTHEILPMALILPNLGRPGAFALLGYGDIALPGLLICYAASYDEVHRLKGLLKTYAPIELAGYVLGLAATYAALALDIGGQQGQPALLYLVPATLVPMLVAAHLRGDLKDMMHANLPFLEARGGSAG…	signal peptide peptidase [Chloropicon roscoffensis]
WZN59530.1	MRPVRTVRPRGVPTLGVSSRGRPRRSRPPLPTRRHGRTLLITPRSRASETETDDEPQPEVLSAYALLFGTLGLGEFVLPTNSPISPLPYFGALALASVFIGSKRGLKNREVEMISLSQGASAPVFLSFSLLGLYGIQKLEIDLQTFLNGYFLLLETVSGTISLWLPLKAIGAATGEKALGTVDLSFVVKSERTGETLPADQPVRPSALLCLAVAATLAYLDRYGGQDSFTLNNLEASFLVTTWLELLGVNSFRTATALLFGLLFYDVLWVFGSGPLLRAAASALGGEQGEAILPKYGSVMADVAMSPVLSTPTKFLFPRDAAVAAAAESSSFDFSLLGLGDVLIPGLLIGLLLRFEGRASKGSEGGGGGGGGGYFAPALFAYGAGLLVSFAASFVSGKG…	signal peptide peptidase [Chloropicon roscoffensis]
XKU06892.1	MGGEPRYVSRAGLTHFLLAFLTALPVVLQSLDKLPTETEEGSTLAKSCFGADGGARATLSCLAEVAKANLVTIWTSTVLVMTASAAVYAGAWRSVKPVTENQEDKPVAMSKSDAMKFPLMGSVVLLGLFTAIKLLPKDLLTVCLSLYFVLLGTFAIAATVLPFVGASLPHFVRTARVKLGFLDKLPGPLKGFFFESDSESGELDLGNLEITGSELFCGLGSAVFCYWYFTSKHWVSNNVIGISFCIQGIEMLSLGSTQVGMILLSGLFFYDIFWVFFTPVMVTVAKSFDAPIKLLFLRCLDESSKKPQFSMLGLGDIVIPGIYLALLLRMDHKRGFEKSNYFGPVFASYCLGLVATLVVMNVFQHAQPALLYLVPACLGSTFLEAWRKGEVSLVFNWSE…	signal peptide peptidase [Chloropicon roscoffensis]
XKU21971.1	MGSYRNAHLSIACVVLACLFTGSLCSYADHPCAIVSVRPDPGAETMRYSGRATAWSREVQRQEDFVGAVYGSNDLVCGNETAPEFSGRYVVVDSKPCSKSFVKQAPSLDGYYKKAKRIQDMGGVGMIVSCPDDEKICQNFGQDKDFEEFSNLVDIEIVSTNLPKSTLDSMKTKTVETSLYNPPIPLITSSTFALSMIVVVVIIIASVWSMPEPPEAGDKEFGFTTVFIYGYALYLSFKHGYKAKDLLDNSGSRGGGISAMGSDDASLLPDSAGSGVTSTSGGSAQKMGGSGIKMYLCMFLTMSTILMVVFFFRAYFIGFIIFMFSVGGSLSLSRVLQSITYTYAPHLFDKKVTYTLLREEEFRVMSWAFSGVCLLVGISWFAYRAETWNVVMHDIFSAC…	signal peptide peptidase [Chloropicon roscoffensis]
WZN59237.1	MANRAKEEVAMGGEPRYVSRAGLTHFLLAFLTALPVVLQSLDKLPTETEEGSSTLAKSCFGADGGARATLSCLAEVAKANLVTMWTSTVLVMTASAAVYAGAWRSVKPVTENQEDKPVAMSKSDAMKFPLMGSVVLLGLFTAIKLLPKDLLTVCLSLYFVLLGTFAIAATVLPFVGACLPHFVRTARVKLGFLDKLPGPLKGFFFESDSESGELDLGNLEITGSELFCGLGSAVFCYWYFTSKHWVSNNVIGISFCIQGIEMLSLGSTQVGMILLSGLFFYDIFWVFFTPVMVTVAKSFDAPIKLLFLRCLDESSKKPQFSMLGLGDIVIPGIYLALLLRMDHKRGFEKSNYFGPVFASYCLGLVATLVVMNVFQHAQPALLYLVPACLGSTFLEAWRK…	signal peptide peptidase [Chloropicon roscoffensis]
XKU15811.1	MANRAKEEVAMGGEPRYVSRAGLTHFLLAFLTALPVVLQSLDKLPTETEEGSTLAKSCFGADGGARATLSCLAEVAKANLVTIWTSTVLVMTASAAVYAGAWRSVKPVTENQEDKPVAMSKSDAMKFPLMGSVVLLGLFTAIKLLPKDLLTVCLSLYFVLLGTFAIAATVLPFVGASLPHFVRTARVKLGFLDKLPGPLKGFFFESDSESGELDLGNLEITGSELFCGLGSAVFCYWYFTSKHWVSNNVIGISFCIQGIEMLSLGSTQVGMILLSGLFFYDIFWVFFTPVMVTVAKSFDAPIKLLFLRCLDESSKKPQFSMLGLGDIVIPGIYLALLLRMDHKRGFEKSNYFGPVFASYCLGLVATLVVMNVFQHAQPALLYLVPACLGSTFLEAWRKG…	signal peptide peptidase [Chloropicon roscoffensis]
XKU16249.1	MRAVRPRGVPTLGVSSRGRPRRSRPPLPTRRHGRTLLITPRSRASETETDDEPQPEVLSAYALLFGTLGLGEFVLPTNSPISPLPYFGALALASVFIGSKRGLKNREVEMISLSQGASAPVFLSFSLLGLYGIQKLEIDLQTFLNGYFFLLETVSGTISLWLPLKAIGAATGEKALGTVDLSFVVKSERTGETLPADQPVRPSALLCLAVAATLAYLDRYGGQDSFTLNNLEASFLVTTWLELLGVNSFRTATALLFGLLFYDVLWVFGSGPLLRAAASALGGEQGEAILPKYGSVMADVAMSPVLSTPTKFLFPRDAAVAAAAESSSFDFSLLGLGDVLIPGLLIGLLLRFEGRASKGSEGGGGGGGGGGGYFAPALFAYGAGLLVSFAASFVSGKGQ…	signal peptide peptidase [Chloropicon roscoffensis]
XKU12724.1	MGSYRNAHLSIACVVLACLFTGSLCSYADHPCAIVSVRPDPGAETMRYSGRATAWSREVQRQEDFVGAVYGSNDLVCGNETAPEFIGRYVVVDSKPCSKSFVKQAPSLDGYYKKAKRIQDMGGVGMIVSCPDDEKICQNFGQDKDFEEFSNLVDIEIVSTNLPKSTLDSMKTKTVETSLYNPPIPLITSSTFALSMIVVVVIIIASVWSMPEPPEAGDKEFGFTTVFIYGYALYLSFKHGYKAKDLLDNSGSRGGGISAMGSDGASLLPDSAGSGVTSTSGGSAQKMGGSGIKMYLCMFLTMSTILMVVFFFRAYFIGFIIFMFSVGGSLSLSRVLQSITYTYAPHLFDKKVTYTLLREEVFRVMSWAFSGVCLLVGISWFAYRAETWNVVMHDIFSAC…	signal peptide peptidase [Chloropicon roscoffensis]
WZN59210.1	MVRRGVAARALLLAFLVLLAGVGLASESSPQQDDSGTAGEKARHPQFVFDSSTVLIFVVATLTLVVAGLSSRTQTRSEMDRLRQKLGDGEGDRSSEGEEEPAVVVSEKMAVFIVIQATVGLLLMYFLLSKIFFTIVLVFYALIAVQAVWVQSTFLFENVVLKKAGSPRWLEKSVDLPIFGRCQMYQLISLLLGLAVSVTWACVRTWASWAWVLQDISGICVILTILMFLKLPSLRIACILLPLIMMYDVFFVYIQPLIFHNESVMKKVATGGSTHEILPMALILPNLGRPGAFALLGYGDIALPGLLICYAASYDEVHRLKGLLKTYAPIELAGYVLGLAATYAALALDIGGQQGQPALLYLVPATLVPMLVAAHLRGDLKDMMHANLPFLEARGGSAE…	signal peptide peptidase [Chloropicon roscoffensis]
XKU07344.1	MRAVRPRGVPTLGVSSRGRPRRSRPPLPTRRHGRTLLITPRSRASETETDDEPQPEVLSAYALLYGTLGLGEFVLPTNSPISPLPYFGALALASVFIGSKRGLKNREVEMISLSQGASAPVFLSFSLLGLYGIQKLEIDLQTFLNGYFFLLETVSGTISLWLPLKAIGAATGEKALGTVDLSFVVKSERTGETLPADQPVRPSALLCLAVAATLAYLDRYGGQDSFTLNNLEASFLVTTWLELLGVNSFRTATALLFGLLFYDVLWVFGSGPLLRAAASALGGEQGEAILPKYGSVMADVAMSPVLSTPTKFLFPRDAAVAAAAESSSFDFSLLGLGDVLIPGLLIGLLLRFEGRASKGSEGGGGRGGGGGGYFAPALFAYGAGLLVSFAASFVSGKGQ…	signal peptide peptidase [Chloropicon roscoffensis]
WZN65057.1	MGSYRNAHLSIACVVLACLFTGSLCSYADHPCAIVSVRPDPGAETMRYSGRATAWSREVQRQEDFVGAVYGSNDLVCGNETAPEFSGKYVVVDSKPCSKSFTKQAPSLDGYYKKAKRIQDMGGVGMIVSCPDDEKICQNFGQDKGFEEFSTLVDIEIVSTNLPKSTLDSMKTKTVETSLYNPPIPLITSSTFALSMIVVVVIIIASVWSMPEPPEAGDKEFGFTTVFIYGYALYLSFKHGYKAKDLLDNSGSRGGGISAMGSDGASLLPDSAGSGGTSTSGGSAQKMGGSGIKMYLCMFLTMSTILMVVFFFRAYFIGFIIFMFSVGGSLSMARVLQSITYTYAPHLFDKKVTYTLLREEEFRVMSWAFSGVCLLVGISWFAYRAETWNVVMHDIFSAC…	signal peptide peptidase [Chloropicon roscoffensis]
AKT36677.1	MVEIDLSRGLPESAPTSWLGTSKSRTHADLVRSLRGFAASDTTRGILVRLGMARLSFAGVQEVGRLLGAVRKAGKPVVCHADEYNNGTMLLAAAGCSKLWLSPAGQVDTVGIAAQLLFAKGLLDKLNISADYLQVGKFKGASEPFTRESASPEARASLQGALGGVRAAWIATIVEGRRSGDDKGLEAALENGPYSPAEAVELGLVDAIGDLGEARSDAEALAGVEQTVARFGGSGRDASVPRGLVDIYRSLSGASAVGEPHVTIVPAAGSIAMSSGASPLGGSDGIGERELGRVIARLANDKSTKAVVLRIDSPGGSALASDLLWKRLMKLREEKPLVVSIGGMAASGGYYLACAGTKILAEETSIIGSIGVVGGKLAVGHALASVGVHAETVAANPDP…	Signal peptide peptidase [Chondromyces crocatus]
BAP33219.1	MGSDKSVVVKKNSVLTINLKTNIIDSPTEEQMDLFGLGSQNKNVLLYDVLEAINKAKTDDNVKGISIETDDLNAGLTQIDDLRNAIEDFKKSGKFVYAYGNGVSQSAYYLGSVADKYYLNPTGGIELKGLSTEVTFFKDFADKYGIGIEVIRHGKFKSAVEPFLRNDISPENKEQLSTLLNDLWKNTSYKMAASRKIDTAQFRTIVDSLYGMIPEQGLKYKLADKLIQKSEYEDMLKTKLNVKDKEKLNKVSLTNYINSFTDEDKSGEKVAILYASGSINNGDEYNDIHSDKYVKYIKKLQEDDKVKAVVFRINSPGGSANASDEILFELQQLKKKKPLVVSFGDYAASGGYYVAMAADKIYSEPSTLTGSIGVFGVLPYYKDIANKNGIRADVVATNA…	signal peptide peptidase [Chryseobacterium sp. StRB126]
RWR74652.1	MSNEHAMRFPLVGSAMLLSLFLLFKFLSKDLVNAVLTCYFFILGIIALSATLLPAIKRFLPQKWNEDLIIWRFPYFRSLEVEFTKSQIVAAIPGTFFCAWYASQKHWLANNILGLAFCIQGIEMLSLGSFKTGAILLAGLFVYDIFWVFFTPVMVSVAKSFDAPIKLLFPTADSTRPYSMLGLGDIVIPGIFVALALRFDVSRGKENRYFRSAFSGYTVGLILTIVVMNWFQAAQPALLYIVPAVTGFVAVHCIWNGEVKPLLEFDESKTADSSIDTTSVQDGETSNSDEKPSKKDQ	signal peptide peptidase [Cinnamomum micranthum f. kanehirae]
RWR79898.1	MKICERVANLALAGLTLAPLVLKVDPNLNETMSKEHALRFPFVGSAVLLSLFLLFKFLSKDLVNDVLTCYFFILGIIALSATLLPAIDRFLPKEWNEHSIVWHFPYFHSLEVEFTKSQIVAAIPGTFFCAWYASQKHWLANNILGLAFCIQGIEMLSLGSFKIGAILLAGLFVYDIFWVFFTPVMVSVAKSFDAPIKLLFPTSDSARPFSMLGLGDIVIPGIFVALALRFDVSRGQENRYFRSAFLGYTVGVILTIIVMNWFQAGQPALLYIVPAVIGSVAVCCMWNGEVKPLWEFDESKTAADSSVGHTTPLQDGESSAGDAKSIKKM	signal peptide peptidase [Cinnamomum micranthum f. kanehirae]
UHS65423.1	MSSNIFRLADRLFNQPLLATESLAHSAATYVNNRLLGDVQAAVNFDKPKGEARSLLKVKDDIAIIPIMGGLTHRMTFMDAMCTGGLSSYEGLRRGFDEAVADESIKTIVLHVDSGGGEASGCFELARHIMACRGKKKIIAYVDEFACSAAYALASSAEEIIASPDADVGSIGVIMVHQELTKAFEKNGVTINVIKAGEFKGMGSPFQALSEESKNRLQKRIDDTYETFTSFVADSRNISEEAVKNTEANVYSAQEALELGLINSIMSQDDFLNYLQGSEEAPVSLNTNNSGEEMTEQEKQELEALRLQVAQMKAKEQEAALTDLTGKISASAEAFGFDAKEAATAILGAGLDNPLSVLFMNAMEGANQKLNETIASHASEMSEKDTEITKLKETAGAVL…	signal peptide peptidase [Citrobacter phage vB_CbrM_HP1]
KAH9790186.1	MKNCERIANLALAGLTLAPLLVKVDPNLNVILTACLTVYVGCYRSVKPTPPSETMSNEHAMRFPFVGSAMLLSLFLLFKFLSKDLVNAVLTCYFFVLGIIALSATILPAVKRFLPNHWNEDLIIWHFPYFRSLEIEFTRSQIIAAIPGTFFCAWYASQKHWLANNTLGLAFCIQGIEMLSLGSFKTGAILLAGLFVYDIFWVFFTPVMVSVAKSFDAPIKLLFPTRDTARPFSMLGLGDIVIPGIFVALALRFDVSRGKGSRYFKSAFLGYTVGLVLTIIVMNWFQAAQPALLYIVPAVIGFLAAHCIWNGEVKQLLEFDESKTAAVVSQESGDAKTSKKVE	Signal peptide peptidase [Citrus sinensis]
KAH9790187.1	MGKDWDLENCHLGCWKGVFCPIGLTLAPLLVKVDPNLNVILTACLTVYVGCYRSVKPTPPSETMSNEHAMRFPFVGSAMLLSLFLLFKFLSKDLVNAVLTCYFFVLGIIALSATILPAVKRFLPNHWNEDLIIWHFPYFRSLEIEFTRSQIIAAIPGTFFCAWYASQKHWLANNTLGLAFCIQGIEMLSLGSFKTGAILLAGLFVYDIFWVFFTPVMVSVAKSFDAPIKLLFPTRDTARPFSMLGLGDIVIPGIFVALALRFDVSRGKGSRYFKSAFLGYTVGLVLTIIVMNWFQAAQPALLYIVPAVIGFLAAHCIWNGEVKQLLEFDESKTAAVVSQESGDAKTSKKVE	Signal peptide peptidase [Citrus sinensis]
KAH9741679.1	MGRSTFSVHAFLQTVFSFNMFLGHPKSLDIVQGLTLAPLLVKVDPNLNVILTACLTVYVGCYRSVKPTPPSETMSNEHAMRFPFVGSAMLLSLFLLFKFLSKDLVNAVLTCYFFVLGIIALSATILPAVKRFLPNHWNEDLIIWHFPYFRSLEIEFTRSQIIAAIPGTFFCAWYASQKHWLANNTLGLAFCIQAGLFVYDIFWVFFTPVMVSVAKSFDAPIKLLFPTRDTARPFSMLGLGDIVIPGIFVALALRFDVSRGKGSRYFKSAFLGYTVGLVLTIIVMNWFQAAQPALLYIVPAVIGFLAAHCIWNGEVKQLLEFDESKTAAVVSQESSDAKTSKKVE	Signal peptide peptidase [Citrus sinensis]
KAH9741676.1	MGRSTFSVHAFLQTVFSFNMFLGHPKSLDIVQGLTLAPLLVKVDPNLNVILTACLTVYVGCYRSVKPTPPSETMSNEHAMRFPFVGSAMLLSLFLLFKFLSKDLVNAVLTCYFFVLGIIALSATILPAVKRFLPNHWNEDLIIWHFPYFRSLEIEFTRSQIIAAIPGTFFCAWYASQKHWLANNTLGLAFCIQGIEMLSLGSFKTGAILLAGLFVYDIFWVFFTPVMVSVAKSFDAPIKLLFPTRDTARPFSMLGLGDIVIPGIFVALALRFDVSRGKGSRYFKSAFLGYTVGLVLTIIVMNWFQAAQPALLYIVPAVIGFLAAHCIWNGEVKQLLEFDESKTAAVVSQESSDAKTSKKVE	Signal peptide peptidase [Citrus sinensis]
KAH9741678.1	MGKDWDLENCHLRRWKGVFCPIGLTLAPLLVKVDPNLNVILTACLTVYVGCYRSVKPTPPSETMSNEHAMRFPFVGSAMLLSLFLLFKFLSKDLVNAVLTCYFFVLGIIALSATILPAVKRFLPNHWNEDLIIWHFPYFRSLEIEFTRSQIIAAIPGTFFCAWYASQKHWLANNTLGLAFCIQAGLFVYDIFWVFFTPVMVSVAKSFDAPIKLLFPTRDTARPFSMLGLGDIVIPGIFVALALRFDVSRGKGSRYFKSAFLGYTVGLVLTIIVMNWFQAAQPALLYIVPAVIGFLAAHCIWNGEVKQLLEFDESKTAAVVSQESSDAKTSKKVE	Signal peptide peptidase [Citrus sinensis]
KAH9790188.1	MCRSTFSVHAFLQTVFSFNMFLGHPKSLDIVKGLTLAPLLVKVDPNLNVILTACLTVYVGCYRSVKPTPPSETMSNEHAMRFPFVGSAMLLSLFLLFKFLSKDLVNAVLTCYFFVLGIIALSATILPAVKRFLPNHWNEDLIIWHFPYFRSLEIEFTRSQIIAAIPGTFFCAWYASQKHWLANNTLGLAFCIQGIEMLSLGSFKTGAILLAGLFVYDIFWVFFTPVMVSVAKSFDAPIKLLFPTRDTARPFSMLGLGDIVIPGIFVALALRFDVSRGKGSRYFKSAFLGYTVGLVLTIIVMNWFQAAQPALLYIVPAVIGFLAAHCIWNGEVKQLLEFDESKTAAVVSQESGDAKTSKKVE	Signal peptide peptidase [Citrus sinensis]
KAH9741677.1	MGKDWDLENCHLRRWKGVFCPIGLTLAPLLVKVDPNLNVILTACLTVYVGCYRSVKPTPPSETMSNEHAMRFPFVGSAMLLSLFLLFKFLSKDLVNAVLTCYFFVLGIIALSATILPAVKRFLPNHWNEDLIIWHFPYFRSLEIEFTRSQIIAAIPGTFFCAWYASQKHWLANNTLGLAFCIQGIEMLSLGSFKTGAILLAGLFVYDIFWVFFTPVMVSVAKSFDAPIKLLFPTRDTARPFSMLGLGDIVIPGIFVALALRFDVSRGKGSRYFKSAFLGYTVGLVLTIIVMNWFQAAQPALLYIVPAVIGFLAAHCIWNGEVKQLLEFDESKTAAVVSQESSDAKTSKKVE	Signal peptide peptidase [Citrus sinensis]
KAH9790189.1	MGKDWDLENCHLGCWKGVFCPIGLTLAPLLVKVDPNLNVILTACLTVYVGCYRSVKPTPPSETMSNEHAMRFPFVGSAMLLSLFLLFKFLSKDLVNAVLTCYFFVLGIIALSATILPAVKRFLPNHWNEDLIIWHFPYFRSLEIEFTRSQIIAAIPGTFFCAWYASQKHWLANNTLGLAFCIQAGLFVYDIFWVFFTPVMVSVAKSFDAPIKLLFPTRDTARPFSMLGLGDIVIPGIFVALALRFDVSRGKGSRYFKSAFLGYTVGLVLTIIVMNWFQAAQPALLYIVPAVIGFLAAHCIWNGEVKQLLEFDESKTAAVVSQESGDAKTSKKVE	Signal peptide peptidase [Citrus sinensis]
XP_006446274.1	MKNCERIANLALAGLTLAPLLVKVDPNLNVILTACLTVYVGCYRSVKPTPPSETMSNEHAMRFPFVGSAMLLSLFLLFKFLSKDLVNAVLTCYFFVLGIIALSATILPAVKRFLPNHWNEDLIIWHFPYFRSLEIEFTRSQIIAAIPGTFFCAWYASQKHWLANNTLGLAFCIQGIEMLSLGSFKTGAILLAGLFVYDIFWVFFTPVMVSVAKSFDAPIKLLFPTRDTARPFSMLGLGDIVIPGIFVALALRFDVSRGKGSRYFKSAFLGYTVGLVLTIIVMNWFQAAQPALLYIVPAVIGFLAAHCIWNGEVKQLLEFDESKTAAVVSQESSDAKTSKKVE	signal peptide peptidase [Citrus x clementina]
KAI8806203.1	MEPGLIFAYVAIGIMALLPIYFGAHAAVKLNKKKSGSKDEKDDSDEAEFFSLNDAKWFPIIGSITLFSLYLAFTYLDKELINTLLTVYFCVLGVGSSTKLFLIVGRAITGWELKGDYHLLLTKKGQEVISQRFGMHHFALLGLSTALTVYYAITKHWIVSNVLGEAFSVTAVQLLNLDSFTTGIVLLAALFVYDIFWVFGTDVMVTVARNFDAPIKVVFPKDFLGLFAEGLWKVPEKGTPFTMLGLGDIVIPGIFVALCLQFDYHNYLKTAAGKKNPATYSFPKPYFTTCFIFYTLGLVTTIVVMHAFQAAQPALLYLSPACIMSALLTALARGEWNRLFSYVPEEVEERREKEKAAAAAKDGKEKKHRKKKEGSAEPEGVQEVPAGKEEMASPGTPSK…	signal peptide peptidase [Cladochytrium replicatum]
XP_001241927.1	MSLPTSLSEAIEGFLYGFDIAKPLIPTYTHLLISALFCIYVGAHASLSRPSSTAIPPKKKCKRCTEHSEDEDDTDDEGGILQKMEGFDPSDAIMLPIMSGLTLGGLYLLLKHFDPAVLNKVLNWYFAHAGFIFTTAFIKDGFSVIRSFVFPELYTSRGSAWKANQEKRIFIEIIRDKGSMAAPRTRVSPLPGFLGILYLPGCLRSSLWHIRGLVYQKATLRAHIRSVFSARTRFTILDVLSVVVALCVVGYSAFVARPWWLINFLGFGFSYGALQFLSPTTFATGSLILGSLFFYDIYFVFYTPMMVTVAQKLDLPIKLLFPRPPTKEDPSAIALAMLGLGDIVVPGTMIGLALRFDLYLHYLRKHSTLTGTGADADSRPKYVTATGGWGERFWSSIKS…	signal peptide peptidase [Coccidioides immitis RS RS]
EFW18083.1	MSLPTSLSEAIEGFLYGFDIAKPLIPTYTHLLISALFCIYVGAHASLSRPSSTAIPPKKKCKRCTEHSEDEDDTDDEGGILQKMEGFDPSDAIMLPIMSGLTLGGLYLLLKHFDPAVLNKVLNWYFAHAGLIFTTAFIKDGFSVIRSFVFPELYTSRGSAWKANQEKRIFIEIIRDKGSMAAPRTRVSPLPGFLGILYLPGCLRASLWHIRGLVYQKATLRAHIRSVFSARTRFTILDVLSVVVALCVVGYSAFVARPWWLINFLGFGFSYGALQFLSPTTFATGSLILGSLFFYDIYFVFYTPMMVTVAQKLDLPIKLLFPRPPTKEDPSAIALAMLGLGDIVVPGTVIGLALRFDLYLHYLRKHSTLTGTGADADSRPKYVTATGGWGERFWSSIKS…	signal peptide peptidase [Coccidioides posadasii str. Silveira Silveira]
XP_027079166.1	MKNIERIANVALAGLTFAPLILKVDPNLNVILTACLTVFVGCYRSVKPTPPSETMSNEHAMRFPLVGSAMLLSLFLLFKFLSKDLVNAVLTCYFFVLGIVALSATLLPAIKRFLPKHWNEDVIIWRFPYIRSLEVEFTRSQVVAAIPGTFFCAWYAAQKHWLANNILGLAFCIQGIEMLSLGSFKTGAILLAGLFVYDIFWVFFTPVMVSVAKSFDAPIKLLFPTADSARPFSMLGLGDIVIPGIFVALALRFDVSRGKQNQYFKSAFVGYSVGLILTIIVMNWFQAAQPALLYIVPAVIGFLAVHVIWNGEVKPLLEFDESKATSSKEDDSKSSKKVE	signal peptide peptidase [Coffea arabica]
XP_076634085.1	MASEVNEVVAQACETVKENSNPTMERIPSTPEGMAIAYGSLIIMAILPIFFGSFRAVKHHKEMKEQYERGGGQPDTMSRREAVIFPIISSFTLISLYLLYKIFPTDYVNLLFVGYFFFLGILALSHLTSPLISSLVPAAIPKTKYHILFTKGEGDKADHIIDYKFNLHDIVCLICCSFVGAWYLFKKHWIANNLFGIAFAINGVELLQLNNVITGCILLCGLLLYDAFWVFVTNVMVTVAKSFEVPIKLVFPQDLLEKGLTASNFAMLGLGDIVLPGIFIALLLRFDNSLNRKSHVYFYSTFFAYFMGLLVTMLIMHLFNHAQPALVYLVPACLGTPLLLAVVKGDLKALFSYEDHPTKSKETEKPTQTQTEVKKEL	signal peptide peptidase [Colletes latitarsis]
XP_060397078.1	MASPVPSPINPPFDELAQNLTGNLTGNSTAGNVTAAAVEWGFTQYASFLTMEAKLIFSALAIIYIGAHGSLRRPPSAAPQKRNDGKERKEDEPITEGLMPTDAILFPILAGTMLIGLYYLIQWLQDPAILNKILRVYMSVMGVASLTTLIAHSLRVATGFVFPNYFHHDGSLYNVNDDDEAFIKVTGDGVDQNNAQVLQKSNPLPFGLRSIMRLNSIKTNRVLWDLRHVLTDEWTVKAKLHGLLREKFHMTILHVVGLNLAIATVVAYFMSGSPFLSNFMGYGFCYGSFLMMSPTTFATGSLVLIGLFFYDIIMVFYTPYMITVATKLDVPIKLQFQSAARSSILGLGDIVVPGIVMCLALRFDMWLHYQRQIKYIPTDLKSDQHDATSGDVVTVSQTQ…	signal peptide peptidase [Colletotrichum abscissum]
XP_060367964.1	MASPVPSPINPPFDELAQNLTGNLTGNSTAGNVTTAAVEWGFTQYASFLTMEAKLIFSALAIIYIGAHGSLRRPPSAAPQKRKDGKERKENEPITEGLMPTDAILFPILAGTMLIGLYYLIQWLQDPAILNKILRVYMSVMGVASLTTLIAHSLRIATGFVFPNYVRHDGSLYNVNDDDEAFIKVTGEEVDRNSAQILQKSNPLPFGLRSIVRLNTIKTNRILWDLRHVLTDEWTVKAKLHGLLREKFHMTILHVVGLNLAIATVVAYFMSGSPFLSNFMGYGFCYGSFLMMSPTTFATGSLVLIGLFFYDIIMVFYTPYMITVATKLDVPIKLQFQSAARSSILGLGDIVVPGIVMCLALRFDMWLHYQRQIKYVPTDLKSDQHDVASGDVVTVSQTQ…	signal peptide peptidase [Colletotrichum acutatum]
KAL3301755.1	MASSAVPSPVTPPFDEISQNLTNITGASNATAGASPEWDLARVASLLTMEGKLIFSALAIIYVGAHGALRRPPSAAPPKRKKGEKADRKEDEPITEGLMPSDAIVFPLLAGAMLIGLYYLIQWLQDPAILNKILRVYMSVAGVASLTTLMAHALRVGSGFVFPNWVREKGVLCRVDDDRETYVKTNGNDGEETEVMTTGNPLPSALRKIFPITAKVNRLLWDVRHLLVDEWTVKAKVHGLFREKFHLSVTHILGFFLAFGTVSAYYMTGSPFLSNIMGYGFCYGTALIMSPTTFGTGSLVLMGLFFYDIVMVFYTPYMITVATKLDVPIKLQFQSASRSSILGLGDIVVPGMVMCLALRFDMWMHYQRQIKYVPTDLKSHKQDTKSGDVVTVSETQHVA…	signal peptide peptidase [Colletotrichum asianum]
KAF0324588.1	MASSAVPSPVTPPFDEISQNLTNITGASNATAGASPEWDLARVASLLTMEGKLIFSALAIIYVGAHGALRRPPSAAPPKRKKGEKADRKEDEPITEGLLPSDAIVFPLLAGAMLIGLYYLIQWLQDPAILNKILRVYMSVAGVASLTTLMAHALRVGSGFVFPNWVREKGVLCRVDDDRETYVKTNGNDGEETEVMTTGNPLPSALRKIFPITAKVNRLLWDVRHLLVDEWTVKAKVHGLFREKFHLSVTHILGFFLAFGTVSAYYMTGSPFLSNIMGYGFCYGTALIMSPTTFGTGSLVLVGLFFYDIVMVFYTPYMITVATKLDVPIKLQFQSASRSSILGLGDIVVPGMVMCLALRFDMWMHYQRQIKYVPTDLKSHKQDTKSGDVVTVSETQHVA…	signal peptide peptidase [Colletotrichum asianum]
KAH0421971.1	MASSPVPSPVTPPFDDISQNLTNITGASNATIGASPEWDLVKVASFLTMEGKLIFSALAIIYVGAHGALRRPPSAAPPKRKKGEKADRKEDEPITEGLMPSDAIVFPLLAGAMLIGLYYLIQWLQDPAILNKILRVYMSVAGVASLTTLMAHALRVGSGFVFPNWVREKGVLCRVDDDRETYVKTNGNNGEETEVMTTGNPLPSALRKIFPVTAKVNRLLWDVRHLLIDEWTVKAKVHGLFREKFHLSVTHILGFFLAFGTVSAYYMTGSPFLSNIMGYGFCYGTALIMSPTTFGTGSLVLMGLFFYDIVMVFYTPYMITVATKLDVPIKLQFQSASRSSILGLGDIVVPGMVMCLALRFDMWMHYQRQIKYVPTDLKSHKQDTKSGDVVTVSETQHIA…	signal peptide peptidase [Colletotrichum camelliae]
KAK2057043.1	MASSAVPSPATPPFDQITQNITGNITAGNGTSTVPEWDLYLYASFSVMEAKLIFSALATIYVGAHGSLRRPPSAAPAKRREGDRERKEDEPITEGLLPTDAILFPLLAGAMLIGLYYLIQWLQDPAILNKILRVYMSVMGVASLSTLIAHSLRVAVGFVFPNYFRHNASLYRVDDDDESFIKFTGEEADRNNAQFLQKSNPLPFALRSHIPFNTINFNRFLWDLRHVLIDEWTVKAKVHGLFREKFHISALHVIGFNLAATTVFAYFISGSPFLSNLMGYGFCYGSFLIMSPTTFATGSLVLMGLFFYDIVMVFYTPYMITVATKLDVPIKLQFQSAARSSILGLGDIVVPGIVMCLALRFDMWRHYQQQIKYVPTDLKSEQHDARSGDVVTVSETQHM…	signal peptide peptidase [Colletotrichum caudatum]
KAK1975883.1	MASPAVPSPVTPPFDQITQNITGNITAGNATSAVTEWDLYLYASFFTMEAKLIFSALATIYIGAHGSLRRPPSAAPAKRKDGERERKEDEPITEGLLPTDAILFPLLAGAMLIGLYYLIQWLQDPAILNKILRVYMSVMGVASLSTLIAHSLRIAVGFVFPNYFRHNGALYRVDDDDESFIKFTGEEMDRNNAQFLQKSNPLPFGLRSFIPFNTINANRFLWDLRHVLTDEWTVKAKVHGLFQENFHISVLHVIGFNLAATAVFTYFMSGSPFLSNLMGYGFCYGSFLIMSPTTFATGSLVLMGLFFYDIVMVFYTPYMITVATKLDVPIKLQFQSAARSSILGLGDIVVPGIVMCLALRFDMWRHYQRQIKYVPTDLKSDQRDAHSGDVVTVSETQHM…	signal peptide peptidase [Colletotrichum cereale]
XP_060307015.1	MASPVPSPINPPLDELAQNLTGNLTGNSTAGNATAAAVEWGFTQYASFLTMEAKLIFSALAIIYIGAHGSLRRPPSAAPQKRNDGKERKEDEPITEGLMPTDAILFPILAGTMLIGLYYLIQWLQDPAILNKILRVYMSVMGVASLTTLIAHSLRVTTGFVFPNYFRHDGSLYNVNDDDEAFIKVTGDGVDQNNAQVLQKSNPLPFGLRSIVHLNSIKTNRVLWDLRHVLTDEWTVKAKLHGLLREKFHMTILHVVGLNLAIATVVAYFMSGSPLLSNFMGYGFCYGSFLMMSPTTFATGSLVLIGLFFYDIIMVFYTPYMITVATKLDVPIKLQFQSAARSSILGLGDIVVPGIVMCLALRFDMWLHYQRQIKYFPTDLKSDQHDATSGDVVTVSQTQ…	signal peptide peptidase [Colletotrichum costaricense]
KAK1485685.1	MASPVPSPINPPFDELAQNLTGNLTGNSTAGNATAAAVEWGFTQYASFLTMEAKLIFSALAIIYIGAHGSLRRPPSAAPQKRNDGKERKEDEPITEGLMPTDAILFPILAGTMLIGLYYLIQWLQDPAILNKILRVYMSVMGVASLTTLIAHSLRVATGFVFPNYFHHDGSLYNVNDDDEAFIKVTGDGVDQNNAQVLQKSNPLPFGLRSIMRLNSIKTNRVLWDLRHVLTDEWTVKAKLHGLLREKFHVTILHVVGLNLAIATVVAYFMSGSPFLSNFMGYGFCYGSFLMMSPTTFATGSLVLIGLFFYDIIMVFYTPYMITVATKLDVPIKLQFQSAARSSILGLGDIVVPGIVMCLALRFDMWLHYQRQIKYIPTDLKSDQHDATSGDVLTVSQTQ…	signal peptide peptidase [Colletotrichum cuscutae]
KAK2015753.1	MASSAVPSPVTPPFDQITQNITGNITAGNGTSAVPEWDLYLYASFFTMEAKLIFSALATIYIGAHGSLRRPPSAAPAKRKDGERERKEDEPITEGLLPTDAILFPLLAGAMLIGLYYLIQWLQDPAILNKILRVYMSVMGVASLSTLIAHSLRVAVGFVFPNYFRHDGSLYHVDDDDESFVKFTGEEADRNNAQFLQKSNPLPFGLRSLVPFNTINFNRFLWDLRHVLIDEWTVKAKVHGLFREKFHISVLHVIGFNLAATTVFAYFMSGSPFISNLMGYGFCYGSFLIMSPTTFATGSLVLMGLFFYDIVMVFYTPYMITVATKLDVPIKLQFQSAARSSILGLGDIVVPGIVMCLALRFDMWRHYQQQIKYVATDLKSDKHDAHSGDVVTVSETQHM…	signal peptide peptidase [Colletotrichum eremochloae]
KAK1991235.1	MASSAVPSPVTPPFDQIAQNITGNITAGNGTSAVPEWDIYLYASFFTMEAKLILSALATIYIGAHGSLRRPPSAAPAKRKDGERERKEDEPITEGLLPTDAILFPLLAGAMLIGLYYLIQWLQDPAILNKILRVYMSVMGVASLSTLIAHSLRVAVGFVFPNYFRHNGSLYRVDDDEESFIKFMGEDADQSNAQFLQKSNPLPFGLRSLIPFNTINSNRFLWDLRHVLVDEWTVKANVHGLFGEKFHISVLHVVGFNLAVTTVLAYFMSGSPFLSNLMGYGFCYGSFLIMSPTTFATGSLVLMGLPYMITVATKLDVPIKLQFQSAARSSILGLGDIVVPGIVMCLALRFDMWRHYQQQIKYVPTDLKSEQHDAHSGDVVTVSETQHMAQKATYLDIAG…	signal peptide peptidase [Colletotrichum falcatum]
KAI3544209.1	MASPVPSPINPPFDELAQNLTGNLTGNSAAGNATAAAVEWGFTQYASFLTMEAKLIFSALAIIYIGAHGSLRRPPSAAPQKRNDGKERKEDEPITEGLMPTDAILFPILAGTMLIGLYYLIQWLQDPAILNKILRVYMSVMGVASLTSLIAHSLRVATGFVFPNYFRHDGSLYNINDDDETFIKVTGDGVDQNNAQVLQKSNPLPFGLRSIVRLNSIKTNRALWDLRHVLTDEWTVKAKLHGLLREKFHMTILHVVGLNLAIATVVAYFMSGSPFLSNFMGYGFCYGSFLMMSPTTFATGSLVLIGLFFYDIIMVFYTPYMITVATKLDVPIKLQFQSAARSSILGLGDIVVPGIVMCLALRFDMWLHYQRQIKYIPTDLKSDQHDATSGDVVTVSQTQ…	signal peptide peptidase [Colletotrichum filicis]
EXF83356.1	MASPVPSPINPPFDELAQNLTGNLTGNSTAGNVTAAAVEWGFTQYASFLTMEAKLIFSALAIIYIGAHGSLRRPPSAAPQKRKDGKERKEDEPITEGLMPTDAILFPILAGTMLIGLYYLIQWLQDPAILNKILRVYMSVMGVASLTTLIAHSLRVATGFVFPNYFRHDGSLYNVDDDDEAFIKVTGEEVDRNNAQFLQKSNPLPFGLRSIMRLNTIKTNRFLWDLRHVLTDEWTVKAKLHGLLREKFHMTILHVVGLNLAVATVVAYFMSGSPFLSNFMGYGFCYGSFLMMSPTTFATGSLVLIGLFFYDIIMVFYTPYMITVATKLDVPIKLQFQSAARSSILGLGDIVVPGIVMCLALRFDMWLHYQRQIKYIPTDLKSDQHDATSGDVVTVSQTQ…	signal peptide peptidase [Colletotrichum fioriniae PJ7 PJ7]
EQB57061.1	MASSAVPSPVTPPFDEISQNLTNITGASNVTTGASPEWDLARVASLLTMEGKLIFSALAIIYVGAHGALRRPPSAAPPKRKKGEKADRKEDEPITEGLMPSDAIVFPLLAGAMLIGLYYLIQWLQDPAILNKILRVYMSVAGVASLTTLMAHALRVGSGFVFPNWVREKGVLCRVDDDRETYVKTNGNDGEETEVMTTGNPLPSALRKIFPITAKVNRLLWDVRHLLIDEWTVKAKVHGLFREKFHLSVTHILGFFLAFGTVSAYYMTGSPFLSNIMGYGFCYGTALIMSPTTFGTGSLVLMGLFFYDIVMVFYTPYMITVATKLDVPIKLQFQSASRSSILGLGDIVVPGMVMCLALRFDMWMHYQRQIKYVPTDLKSHKQDTKSGDVVTVSETQHVA…	signal peptide peptidase [Colletotrichum gloeosporioides Cg-14 Cg-14]
XP_060436736.1	MASPVPSPINPPFDELTQNLTDNLTGNSTAANVAAAVVEWGFTQYASFLTMEAKLIFSALAIIYIGAHGSLRRPPSAAPQKRKDGRERKEDEPITEGLMPTDAILFPLLAGTMLIGLYYLIQWLQDPAILNKILRVYMSVMGIASLTTLIAHSLRIASGFVFPNYFRHDGSLYNVDDDDESFVKVTGEKADRSNAQFLQKSNPLPFALRSIMRLNTIKINRFLWDLRHVLTDEWTVKAKLHGVFREKFNMTILHVVGLNLAVATVVAYFMSGSPFLSNFMGYGFCYGSFLIMSPTTFATGSLVLIGLFFYDIVMVFYTPYMITVATKLDVPIKLQFQSAARSSILGLGDIVVPGIVMCLALRFDMWRHYQRQIKYIPTDLKSDQHDATSGDVVTVSQTQ…	signal peptide peptidase [Colletotrichum godetiae]
XP_008098976.1	MSSSAVPSPITPPFDQITGNITGNVTTSNGTSAVPEVDLYFYASLFTIEAKLIFSALATIYIGAHGSLRRPPSAAPAKRKDGERERKEDEPITEGLLPTDAILFPLLAGAMLIGLYYLIQWLQDPAILNKILRVYMSVMGVASLSTLIAHSLQVAVGFMFPNYFRHNGSLYRVDDDDESFIKFTGEETDRNNAQFLQKSNPLPFALRFPIPLNRINVNRFLWDLRHVLTDEWTVKAKVHGLFREKFHISALHVTGFNLAATAVFAYFMSGSPFLSNLMGYGFCYGSFLIMSPTNFATGSLVLMGLPYMITVATKLDVPIKLQFQSAARSSILGLGDIVVPGIVMCLALRFDMWRHYQQQIKYVPTDLKSDQHDAHSGDVVTVSETQHMAQKATYLDITG…	signal peptide peptidase [Colletotrichum graminicola M1.001 M1.001]
WDK18209.1	MSSSAVPSPITPPFDQITGNITGNVTTSNGTSAVPEVDLYFYASLFTIEAKLIFSALATIYIGAHGSLRRPPSAAPAKRKDGERERKEDEPITEGLLPTDAILFPLLAGAMLIGLYYLIQWLQDPAILNKILRVYMSVMGVASLSTLIAHSLQVAVGFMFPNYFRHNGSLYRVDDDDESFIKFTGEETDRNNAQFLQKSNPLPFALRFPIPLNRINVNRFLWDLRHVLTDEWTVKAKVHGLFREKFHISALHVTGFNLAATAVFAYFMSGSPFLSNLMGYGFCYGSFLIMSPTNFATGSLVLMGLFFYDIVMVFYTPYMITVATKLDVPIKLQFQSAARSSILGLGDIVVPGIVMCLALRFDMWRHYQQQIKYVPTDLKSDQHDAHSGDVVTVSETQHM…	signal peptide peptidase [Colletotrichum graminicola]
XP_018156887.1	MASPPVPSPATPPFDQATHNLTGNLTGNFINGNSTSAALEWDLYVYASFFTMEAKLIFSALATIYIGAHGSLRRPPSAAPAKRKKGERERKEDEPITEGLLPTDAILFPLLAGAMLIGLYYLIQWLQDPAILNKILRVYMSIMGVASLSTLIAHSLRVAVEFLFPNYFRHNRSLYRVDADDESFVKFTGEDVDRSNAQFLQKSNPLPFGLRSMFPFNTIKVNRFLWDLRHVLKDEWTVRAKVHGLFHEKLHISVLHVIGFILAVTAVFAYFMSGSPFLSNLMGYGFCYGSFLIMSPTTFATGSLVLMGLFFYDIVMVFYTPYMITVATKLDVPIKLQFQSAARSSILGLGDIVVPGIVMCLALRFDMWRHYQRQIKYVPTDLKSDQRDADSGDVVTVSK…	Signal peptide peptidase [Colletotrichum higginsianum IMI 349063 IMI 349063]
CCF47062.1	MSPTTFATGSLVLMGLFFYDIVMVFYTPYMITVATKLDVPIKLQFQSAARSSILGLGDIVVPGIVMCLALRFDMWRHYQRQIKYVPTDLKSDQRDADSGDVVTVSKTQHMAQKATYLDITGCWGDWFWSSSWLGLLKGGQEMSPPSVRGSTFSKTYFNASLIGYTLGMLFTLCMLTIFKHGQPALLYLVPGVLGSLWLTGLVRGELKEMWMYTEDGTLDTCDVVVELDGNGNVVKETKKDTEKDEADKKKITEDEKAEDEKKAADKIEAEKTEYSIAEFSITAPLRKPKAQ	signal peptide peptidase [Colletotrichum higginsianum]
GJC97549.1	MASPPVPSPATPPFDQATHNLTGNLTGNFINGNSTSAALEWDLYVYASFFTMEAKLIFSALATIYIGAHGSLRRPPSAAPAKRKKGERERKEDEPITEGLLPTDAILFPLLAGAMLIGLYYLIQWLQDPAILNKILRVYMSIMGVASLSTLIAHSLRVAVEFLFPNYFRHNRSLYHVDADDESFVKFTGEDVDRSNAQFLQKSNPLPFGLRSMFPFNTIKVNRFLWDLRHVLKDEWTVRAKVHGLFHEKLHISVLHVIGFILAVTAVFAYFMSGSPFLSNLMGYGFCYGSFLIMSPTTFATGSLVLMGLFFYDIVMVFYTPYMITVATKLDVPIKLQFQSAARSSILGLGDIVVPGIVMCLALRFDMWRHYQRQIKYVPTDLKSDQRDADSGDVVTVSK…	signal peptide peptidase [Colletotrichum higginsianum]
KZL80821.1	MASPPVPSPVIPPFDQVTQNITGNFTAGNATSAVPEWDLYLYASFFTMEAKLIFSALATIYIGAHGSLRRPPSAAPAKRKDGERERKEDEPITEGLLPTDAILFPLLAGAMLIGLYYLIQWLQDPAILNKILRVYMSVMGVASLSTLIAHSLRIAVGFVFPNYFRHNGALYRVDDDDESFIKFTGEEADRNNAQFLQKSNPLPFGLRSIVPFNAINVNRFLWDLRHVLTDEWTVKAKVHGLFQEKFHISVLHVIGFNLAATAVFTYFMSGSPFLSNLMGYGFCYGSFLIMSPTTFATGSLVLMGLFFYDIVMVFYTQVLPPYMITVATKLDVPIKLQFQSAARSSILGLGDIVVPGIVMCLALRFDMWRHYQQQIKYVPTDLKSDQHDATSGDVVTVSE…	signal peptide peptidase [Colletotrichum incanum]
KAK2768059.1	MASSPVPSPVTPPFDDISQNLTNITGASNATIGASPEWDLVKVASFLTMEGKLIFSALAIIYVGAHGALRRPPSAAPPKRKKGEKADRKEDEPITEGLMPSDAIVFPLLAGAMLIGLYYLIQWLQDPAILNKILRVYMSVAGVASLTTLTAHALRVGSGFVFPNWVREKGVLCRVDDDRETYVKTNGNNGEETEVMTTGNPLPSALRKIFPVTAKVNRLLWDVRHLLIDEWTVKAKVHGLFREKFHLSVTHILGFFLAFGTVSAYYMTGSPFLSNIMGYGFCYGTALIMSPTTFGTGSLVLMGLFFYDIVMVFYTPYMITVATKLDVPIKLQFQSASRSSILGLGDIVVPGMVMCLALRFDMWMHYQRQIKYVPTDLKSHKQDTKSGDVVTVSETQHIA…	signal peptide peptidase [Colletotrichum kahawae]
XP_038744484.1	MASSSPVPSAVTPPFDEISQNLTNFTNLTAAGNATADALSPQWTLFHIASFLTMEGKLILSALAIIYIGAHGSLRRPPSAAPPKRKKGEKGDRKEDEPVTEGLMPSDAIVFPLLAGTMLIGLYYLIQWLQDPAILNKILRVYMSVMGVASLTTLMAHSLRVGAGFVFPGWVREGGVLCRVDDDREALVRVNEEEDDAAEASLSRSPLPSGLRRIAAVNSARVNRFLWDVRHLLTDDWTVRAKVHAVFREKFHLSVNHILGFFLAFATVSAYYMTGSPLLSNIMGYGFCYGSFLIMSPTTFATGSLVLMGLFFYDIVMVFYTPYMITVATKLDVPIKLQFQSAARSSILGLGDIVVPGIVMCLALRFDMWLHYKRQIKYVPTDLKSDKHDANSGDVVTVS…	signal peptide peptidase [Colletotrichum karsti]
KAK0371575.1	MASPVPSPINPPFDELAQNLTGNLTGNSTAGNATAAAVEWGFTQYASFLTMEAKLIFSALAIIYIGAHGSLRRPPSAAPQKRNDGKERKEDEPITEGLMPTDAILFPILAGTMLIGLYYLIQWLQDPAILNKILRVYMSVMGVASLTTLIAHSLRVATGFVFPNYFRHDGSLYNINDDDEAFIKVTGDGVGQNNAQVLQKSNPLPFGLRSIVRLNSIKTNRVLWDLRHVLTDEWTVKAKLHGLLREKFHMTILHVVGLNLAIATVVAYFMSGSPFLSNFMGYGFCYGSFLMMSPTTFATGSLVLIGLFFYDIIMVFYTHSTSPYMITVATKLDVPIKLQFQSAARSSILGLGDIVVPGIVMCLALRFDMWLHYQRQIKYIPTDLKSDQHDATSGDVVTV…	signal peptide peptidase [Colletotrichum limetticola]
XP_049145326.1	MASPVPSPINPPFDELAQNLTGNLTGNSAAGNATAAAVEWDFTQYASFLTMEAKLIFSALAIIYIGAHGSLRRPPSAAPQKRNDGKERKEDEPITEGLMPTDAILFPILAGTMLIGLYYLIQWLQDPAILNKILRVYMSVMGVASLTTLIAHSLRVATGFVFPNYFRHDGSLYNINDDDEAFIKVTGDGVDQNNAQVLQKSNPLPFGLRSIVRLNSIKTNRVLWDLRHVLTDEWTVKAKLHGLLREKFHMTILHVVGLNLAIATVVAYFMSGSPFLSNFMGYGFCYGSFLMMSPTTFATGSLVLIGLFFYDIIMVFYTPYMITVATKLDVPIKLQFQSAARSSILGLGDIVVPGIVMCLALRFDMWLHYQRQIKYIPTDLKSDQHDATSGDVVTVSQTQ…	signal peptide peptidase [Colletotrichum lupini]
KAK1712661.1	MASPVPSPINPPFDELAQNLTGNLTGNSAAGNATAAAVEWDFTQYASFLTMEAKLIFSALAIIYIGAHGSLRRPPSAAPQKRNDGKERKEDEPITEGLMPTDAILFPILAGTMLIGLYYLIQWLQDPAILNKILRVYMSVMGVASLTTLIAHSLRVATGFVFPNYFRHDGSLYNINDDDEAFIKVTGDGVDQNNAQVLQKSNPLPFGLRSIVRLNSIKTNRVLWDLRHVLTDEWTVKAKLHGLLREKFHMTILHVVGLNLAIATVVAYFMSGSPFLSNFMGYGFCYGSFLMMSPTTFATGSLVLIGLFFYDIIMVFYTPYMITVATKLDVPIKLQFQSAARSSILGLGDIVVPGIVMCLALRFDMWLHYQRQIKYILTDLKSDQHDATSGDVVTVSQTQ…	signal peptide peptidase [Colletotrichum lupini]
KAK1458089.1	MASPVPSPINPPFDELARNLTGNLTGNTTAGNATAAAVEWGFTQYASFLTMEAKLIFSALAIIYIGAHGSLRRPPSAAPQKRNDGKERKEDEPITEGLMPTDAILFPILAGTMLIGLYYLIQWLQDPAILNKILRVYMSVMGVASLTTLIAHSLRVATGFVFPNYFRHDGSLYNINDDDEAFIKVTGDGVDQNNAQVLQKSNPLPFGLRSIVRLNSIKTNRVLWDLRHVLTDEWTVKAKLHGLLREKFHMTILHVVGLNLAIATVVAYFMSGSPFLSNFMGYGFCYGSFLMMSPTTFATGSLVLIGLFFYDIIMVFYTPYMITVATKLDVPIKLQFQSAARSSILGLGDIVVPGIVMCLALRFDMWLHYQRQIKYIPTDLKSDQHDATSGDVVTVSQTQ…	signal peptide peptidase [Colletotrichum melonis]
KAF6789000.1	MPSDAIMFPLLAGVMLIGLYYLIQWLQDPAILNKILRGYMSLMGVASLTTLLAHSLKVASGFVFPNWFRENGFLCRVDDDRESFLKIEGREADDDAEGEVLPRASPLPPALRSLVPLRSPSRFLWDLRHLLVDEWTIRAKVHGLFREKLHLSVNHIVGFFLAIATVSAYYLTSSPLLSNLMGYGFCYGSFLIMSPTSFATGSLVLMGLFFYDIVMVFYTTLSSPYMITVATKLDVPIKLQFKTAARSSILGLGDIVVPGIVMCLALRFDLWRHYQSKIQRLETNLKSDERDASSGEVVTVSQTKTLAEKALWLDINGCWGDWFWSSSWLGLFKSGGAPAPPSVRGSTFKKTYFNASLVGYTVGMLVTLAMLHIFKHGQPALLYLVPGVLGSLWLTGLVR…	signal peptide peptidase [Colletotrichum musicola]
XP_060408653.1	MASSAVPSPITPPFDQITHNITGNVTTGNGTSAVPEWDLHFYASLFTIEAKLIFSALATIYIGAHGSLRRPPSAAPAKRKDGERERKEDEPITEGLLPTDAILFPLLAGAMLIGLYYLIQWLQDPAILNKILRVYMSVMGVASLSTLIAHSLQVAVGFVFPNYFRHNGSLYRVDDDDESFIQFTGEETDRNNAQFLQKSNPLPFALRSLIPFNRINVNRFLWDLRHVLTDEWTVKAKVHGLFREKFHISALHVTGFNLAATAVFAYFMSGSPFLSNLMGYGFCYGSFLIMSPTTFATGSLVLMGLFFYDIVMVFYTPYMITVATKLDVPIKLQFQSAARSSILGLGDIVVPGIVMCLALRFDMWRHYQQQIKYVPTDLKSDQHDAHSGDVVTVSETQHM…	signal peptide peptidase [Colletotrichum navitas]
KXH35747.1	MASPVPSPINPPFDELAQNLTGNLTGNSTAGNVTAAAVEWGFTQYASFLTMEAKLIFSALAIIYIGAHGSLRRPPSAGPQKRKDGKERKEDEPITEGLMPTDAILFPILAGTMLIGLYYLIQWLQDPAILNKILRVYMSVMGVASLTTLIAHSLRVVTGFVFPNYFRHDGSLYKVNDDDEAFIKVTGEEVDRNNAQVLQKSNPLPFGLRSIVRLNSIKTNRVLWDLRHVLTDEWTVKAKLHGLLREKFHMTILHVVGLNLAIATVVAYFMSGSPFLSNFMGYGFCYGSFLMMSPTTFATGSLVLIGLFFYDIIMVFYTPYMITVATKLDVPIKLQFQSAARSSILGLGDIVVPGIVMCLALRFDMWLHYQRQIKYIPTDLKSDQHDATSGDVVTVSQTQ…	signal peptide peptidase [Colletotrichum nymphaeae SA-01 SA-01]
XP_022476552.1	MASPVPSPIGPPFDELAQNLTGNLTAGNATAVAEEWGFSQYASFLTMEAKLIFSALAIIYIGAHGSLRRPPSAAPQKRKDGQSERKEDKPITEGLLPTDAILFPLLAGAMLIGLYYLIQWLQDPAILNKILRVYMSVAGVASLTTLIAHSLRLAAGFVFPNYFRHNGSLYNVDDDDESFIKVTGGQVDRNNAQCLQKSNPLPFGLRSIMRFNAIKFNRLLWDLRHVLADEWTVKAKFHGLFHEKFHVSILHVIGFNLAVMTVVAYSMSGSPFLSNLMGYGFCYGSFLMMSPTTFATGSLVLIGLFFYDIVMVFYTPYMITVATKLDVPIKLQFQSAARSSILGLGDIVVPGIVMCLALRFDMWRHYQRQIKYVPTDLKSDQHDATSGNVVTVSQTQHVA…	signal peptide peptidase [Colletotrichum orchidophilum]
XP_060346494.1	MASPVPSPINPPFDELAQNLTGNLTGNSTAGNATAAAVEWGFTQYASFLTMEAKLIFSALAIIYIGAHGSLRRPPSAAPQKRNDGKERKEDEPITEGLMPTDAILFPILAGTMLIGLYYLIQWLQDPAILNKILRVYMSVMGVASLTTLIAHSLRVATGFVFPNYFRHDGSLYNINDDDEAFIKVTGDGVDQNNAQVLQKSNPLPFGLRSIVRLNSIKTNRVLWDLRHVLTDEWTVKAKLHGLLREKFHMTILHVVGLNLAIATVVAYFMSGSPFLSNFMGYGFCYGSFLMMSPTTFATGSLVLIGLFFYDVIMVFYTPYMITVATKLDVPIKLQFQSAARSSILGLGDIVVPGIVMCLALRFDMWLHYQRQVKYIPTDLKSDQHDATSGDVVTVSQTQ…	signal peptide peptidase [Colletotrichum paranaense]
XP_060452434.1	MASPVPSPINPPFDELTQNLTGNLTGNSTVGNVTAAAVEWGFTQYASFLTMEAKLIFSALAIIYIGAHGSLRRPPSAAPQKRKDGRERKEDEPITEGLMPTDAILFPLLAGTMLIGLYYLIQWLQDPAILNKILRVYMSVMGIASLTTLIAHSLRIASGFVFPNYFRHDGSLYNVDDDDESFIKVTGEKADRSNAQFLQKSNPLPLGLRSIMRLNTIKINRFLWDLRHVLTDEWTVKAKLHGVFREKFNMTILHVVGLNLAVATVVAYFMSGSPFLSNFMGYGFCYGSFLIMSPTTFATGSLVLIGLFFYDIVMVFYTPYMITVATKLDVPIKLQFQSAARSSILGLGDIVVPGIVMCLALRFDLWRHYQRQIKYIPTDLKSDKHDATSGDVVTVSQIQ…	signal peptide peptidase [Colletotrichum phormii]
KAF6837473.1	MASPSPGTPPFDEVAQNLTNGNLTSVMNATAGPFLDAQWDVAKIASFLTMEAKLIFGALAIIWIGAHGSLRRPPSAAPAKPKKGAKRDRKEDEPITEGLMPSDAIMFPLLAGVMLIGLYYLIQWLQDPAILNKILRGYMSLMGVASLTTLLAHSLKVASGFVFPNWFRENGFLCRVDDDRESFLKIEGREADDDAEGEVLPRASPLPPALRSLVPLRSPSRFLWDLRHLLVDEWTIRAKVHGLFREKLHLSVNHIVGFFLAIATVSAYYLTSSPLLSNLIGYGFCYGSFLIMSPTSFATGSLVLMGLFFYDIVMVFYTPYMITVATKLDVPIKLQFKTAARSSILGLGDIVVPGIVMCLALRFDLWRHYQSKIKRLETNLKSDERDASSGEVVTVSQTK…	signal peptide peptidase [Colletotrichum plurivorum]
KXH68503.1	MASPVPSPINPPFDKLTQNLAGNLTGNSTAGNVTAAAVEWGFAQYASFLTMEAKLIFSALAIIYIGAHGSLRRPPSAAPQKRKDGRERKEDEPITEGLMPTDAILFPLLAGTMLIGLYYLIQWLQDPAILNKILRVYMSVMGIASLTTLIAHSLRIAAGFVFPNYFRHDGSLYNVDDDDESFIKVTGENADRSNAQFLQKSSPLPFGLCSIMRLNTVKINRVLWDLRHVLTDEWTVKAKLHGVFREKFNMTILHVVGLNVAVATVVAYFMSGSPFLSNFMGYGFCYGSFLIMSPTTFATGSLVLIGLFFYDIVMVFYTPYMITVATKLDVPIKLQFQSAARSSILGLGDIVVPGIVMCLALRFDMWRHYQRQIKYIPIDLKSDQHDATSGDVVTVSQTQ…	signal peptide peptidase [Colletotrichum salicis]
XP_035332759.1	MASPVPSPINPPFDELAQNLTGNLTGNLTAGNVTAAAVEWGFTQYASFLTMEAKLIFSALAIIYIGAHGSLRRPPSAAPQKRKDGKERKEDEPITEGLMPTDAILFPILAGTMLIGLYYLIQWLQDPAILNKILRVYMSVMGVASLTTLIAHSLRVVTGFVFPNYFRHDGSLYNVNDDDEAFVKVTGEEVDRNNAQVLQKSNPLPFGLRSIVRLNSIKTNRVLWDLRHVLTDEWTVKAKLHGLLREKFHMTILHVVGLNLAIATVVAYFMSGSPFLSNFMGYGFCYGSFLMMSPTTFATGSLVLIGLFFYDIIMVFYTPYMITVATKLDVPIKLQFQSAARSSILGLGDIVVPGIVMCLALRFDMWLHYQRQIKYIPTDLKSDQHDATSGDVVTVSQTQ…	signal peptide peptidase [Colletotrichum scovillei]
TQN70038.1	MASPPVPSPATPPPFDQATHNLTGNLTGNFIDGNSTSAALEWDLYVYASFLTMEAKLIFSALATIYIGAHGSLRRPPSAAPAKRKKGERERKEDEPITEGLLPTDAILFPLLAGAMLIGLYYLIQWLQDPAILNKILRVYMSIMGVASLSTLIAHSLRVAVEFLFPNYFRHNRSLYHVDADDESFIKFTGEDVDRSNAQFFQKSNPLPFGLRSLFPFNTIKVNRFLWDLRHVLKDEWTVRTKVHGLFHEKFHISVLHVIGFILAVTAVFTYFMSGSPFLSNLMGYGFCYGSFLIMSPTTFATGSLVLMGLFFYDIIMVFYTPYMITVATKLDVPIKLQFQSAARSSILGLGDIVVPGIVMCLALRFDMWRHYQRQIKYVPTDLKSDQRDADSGDVVTVS…	Signal peptide peptidase [Colletotrichum shisoi]
KXH29372.1	MASPVPSPINPPFDELAQNLTGNLTGNSTAGNVTAAAVEWGFTQYASFLTMEAKLIFSALAIIYIGAHGSLRRPPSAAPQKRKDGKERKEDEPITEGLMPTDAILFPILAGTMLIGLYYLIQWLQDPAILNKILRVYMSVMGVASLTTLIAHSLRVATGFVFPNYFRHDGSLYNVNDDDEAFIKVTGEEVDQNNAQVLQKGNPLPFGLRSIVRFNSIKTNRVLWDLRHVLTDEWTVKAKLHGLLREKFRMTILHVVGLNLAIATVVAYFMSGSPFLSNFMGYGFCYGSFLMMSPTTFATGSLVLIGLFFYDIIMVFYTPYMITVATKLDVPIKLQFQSAARSSILGLGDIVVPGIVMCLALRFDMWLHYQRQIKYIPTDLKSDQHDATSGDVVTVSQTQ…	signal peptide peptidase [Colletotrichum simmondsii]
KAF6806107.1	MASPSPGMPPFDEVAQNFTNGNLTSVMNATGGPFLDAQWDVAKIASFLTMEAKLIFSALAIIWISAHGSLRRPPSAAPAKPKKGAKRDRKEDEPITEGLMPSDAIMFPLLAGVMLIGLYYLIQWLQDPAILNKILRGYMSLMGVASLTTLLAHSLKVASGFVFPNWFRENGFLCRVDDDRESFLQIEGQEADDDAEGEVLPRASPLPPALRRLVPLRSPSRFLWDLRHLLVDEWTIRAKVHGLFREKLHLSVNHIVGFFLAIATVSAYYLTSSPLLSNLMGYGFCYGSFLIMSPTSFATGSLVLMGLFFYDIVMVFYTPYMITVATKLDVPIKLQFKTAARSSILGLGDIVVPGIVMCLALRFDLWRHYQSKIKRLETSLKSDERDASSGEVVTVSQTK…	signal peptide peptidase [Colletotrichum sojae]
KAK2048355.1	MASSAVPSPVTPPFDQITQNITGNTTAGNGTSTVPEWDLYLYASFFAMEAKLIFSALATIYVGAHGSLRRPPSAAPAKRREGDRERKEDEPITEGLLPTDAILFPLLAGAMLIGLYYLIQWLQDPAILNKILRVYMSVMGVASLSTLIAHSLRVAVGFVFPNYFRHNGSLYRVDDDDESFIKFTGEEADRNNAQFLQKSNPLPFALRSLIPFNTINFNRLLWDLRHVLIDEWTVKAKVHGLFREKFHISALHVIGFNLAATAVCAYFMSGSPFLSNLMGYGFCYGSFLIMSPTTFATGSLVLMGLFFYDIVMVFYTQVVRPYMITVATKLDVPIKLQFQSAARSSILGLGDIVVPGIVMCLALRFDMWRHYQQQIKYVPTDLKSEQHDAHSGDVVTVSE…	signal peptide peptidase [Colletotrichum somersetense]
KAK1969836.1	MASSAVPSPVTPPFDQITQNITGNITAGNGTSAVPEWDLYLYASFFTMEAKLIFSALATIYIGAHGSLRRPPSAAPAKRKDGERERKEDEPITEGLLPTDAILFPLLAGAMLIGLYYLIQWLQDPAILNKILRVYMSVMGVASLSTLIAHSLRVAVGFVFPNYFRHDGSLYHVDDDDESFVKFTGEDADRNNAQFLQKSNPLPFGLRSLVPFNTINFNRFLWDLRHVLIDEWTVKAKVHGLFREKFHISVLHVIGFNLAATTVFAYFMSGSPFISNLMGYGFCYGSFLIMSPTTFATGSLVLMGLFFYDIVMLQFQSAARSSILGLGDIVVPGIVMCLALRFDMWRHYQQQIKYVATDLKSDKHDALSGDVVTVSETQHMAQKATYLDIAGCWGDWFWS…	signal peptide peptidase [Colletotrichum sublineola]
KAK6224439.1	MASPAIPSPATPPFDQATHNLTGNLTGNFINGNSTSAALEWDLYVYASFFTMEAKLIFSALATIYIGAHGSLRRPPSAAPAKRKKGERERKEDEPITEGLLPTDAILFPLLAGAMLIGLYYLIQWLQDPAILNKILRVYMSIMGVASLSTLIAHSLRVAVEFLFPNYFRHNRSLYRVDADDESFVKFTGEDVDRSNAQFLQKSNPLPFGLRSMFPFNTIKVNRFLWDLRHVLKDEWTVRAKVHGLFHENFHISVLHVIGFILAVTAVFAYFMSGSPFLSNLMGYGFCYGSFLIMSPTTFATGSLVLMGLFFYDIVMVFYTPYMITVATKLDVPIKLQFQSAARSSILGLGDIVVPGIVMCLALRFDMWRHYQRQIKYVPTDLKSDQRDADSGDVVTVSE…	signal peptide peptidase [Colletotrichum tabaci]
XP_060383961.1	MASPVPSPINPPFDELAQNLTGNLTGNSTAGNATAAAVEWGFTQYASFLTMEAKLIFSALAIIYIGAHGSLRRPPSAAPQKRNDGKERKEDEPITEGLMPTDAILFPILAGTMLIGLYYLIQWLQDPAILNKILRVYMSVMGVASLTTLIAHSLRVTTGFVFPNYFRHDGSLYNVNDDDEAFIKVTGDGVDQYNAQVLQKSNPLPFGLRSIVHLNSIKTNRVLWDLRHVLTDEWTVKAKLHGLLREKFHMTILHVVGLNLAIATVVAYFMSGSPFLSNFMGYGFCYGSFLMMSPTTFATGSLVLIGLFFYDIIMVFYTPYMITVATKLDVPIKLQFQSAARSSILGLGDIVVPGIVMCLALRFDMWLHYQRQIKYIPTDLKSDQHDATSGDVVTVSQTQ…	signal peptide peptidase [Colletotrichum tamarilloi]
KAJ0162831.1	MASPPVPSPATHNLTGNLTGNFTGGNSTSAALEWDLYVYASFLTMEAKLIFSALATIYIGAHGSLRRPPSAAPAKRKKGERERKEDEPITEGLLPTDAIIFPLLAGAMLIGLYYLIQWLQDPAILNKILRVYMSIMGVASLSTLIAHSLRVAVEFVFPNYFRHNRSLYRVDADDESFVKFTGEDEDRSNAQFLQKSNPLPFGLRSMFPFNTIKVNRFLWDLRHVLKDEWTVRTKVHGLFHEKFYISVLHVIGLVLAAMAVFTYFMSGSPFLSNLMGFGFCYGSFLIMSPTTFATGSLVLMGLFFYDIVMVFYTPYMITVATKLDVPIKLQFHSAARSSILGLGDIVVPGIVMCLALRFDMWRHYQRQIKYVPTDLKSDQRDADSGDVVTVSETQHMAQK…	Signal peptide peptidase [Colletotrichum tanaceti]
KZL77940.1	MASPTVSSPVTPSLDQVTQNITGNFTAGNATSAVPEWDLYLYASFFTMEAKLIFSALATIYIGAHGSLRRPPSAAPAKRKDGKRERKEDEPITEGLLPTDAILFPLLAGAMLIGLYYLIQWLQDPAILNKILRVYMSVMGVASLSTLIAHSLRIAVGFVFPNYFRHNGALYHVDDDDESFIKFTGEEVDRNNAQFLQKSNPLPFGLRSIVPFNTINVNRFLWDLRHVLTDEWTVKAKVHGLFQEKFHISVLHVIGFNLAATAVLTYFMSGSPFLSNLMGYGFCYGSFLIMSPTTFATGSLVLMGLFFYDIVMVFYTQLDVPIKLQFQSAARSSILGLGDIVVPGIVMCLALRFDMWRHYQQQIKYVPTDLKSDQHDATSGDVITVSETQHMAQKATYLD…	signal peptide peptidase [Colletotrichum tofieldiae]
GKT62716.1	MASPTVSSPVTPSLDQVTQNITGNFTAGNATSAVPEWDLYLYASFFTMEAKLIFSALATIYIGAHGSLRRPPSAAPAKRKDGKRERKEDEPITEGLLPTDAILFPLLAGAMLIGLYYLIQWLQDPAILNKILRVYMSVMGVASLSTLIAHSLRIAVGFVFPNYFRHNGALYHVDDDDESFIKFTGEEVDRNNAQFLQKSNPLPFGLRSIVPFNTINVNRFLWDLRHVLTDEWTVKAKVHGLFQEKFHISVLHVIGFNLAATAVLTYFMSGSPFLSNLMGYGFCYGSFLIMSPTTFATGSLVLMGLFFYDIVMVFYTQVLPSVPSAP	signal peptide peptidase [Colletotrichum tofieldiae]
XP_070061355.1	MASSPVPSSATPLFDEVSQNLTSNFTGNLTAVGNATMTTQSNLFKVAGFLTMEGKLIFSALAIIYIGAHGALRRPPSAALPKRKKGEKHDRKDDEPITEGLMPSDAIVFPLLAGTMLIGLYYLIQWLQDPAILNKILRVYMSFMGVASLTTLMAHSLRAGAGFIFPNWVKEDGVLCRVDDDREAFVKVKTNGEDEEDELDLLPAGNPLPYGLRKIVAVNSAKANRFFWDVRHLLTDEWTVRAKVHGLLKEKFHMSVNHILGFLLAFATVSTYYMTGSPFLSNIMGYGFCYGSFLIMSPTTFATGSLVLMGLFIYDIVMVFYTTLSRPYMITVATKLDVPIKLQFQSAARSSILGLGDIVVPGIVMCLALRFDLWLHYQRKIQYVPTDLKSDKQDIKSGD…	signal peptide peptidase [Colletotrichum truncatum]
KAK2022895.1	MASSAVPSPVTPPFDQITQNITGNVTGNITAGNGTSTVPEWDLYLYASFFTMEAKLIFCALATIYVGAHGSLRRPPSAAPAKRREGDRERKEDEPITEGLLPTDAILFPLLAGAMLIGLYYLIQWLQDPAILNKILRVYMSVMGVASLSTLIAHSLRVAVGFVFPNYFRHNGSIYRVDDDDESFIKFTGEEADRNNAQFLQKSNPLPFALRSLIPFNTINFNRFLWDLRHVLIDEWTVKAKVHGAFREKFYISALHVIGFNLAATAVFAYFMSGSPFLSNLMGYGFCYGSFLIMSPTTFATGSLVLMGLFFYDIVMVFYTEVIRPYMITVATKLDVPIKLQFQSAARSSILGLGDIVVPGIVMCLALRFDMWRHYQQQIKYVPTDLKSEQHDAHSGDVV…	signal peptide peptidase [Colletotrichum zoysiae]
MCY1160409.1	MSDWPPKPENDIQNTQHNTQNITGKEWHILEKAVLASVEEQRRARRWGIFFKCLTFAYILFVLVLMGKSCSTSTTDPTATTSSHIAVVDIIGTIAADKQSVNSADTVKALKKAFESKQSQAVVLNINSPGGSPVQSDEIWQEIQYLKKAHTGKKLYAVIGDTGASGAYYIASAADEIIVNPSSLVGSIGVIMPNYGVTGLMQKLGVEDRTMTSGENKALLSMTQPVDGAQKAHVQGVLDNVHDHFINAVKQGRGNKLKSQDPAIFSGLFWTGGQAVKLGIADRTGSLNTLKRELKIDKAVNYTIEYSPFDSVLGRIGSSIGQGFASSLSQQVQSEQTTKLQ	signal peptide peptidase [compost metagenome]
KAK6054739.1	MKELENLTAKAKERKETNTSKLGIIGCIPDGRPTVVQLIVFTLSFGICVIWFIYRRTPYAFILLDFINVTFCLHILKSLRLPSVKWISVLMLCMFVYDVVMVFVTPFLTSSGCSVMLEVATGIDCSSSGNDDYPMPPVDAQLPEKFPMLMQVPHFDPMISCVDLDIEKGFHMTILGLGDIIIPAKEFTCLENFLQPVPHIDIVVGRGMCDYA	signal peptide peptidase [Cooperia oncophora]
KAK6047710.1	MLKIEVDTHDIVAISVCLLVAASHLYQRHWITNNVIGIAFSIYGIENLHLSSFKAGSLLLVGLFIYDVFWVFATDVMTSVAKGIDAPILLQFPQDLLRHGWKDASKHSMLGLGDIVIPGIFIALLRRFDLRIGDKDAKKKQGGRYFFSITVIAYAVGLLITMLVMHHFKAAQPALLYLVPCCLFVPLFVSLCTGESKELWNYNEEHLTDKHEKEKASKKVEAAKKTN	signal peptide peptidase [Cooperia oncophora]
KAK6056711.1	MDKAKEIEAASSPNSRKTSRNESRKVSLSEDSQQAARLNRLLSDIQEMDTIHSQQSARRSSDAADNDQDRKPAGLSPKTSTESSGESSPSASISRSRFKCTKVEEPKIIFPENVSVPYTGLVSVGDSRGTSRRSSVSGSVARIYAGADEPEEDDSERERNAIYQQIGQTNFFTYSLSALNLLPKNRPGLPVLKLNFSDIWSEFFSVHLPIWACVAAFYIVLLELFGVHFAYYFYYHEEAMVYSALTFSIIFGLFHEFYGGWFTNDILAFSSIYIVCSRVQAVSYQAACILLVGMAIFDVFWLYVVDLITFVVQESRAPLFIMLPRDHRGNKQSLAAIDIIVPGIFLNVIQKYSSMFDPGLFTATYAAIFGALTVTVIFSVWRRKIIPSLALPALVAIVV…	signal peptide peptidase [Cooperia oncophora]
KAK6044799.1	MLVLFGSISVYACIMAVLSNMSFCECCYSTLFTWIPHHRCIPDGRPTVVQLIVFTLSFGICVIWFIYRRTPYAFILLDFINVTLCLHILKSLRLPSVKWISVLMLCMFVYDVVMVFVTPFLTSSGCSVMLEVATGIDCSSSGNDDYPMPPVDAQLPEKFPMLMQVPQFDPMISCVDLDIEKGFHMTILGLGDIIIPAKEFTCLENFLQPVPHIDIVVGRGMCDYA	signal peptide peptidase [Cooperia oncophora]
KAK6035129.1	MLQLVSNLDGYNRKDFWFIEKFQFSDFYDPYINATEAIPTFFLYAHVFQKDILGLAVDRNVSRLQLRFHRPPGGPIDLSMVVICFLAFGCVSGGGVWAFFRHRAGKDKLVVNRAPAAADSPQPDSSGCSNFLAILILMIILVGILMIGFFFRPVFVTFFNVMLVLFGSISVYACIMAVLSNMSFCECCYSTLFTWIPHHRCIPDGRPTVVQLIVFTLSFGICVIWFIYRRTPYAFILLDFINVTFCLHILKSLRLPSVKWISVLMLCMFVYDVVMVFVTPFLTSSGCSVMLEVATGIDCSSSGNDDYPMPPVDAQLPEKFPMLMQVPHFDPMISCVDLDIEKGFHMTILGLGDIIIPGWFFLAKEFTCLENFLQPVPHIDIVVGRGMCDYA	signal peptide peptidase [Cooperia oncophora]
XP_059665392.1	MKNIERLANIALAGMTFAPLIVKVDPNLNVILTACLTVYVGCYRSVKPTPPSETMSKEHAMRFPLVGSAMLLSLFLLFKFLSKDLVNTVLTCYFIVLGIVALSATLLPAIKRFLPTHWNEDVIVWRFPYFRSLEVDFTRSQIVAAIPGSFFCAWYALKKHWLANNILGLAFSIQGIEMLSLGSFKTGAILLAGLFVYDIFWVFFTPVMVSVAKSFDAPIKLLFPTAEAARPFSMLGLGDIVIPGIFVALALRFDVSRGKESQYFKSAFLGYTAGVVLTIVVMNWFQAAQPALLYIVPAVIGFLGIHCAWNGEVKPLLEFDESKTTSEDVDVDAKSSKKVE	signal peptide peptidase [Cornus florida]
XP_059460005.1	MKNVERIANVALAGLTLAPLVVKVDPNLNVILTACLTVYVGCYRSVKPTPPSETMSNEHAMRFPFVGSAMLLSLFLLFKFLSKDLVNAVLTCYFIVLGIVALSATLLPAIKRFLPEHWNQDVITWHFPYFRSLDIEFTRSQIVAAIPGTFFCAWYAMQKHWLANNILGLAFCIQGIEMLSLGSFKTGAILLAGLFVYDIFWVFFTPVMVSVAKSFDAPIKLLFPTADSARPFSMLGLGDIVIPGIFVALALRFDVSRGKDSQYFKSAFLGYGAGLVLTIIVMNWFQAAQPALLYIVPAVIGFLAAHCIWNGEVKPLLEFDESKTANSSQESSDANDSKKVE	signal peptide peptidase [Corylus avellana]
XP_057823583.1	MKITEKLANLALAGLSLAPLVVKVNPNLNVVLTACLTVYVGCHRSVKPAPPLETMSKEHAMRFPLIGSVVLFSLFLLFKFLSKDLVNAILTCYFFVLGIIAFSATLLPAIDRFLPKKWNEMTINWHLPYFRSVEVEFTKSQVVAAIPGTFFCTWYALKKHWLANNILGLAFCIQGIEMLSLGSFKTGAILLAGLFVYDIFWVFFTPVMVSVAKSFDAPIKLLFPTADLARPYSMLGLGDIVIPGIFVALALRFDVSRGKGERYFRSAFFGYSVGLIVTIIVMNWFQAAQPALLYIVPGVIGFLAVHCILNGEIKPLLEFDESKTSAESSSADSSSQVNDSAGKSDHKSD	signal peptide peptidase [Cryptomeria japonica]
KAA0038716.1	MKNAERIANFALAGLTLAPLVMKVDPNVNVVLTACLTVYVGCYRSVKPTPPSETMSSEHAMRFPFVGSAMLLSLFLLFKFLSKDLVNAVLTCYFFVLGILALSATLLPAIKRYLPDHWNEDAIVWRFPYFRALEIEFTRSQVVAAIPGTFFCAWYALKKHWLANNILGLAFCIQGIEMLSLGSFKTGAILLAGLFVYDIFWVFFTPVMVSVAKSFDAPIKLLFPTADAARPFSMLGLGDIVIPGIFVALALRFDASRGKDGQYFKSAFLGYSVGLVLTIIVMNWFQAAQPALLYIVPAVIGFLAAHVIWNGDVKPLLEFDESKTGIASEDGGEDDKGSKKE	signal peptide peptidase [Cucumis melo var. makuwa]
XP_008466243.2	MKNAERIANFALAGLTLAPLVMKVDPNVNVVLTACLTVYVGCYRSVKPTPPSETMSSEHAMRFPFVGSAMLLSLFLLFKFLSKDLVNAVLTCYFFVLGILALSATLLPAIKRYLPDHWNEDAIVWRFPYFRALEIEFTRSQVVAAIPGTFFCAWYALKKHWLANNILGLAFCIQGIEMLSLGSFKTGAILLAGLFVYDIFWVFFTPVMVSVAKSFDAPIKLLFPTADAARPFSMLGLGDIVIPGIFVALALRFDASRGKDGQYFKSAFLGYSVGLVLTIIVMNWFQAAQPALLYIVPAVIGFLAAHVIWNGDVKPLLEFDESKTGIASEGGGEDDKGSKKE	signal peptide peptidase [Cucumis melo]
XP_004136296.1	MKNAERIANFALAGLTLAPLVMKVDPNVNVVLTACLTVYVGCYRSVKPTPPSETMSSEHAMRFPFVGSAMLLSLFLLFKFLSKDLVNAVLTCYFFVLGILALSATLLPAIKRYLPDHWNEDAISWRFPYFRSLEIEFTRSQVVAAIPGTFFCAWYALKKHWLANNILGLAFCIQGIEMLSLGSFKTGAILLAGLFVYDIFWVFFTPVMVSVAKSFDAPIKLLFPTADAARPFSMLGLGDIVIPGIFVALALRFDASRGKDGQYFKSAFLGYSVGLVLTIIVMNWFQAAQPALLYIVPAVIGFLAAHVIWNGDVKPLLEFDESKTGIASEDGGEDDKGSKKE	signal peptide peptidase [Cucumis sativus]
EDS39498.1	MSEGFGAGGQQQDDLLLQQSQQSQSQGSGEYQWSSYAMMDSSRVSTCLISMLLIVYGSFRSLNMEQEQREKEKKRQSESTNNLLTGEPIPPEQNKFATLDTMHALCLPLGASVSLLIMFFFFDSMQMLFAVCTAIIATVALAFLLLPMCQYIIRPCSDGNRISFGVCGRFTAAELFSFSLAVSIVCIWVLTGHWLLMDAMGMGLCVAFIAFVRLPSLKVSTLLLTGLLIYDVFWVFFSSYIFNTNVMVKVATRPADNPVGIVARKLNLGGIVREPPKLNLPGKLVFPSLHNSGHFSMLGLGDIVMPGLLLCFVLRYDAYKKSQCTQTAETGVPPPRGVGSRLTYFHCSLLGYFLGLLTATVSSEVFKAAQPALLYLVPFTLLPLLTMAYLKSCDTIARS…	signal peptide peptidase [Culex quinquefasciatus]
EDS36136.1	MSEGFGAGGQQQDDLLLQQSQQSQSQGSGEYQWSSYAMMDSSRVSTCLISMLLIVYGSFRSLNMEQEQREKEKKRQSESTNNLLTGEPISPEQNKFATLDTMHALCLPLGASVSLLIMFFFFDSMQMLFAVCTAIIATVALAFLLLPMCQYIIRPCSDGNRISFGVCGRFTAAELFSFSLAVSIVCIWVLTGHWLLMDAMGMGLCVAFIAFVRLPSLKVSTLLLTGLLIYDVFWVFFSSYIFNTNVMVKVATRPADNPVGIVARKLNLGGIVREPPKLNLPGKLVFPSLHNSGHFSMLGLGDIVMPGLLLCFVLRYDAYKKSQCTQTAETGVPPPRGVGSRLTYFHCSLLGYFLGLLTATVSSEVFKAAQPALLYLVPFTLLPLLTMAYLKGDLRRMWS…	signal peptide peptidase [Culex quinquefasciatus]
MEY3302036.1	MQLNRIIALVLVAICFVSATFGIQRRQMDEELSLKKVLDRDRLELVSLDGAITGARASSSGAMAVRDRLRELIEDESVKGVLLSINSPGGTVGASKELYQAVKDLSETKPVVVSMLDQATSGGYYAASSATKIYANAGTLTGSIGVILSGFNAKELLDRVGIQPQTIKTGPYKDIFSPFRELGDPERQLLQDLLQSTYQEFITDVSKGRKLDLEVVRKLADGRLYTGQQAKDNKLVDAIGTLDVAIADLRTLSRKKFNLPESIELPIRKTPASFERLLDQLLSQANVSIALPFFDLAGTDRISGAIADQLTSKLTSRNMQTSNFDPPILLMPSWFH	signal peptide peptidase [Cyanobacteriota bacterium]
XP_026191322.1	MSSSATGDTAAGFAAPAEAGGSPTLDCISTSSKCQVSLALFYGCFACLAVVMAASWVSPLPVLLQMGLYTAPIIYVGSHLSLKQNEVDAITGEKVNRGESMDRTDAMLFPVFGSIALFSLYLAYKFLGAVWVNMLLTLYLSGVGLVALGETIFAVARPLCSPSFHDDSWFVVHLPNRLLWIRQWLAGASAKSEQPQQQEGEEAKEEKGKGEDKKTKEKEEAMEEPHEQRGAADLTWRFSPLWVLSHLAALGICGLWLVTKHWALHNILAIAFCIQAIAIVSVGSFGVASILLCGLFVYDVFWVFGTEVMVSVAKAFEGPAKLIFPVQLSPLQYSILGLGDIVIPGVLIAMCLRFDNYLHHQQQNAATESHAVDIHQRFAKFYFCVVLCFYELGLLTTGI…	signal peptide peptidase [Cyclospora cayetanensis]
XP_017223941.1	MKNGERAANLALLGLSLAPLIVKVDPNLNVVLTACLTVYVGCYRSVKPTPPTETMSNEHAMRFPLVGSAMLLSLFLLFKFLSKDLVNAVLTCYFFVLGIVALSATLLPSISRFLPKNWNEDVINWRFPYFRSVEVEFTRSQIVAAIPGTFFCAWYVSQKHWLANNILGLAFCIQGIEMLSLGSFKTGAILLAGLFVYDIFWVFFTPVMVSVAKSFDAPIKLLFPTADAARPYSMLGLGDIVIPGIFVALALRFDVSRAKQSQYFKSAFLGYTLGLVLTIVVMNWFQAAQPALLYIVPAVIGCLAFHCIWNGEVKELMEFDESKNSDSQDNDNDDSKISKKDE	signal peptide peptidase [Daucus carota subsp. sativus]
XP_017258016.1	MKNHERAANLALLGLTLAPLIMKVDPNLNVILTASLTVYVGCYRSVKPTPPTETMSKEHAMRFPLVGSAMLLSLFLLFKFFSKDLVNAVLTGYFFILGIVALSATLLPSIARFLPKHWNEDVIKWRFPYFSSLEVEFTRSQVIAAIPGTFFCAWYVSKKHWLANNFLGLAFCIQGIEMLSLGSFKTGAILLGGLFFYDIFWVFFTPVMVSVAKSFDAPIKLLFPTADAARPFSMLGLGDIVIPGIFVALALRFDVARAKESQYFKSAFLGYAVGLVLTIIVMNWFQAAQPALLYIVPCVVGFLAFHCIWNGEVKQLLAFDESKHSDSQDNDDSQDKDDDPKVSKKDD	signal peptide peptidase [Daucus carota subsp. sativus]
MBM2826951.1	MSIIRSLTNIFKALWGAIIAVMLLSSACSVGFMLGSASASGGGFFDRGDTVAVVKVVGPIMGGDREGLLSPGGAYSNEIVRQLRQAGESESVKAVVLRVDSPGGGVTASDEIYNQVMKLRKEQGKPVVASMGSLAASGGYYVSAAADKIIANSTSITGSIGVITVVPNLEGLMDKLGVKAEVFTSGPHKDSTGFRPMSPEGREIIVGLVNDFYQRFVFVVAQGRGMDEAKVRVLADGRIYTAHQAKDAGLIDDFGDLEEAVKLAGEMGGIVGKPRVIEFREGGLFGGVSSSLLSGMRPPALETILRATSPFALQYLYLGP	signal peptide peptidase [Dehalococcoidia bacterium]
MBP1750450.1	MPQKRSNLLLWIIVGGGTFLFIVLCLLAVVVYLAGEGSPGLSLSGNQIASLTLEGVISDSRDFVDQLKDYGKRAAVKSVVIRINSPGGGVAASQEIYEAIKKFREETKKKVVVSMGSVAASGGYYAACGADKIFANPGTITGSIGVIAEWYNYGDLLRWAKMQDVVIKSGTFKDAGSGTRPLTDEEKVYFQSLINNMYNQFVATVASSRKMKYEDVRKLADGRVYTGQQAKADGLVDELGTYQDALDAAARIAGIQGEPKILSPAKKSFSLLDILLGESRSALSLSPDRSESHIRFQYLWR	signal peptide peptidase [Deltaproteobacteria bacterium]
XP_046918678.1	MSTAKELVDSINSTVTEFVNKTDGSIKPKATPEGMAMAYGSLVIMALIPIFYGSFKSVGYHREQRESGEQVEAMSRREAALFPLYASGALFGLYLFFKYFSKEHINLLLSIYFLVLGVCSLASVVSDFIESFLRSRNISFLRLNKYHLLLTQNTVDMLNMEFDSKDICAFMACSGIGAWYIMKKHWIANNLFGFSFAIKAIEFINLNNVVTGCILLSGLFVYDIFWVFGTDVMVTVAKSFDAPIKLIFPQDFLENGVNGTQFAMLGLGDIVIPGIFIALLLRFDVSLNRGRHVYFYSSFIAYIFGLFLTMAVMVYWKHAQPALLYLVPCCIIFPFISALFQGDLVRLIRYSEDSKEIDESSKKEN	signal peptide peptidase [Dermatophagoides farinae]
XP_027200170.1	MSTAKELVDNINQTVVELIVNQTTTGDDNNGTISSRPNKGTPEGMAMAYGSLVIMALIPIFYGSFKSVGYHREQRESGEQVEAMSRREAALFPLYASGALFGLYLFFKYFSKEHINLLLSIYFLILGVCSLASVVSDFLDNFLRSRNITFFRLNKYHLLLTQNSVDMLNMEFDSKDIFALIACSGVGIWYIMKKHWIANNLFGFSFAIKAIEFINLNNVVTGCILLCGLFVYDIFWVFGTDVMVTVAKSFDAPIKLIFPQDFLENGFNGTQFAMLGLGDIVIPGIFIALLLRFDVSLNRGRHVYFYTSFIAYIFGLFLTMVVMVYWKHAQPALLYLVPCCIIFPLISALLQGDFFRLIRYSEDSLKETQENESDESTEPSTTSKKEN	signal peptide peptidase [Dermatophagoides pteronyssinus]
KAF0187790.1	METILCHSRLRENDIIIILQKPSTARRFTSSIGIVIITGLWTNKLAPKLQNQTLFFFYPNNTSMKKIFSALATLFRWIGRFLTATRSILGNLIFLILIFVLFATFFSQKKVAIIHNAALILSLSGNIVEEKQTVNPLTELLAEMTPTQQAPTETLLQDVLDAIHHATTDTQIKCILLDLKDLDKIGLDQMQTIGEALTQFKKSGKKVIAAEDFYRQKTYYLASFASEIYLNPMGGVDLHGFGSYQLFFREALEKLRVNYHVFRVGTYKSAVEPIIRDSMSMEAKDQMRGLLTSLWTIFTADITRQRALPADAIDQYANNISVKLAASGGDTAKLALDSKLVDGLKDRAKLRDYLAQQTAVSAETGFSQIPLRTYLNTITPSYQPPLVAADNTIGVIIAE…	signal peptide peptidase [Desulfobulbaceae bacterium]
EGF15614.1	MKSEDFMNISKRGKITLAVIIVLFILAIAINFVGMKDVSSFANKNNNKYVAVVRIDGPIYGGDVNQNMLGGVSGSSSEDIMYELREATRDPNAKAVLLRINSPGGTTGATQEIAEEIDKVRNSGKPVIVSMGDTCASAGYWLASKGDYIFASPATITGSIGVYMDYTNVSELMDKLGVKNEKIKSGTHKDILSMYRPITDEEKTILQKMVDDIYNQFVQTIADGRHLEEAKVREIADGRILTGKQAQAYGLVDAMGNYYDALTYAGNRVGINSDVIPTRSYSKGMTLRGLLSAEMNNTAQNFASRIVDEAINAMSEKTAVVR	signal peptide peptidase [Dialister micraerophilus DSM 19965 DSM 19965]
XP_052999482.1	MAEADPSAMSAATAIPSALPDEHTIQPVPTVWEMLVAKDFFSIEAKMVVSAILIIYVGAHASLRRPPSAAPPTKLKRKGGKLVVDDEKEHFAQGFQASDAIVFPFIAAAVLIGLYYLIKWLQDPAILNMILRLYMAMTGILSIGVFFGDCFQFALNLVSPDYWADRRGRVFEVDTASRSHKLLKAPQKEGSEKEDDPKKHLPLPGFASELNVPASIRESAWVFRHFLKESCVLKIRVPGDGFTGDVKITTIVGFMLGCAVEGLYLYTESTMLSNIIGLSVCYMAFNWMSVTSFSIGTMVLVGLFFYDIVMVFYTPFMVAVATQVDAPLKLTYETSGGRSSLLGLGDIVIPGIFICLALRFDLWRHYQRKVTRVQQDLKTVTKDNKEDEAAGENTTAGEK…	signal peptide peptidase [Diaporthe amygdali]
KJH50065.1	MASCSLYAMSLLCIIIGSIRSSNFVKRQITKKRLIEASISLSEAKKFPFMASIVLFSLYIFFKPNCREWLMVLGGTYLPQTYSAILNNTLMKTDGPGLFARLSQNVPESVLPYFDYIPSVTKDHVTKFLLILISCEGCVALAALLKPIFSYFLFLLPIGNRCPRLNLPYFLSLRKGMKEMEEGDIIEANKKDYAGSLLLAGLFIYDIFWVFATDVMVSVAKGIDAPILLQFPQDLLRNGWLNASKNSMLGLGDIVIPGIFIALLRRFDLRLGGNNVRSHGKRSFFIVTVIAYTVGLLISMLVMHHFKAAQPALLYLVPCCLLTPLLLASFSGETKELWNYNEEHLTDKSEKEKDKNSKKTN	signal peptide peptidase [Dictyocaulus viviparus]
KJH53229.1	MYSLWLLLAFLPNLIEGRRLRASGYTSSYVFLTVTNLETKKEVQLCANYLQFKIRRIAEDVEKAQPVGLSFWRNRFNETRVCPLPSGAEKTLRYNGTAVPLLYRIDDDGTSCTKPFIDDVSGFRNASQFEGIVENKDLSKLQLKFHRPLPRVVDFSIVIICLLALGSVAGGGVWAFFRHRAGKDKILASLSTPTCSSNYSSSSREDNKRKCLAEHYSSLAIVVLMIILVAVLMIGFFLRPLLVFIFNILLVIFGTVSVYGCTMAVLSCCSLCECCNSRLFVTSFEHRWLPKGRPNVLQFIVFILSLSLCVTWFVYRRAPYAFILLDFINVTLCLEILKTLRLPSLKWITSLMLCMFVYDIVMVFGTPYITRNGCSIMLEVATGIDCSSGDEGYPMPPID…	signal peptide peptidase [Dictyocaulus viviparus]
XP_020126142.1	MADPGPIYELLGKLAYAFTEVQPLLPTYSHLLVSALFPIYAGAHSSLTRPGSAAKPKKAPKNETKDEGYESEEDEEDDVQQMEGLSTRDAIIFPIMAGVTLTGLYFLIKWMQDPQLLNKILNAYFSLFGVLSVSRFITDGMDLVHSLVFPRRYVNGGVLYDVHSRARIAKPAGSPGLAENPLNTSPLPGRFSQIPLPAVVKAFLWNLRNIPRQKWTAKFFLRNVASVRGHLGLHGVVGFIFALTAVGYFNFVEKPWFLTNLMGFAFSYGALQLMSPTTFATGTLLLSALFFYDIYMVFFTPMMVTVAKSLDIPIKLVFPRPDIPSADPAKPPTKQLAMLGLGDVVLPGIMIGLALRFDLYLYYLRKQTRRADEQASNQATEAKGTGKKSDASSADQPVQ…	signal peptide peptidase [Diplodia corticola]
KAM3726740.1	MDYIAFTARNIIILLSAMIIYAGCRRSYSIYFFERDAKKIVFLENESAVAVPLILSVLLIILYHSLKLSGDDMEEKIIEEKSFQSRTSNTSRQLAQKLSVKLDSISESTIENYEEMRTESNKDLLEKVKNEDGSSSEEYLVSGETPSDSSLKDVLEQLAKESEEVGENVDEAVINDGSRSFRRISLRRKSILSDHELAVERKQSEIYKKISQISFLPSVSEVVTLRNLSVNISKKSILNILARLITLHVPVWLGVIAVHITIIEIFDSKFYQMFYYHPRMKLLSIIIAILLGLFHEAKWTWVVNDVLGIVTSYVVIARTETASYFAGFLFLVGMILFDIFWSYCINLLTLVTTHSRSSVMLIIPLGKEKKFAKLSIIDIMVPGIFLNIVLKFAEMYDTG…	Signal peptide peptidase [Dirofilaria immitis]
KZV51702.1	MKNSERLVNLALAGLTIAPLVLKVDPNLNVVLTACLTVYVGCYRSVKPTPPSETMSREHAMRFPLVGSAVLLSLFLLFKFLSKDLVNAVLTSYFFVLGIVALSATLLPAIKRVLPEPWNANAITWHFPYFRSLEVEFTKSQVVAAIPGAFFCAWYASKKHWLANNILGLSFCIQGIEMLSLGSFKTGAILLGGLFIYDIFWVFFTPVMVSVAKSFEAPIKLLFPTSDPTRPFSMLGLGDIVIPGIFVALALRFDVSRGKGNQYFKSSFAGYTVGLILTIVVMNWFQAAQPALLYIVPAVIGFLAVHCLWNGEAKSLLDFDESKAATGSKEETDGDLNKKSN	signal peptide peptidase [Dorcoceras hygrometricum]
NP_523444.1	MAEEVIGTVKEVLKGIIENVNAPKNESAPGEKKPSTPEGMAVAYSSLVVMAMLPIIFGSIRSVKLHKLKKSTGEKADTMTKKDAMYFPLIASAALFGLYLFFKIFQKVHINYLLTGYFFVLGVIALAHLLSPVINSLMPAAVPKVPFHILFTKGEGKHKEDIVNYKFSTHDIVCLVISSAIGVWYLLKKHWIANNLFGLAFAINGVEMLHLNNFVTGVILLSGLFFYDIFWVFGTNVMVTVAKSFEAPIKLVFPQDLIENGLNASNFAMLGLGDIVIPGIFIALLLRFDDSKKRKTRIYFYSTLIAYFLGLLATIFVMHVFKHAQPALLYLVPACMGTPLLVALIRGELKVLFAYEDHPEEKPEKKEKKEKDEGVSSSGSKKKESKKGK	signal peptide peptidase [Drosophila melanogaster]
ABS20121.1	MAEEVIGTVKEVLKGIIENVNAPKNESAPGEKKPSTPEGMAVAYSSLVVMAMLPIIFGSIRSVKLHKLKKSTGEKADTMTKKDAMYFPLIASAALFGLYLFFKIFQKVHINYLLTGYFFVLGVIALAHLLSPVINSLMPAAVPKVPFHILFTKGEGKHKEDIVNYKFSTHDIVCLVISSAIGVWYLLKKHWIANNLFGLAFAINGVEMLHLNNFVTGVILLSGLFFYDIFWVFGTNVMVTVAKSFEALIKLVFPQDLIENGLNASNFAMLGLGDIVIPGIFIALLLRFDDSKKRKTRIYFYSTLIAYFLGLLATIFVMHVFKHAQPALLYLVPACMGTPLLVALIRGELKVLFAYEDHPEEKPEKKEKKEKDEGVSSSGSKKKESKKGK	signal peptide peptidase [Drosophila melanogaster]
ABS20120.1	MAEEVIGTVKEVLKGIIENVNAPKNESAPGEKKPSTPEGMAVAYSSLVVMAMLPIIFGSIRSVKLHKLKKSTGEKADTMTKKDAMYFPLIASAAFFGLYLFFKIFQKVHINYLLTGYFFVLGVIALAHLLSPVINSLMPAAVPKVPFHILFTKGEGKHKEDIVNYKFSTHDIVCLVISSAIGVWYLLKKHWIANNLFGLAFAINGVEMLHLNNFVTGVILLSGLFFYDIFWVFGTNVMVTVAKSFEAPIKLVFPQDLIENGLNASNFAMLGLGDIVIPGIFIALLLRFDDSKKRKTRIYFYSTLIAYFLGLLATIFVMHVFKHAQPALLYLVPACMGTPLLVALIRGELKVLFAYEDHPEEKPEKKEKKEKDEGVSSSGSKKKESKKGK	signal peptide peptidase [Drosophila melanogaster]
CBJ30769.1	METRDVVDALEMAAKDNKVRGVLGRFSYRSWGGGYLACVQEVRDAVTRFREAGSDASATAGEGAEADGRQRKRFTIAVADTFGEGGPAVGEYFLASAFEKVLVQKTGYVGLTGSGGQKLFFRGFLDKYGIKPEVFAREEYKSAAESLVRKAYSPHEREAMTSLLTSMLDDVADGVAASRGFKDRKDVYAIMHDCPLPATLALSANLIDGIMYEDDVESMVKAGFKKQTADAENDATAGEKIELLKTSVDESEDNVLSTFADSEESKYTRVSMRDYIEKMRKDRASEGVLDTNMLPDSAKGAKNPAPKNVALVNANGAITRFADPGVGPGSTEQATSSALCKRLQEVIDDPSIGAVVLRVDSPGGSAVASDSIAAAVRRVRLAGKPVVCSMGDLAASGGY…	signal peptide peptidase [Ectocarpus siliculosus]
GFR94141.1	MDESSATEQVASLAVNATENATATNGTAKIPSTPEGMAIAYGSLFIMAIVPIFIGSFRSVTFQKEQKDSGEKPETMSTKDAAMFPLIASCALFGIYILFKIFSKDHINLLLTAYFFLLGVLALAHIASPFINKLVTGFFPNMEYHFILTQGKGEKKEDLMNYEFDRRDLFSLAVCSVIGFWYLWKKHWIANNLFGLAFSINGVELLSLNRVSTGCILLGGLFVYDIFWVFGTNVMVTVAKSFEAPIKLVFPQDLLENGLNANNFAMLGLGDIVIPGIFIALLLRFDMSLKRKSTVYFYAGFVAYCLGLGTTIFIMHFFKHAQPALLYLVPACLGLPTLVALVKGDIVAMFKYEDHSEAEIAAAAAKDKEKETQKTK	signal peptide peptidase [Elysia marginata]
KAL7719548.1	MDELLQLLCVVSFIHYVSCIYKQHYNHEHSQMLSSLSITWKQVIIFPLLGSLMLVIVFFFPSVGKYMMYFSVLTSCCTCFYALCSPLIPKAVYMNISWDKVLSCVISMSVLVFYYFTQTWWSSNVIAFGIAIAMQSFIFVNRLYIPVALLTLMFFYDIFWVFGSKHVSAFGDKSVMVEVAKVASTLKLPMLLEFRAFFSDGHFVIGLGDIVLPGILLNFAYSVDHFLKSRYFIVTLIGYLIGLLITVFVLHIFQVGQPALLYLVPSMLIPFILSMVHKKQFMKIATLDLSTSYPMSVEIDDDTQFNEEEMISVDIN	Signal peptide peptidase [Entamoeba marina]
KAL7719549.1	MLSSLSITWKQVIIFPLLGSLMLVIVFFFPSVGKYMMYFSVLTSCCTCFYALCSPLIPKAVYMNISWDKVLSCVISMSVLVFYYFTQTWWSSNVIAFGIAIAMQSFIFVNRLYIPVALLTLMFFYDIFWVFGSKHVSAFGDKSVMVEVAKVASTLKLPMLLEFRAFFSDGHFVIGLGDIVLPGILLNFAYSVDHFLKSRYFIVTLIGYLIGLLITVFVLHIFQVGQPALLYLVPSMLIPFILSMVHKKQFMKIATLDLSTSYPMSVEIDDDTQFNEEEMISVDIN	Signal peptide peptidase [Entamoeba marina]
XP_012838436.1	MKNHERLANLALAALTFAPLVVKVDPNLNVILTACLTVYVGCYRSVKATPPTETMSNEHAMRFPLVGSAMLLSLFLLFKFLSKDLVNAVLTCYFFVLGIAALSATLLPAIKRFLPNPWNDNVIVWRFPYFRSLEVEFTKSQIIAAIPGTFFCVWYASKKHWLANNILGLAFCIQGIEMLSLGSFKTGAILLAGLFVYDIFWVFFTPVMVSVAKSFDAPIKLLFPTSDAARPFSMLGLGDIVIPGIFVALALRFDVSRGKESQYFKSAFVGYTAGLVATIIVMNWFQAAQPALLYIVPGVIGFLAAHCLWNGEVKPLLAFDESKTEETSSEETSEADSNKKAD	signal peptide peptidase [Erythranthe guttata]
STN25001.1	MFKRNNKKSPANIKESLDENADRFYKMFRIHTTSKVVISLLALAAAGVSAFNIYDKYQESEGRMDHIAVVRISGEMGTGSEVGDGSVIATALAKAYNNPHAKAVIIEAESGGGGPSDAIIIYRQINALRSHQQKIERVSHAESTSKPRNTSDHSASRSQADSNAELSKRNTLDVLSAGSGHFILIWKTATSLLSSASKEFVRQHATTLCPLLTPFMQTVAL	signal peptide peptidase [Escherichia coli]
WCD42843.1	MSSNIFRLADRLFNQPLLATESLAHSAATYVNNRLLGDVQAAVNFDKPKGEARSLLKVKDDIAIIPIMGGLTHRMTFIDAMCTGGLSSYEGLRRGFDEALADESIKTIVLHIDSGGGEASGCFELARHIMASRGQKKIIAYVDEFACSAAYALASSAEEIIASPDADVGSIGVIMVHQELTKAFEKNGVTINVIKAGEFKGMGSPFQALSEESKERLQKRINDTYATFTGFVAESRNLSEEAVKNTEANVYSAQEALELGLINSIMSQDDFLNYLQGSEEAPVSLNVNNSGEEMTEQEKQELEALRLQVAQMKAKEQEAALSDLTNKISASAEAFGFDAKEAATTILGAGLDNPLSILFMNAMEGANQKLNETIASHASAMEEKESEITKLKETAGAVL…	signal peptide peptidase [Escherichia phage ECML-1]
XP_010031726.2	MKNCERIANVALAGLTLAPLVVKVNPNLNVILTACLTVYVGCYRSVKPTPPSETMSNEHAMRFPFVGSAMLLSLFLLFKFLSKDLVNAVLTSYFFVLGIVALSATLLPAIKRYLPHHWNEDVITWRFPYFRSLEIEFTRSQIVAAIPGTFFCAWYASKKHWLANNILGLAFCIQGIEMLSLGSFKTGAILLAGLFVYDIFWVFFTPVMVSVAKSFDAPIKLLFPTADATRPFSMLGLGDIVIPGIFVALALRFDVSRGKESQYFKSAFFGYISGVVLTIIVMNWFQAAQPALLYIVPAVIGSLAAHCLWNGDVKQLLEFDESKTSASLQERRGCKIWEGGMRVNLFPDCLDREGIQVVFVENTDASLALFWLTYSAAQQV	signal peptide peptidase [Eucalyptus grandis]
XP_065877786.1	MKNGERVANIALAGLTLAPLIVKVDPNLNVILTACLTVYVGCYRSVKATPPTETMSNEHAMRFPFVGSAMLLSLFLLFKFLSKDLVNAVLTSYFFVLGIIALSATLLPAIKRYLPSNWNDDLITWRFPYFRSLEIEFTRSQIIAAIPGTFFCAWYASKKHWLANNILGLAFCIQGIEMLSLGSFKTGAILLAGLFVYDIFWVFFTPVMVSVAKSFDAPIKLLFPTADIARPFSMLGLGDIVIPGIFVALALRFDVSRGKESQYFKSAFFGYTMGVVLTIVVMNWFQAAQPALLYIVPAVIGCLGAHVIWNREVKPLMDFDESKTKDSGETNSAKKVE	signal peptide peptidase [Euphorbia lathyris]
WCJ22059.1	MSKLLLLHSPHFTPIYRRSITSFLSTKPLHHHRFPSTPSLPFRPRSFSIRAFDSSDEQKQKQSSESQDNTFKKIQEDYPTGDFQFQQFNAWDRFLVKLKMLIAFPWERVRKGSVLNMKLRGQVSDQLQSRFSSGLSLPQICENFTKAAYDPRISGVYLHIEPLNCGWAKVEEICRHISNYKKSGKFIVCYVPTCREKEYYLASACDEIYVPPSAYFSLYGLTVQAQFLGGVLEKVGIQPEVERIGKYKSAGDQLTRKSMSEENCEMLTTLLDNIYGNWLEKISSLKGKKQEEIENFINQGVYEVERLKEEGLITNIQYDDEVISMLKEKLGVEKDKPLPTVEYKKYSRVRNWTLGLTGGKDIIAVIRASGSISRVRGPLSSPSSSIVGEQFIEKIRQVR…	signal peptide peptidase [Euphorbia peplus]
WCJ28973.1	MKNGERIANIALAGLTLAPLVVKVDPNLNVILTACLSVYVGCYRSVKPTPPTETMSNEHAMRFPFVGSAMLLSLFLLFKFLSKDLVNAVLTSYFFVLGIIALSATLLPAIKRYLPNSWNDDLIIWRFPYFRSLEIEFTKSQVIAAIPGTFFCAWYASKKHWLANNILGLAFCIQGIEMLSLGSFKTGAILLAGLFVYDIFWVFFTPVMVSVAKSFDAPIKLLFPTGNAARPFSMLGLGDIVIPGIFVALALRFDVSRGKESQYFKSAFFGYAFGVVLTIVVMNWFQAAQPALLYIVPAVIGCLGAHVLWNREVKPLMEFDESKTKDGGETNPAKKVE	signal peptide peptidase [Euphorbia peplus]
XP_006395737.1	MKNCERFANLALAGLTLAPLVVRVNPNLNVILTACLTVYVGCFRSVKDSPPTETMSKEHAMRFPLVGSAMLLSLFLLFKFLSKDLVNAVLTAYFFVLGIVALSATLLPAIRRFLPNPWNDNLIVWRFPYFRSLEVEFTKSQVVAGIPGTFFCAWYAWKKHWLANNILGLSFCIQGIEMLSLGSFKTGAILLVGLFFYDIFWVFFTPVMVSVAKSFDAPIKLLFPTGDALRPYSMLGLGDIVIPGIFVALALRFDVSRRSQPQYFTSAFVGYIAGVVLTIVVMNWFQAAQPALLYIVPAVIGFLASHCFWNGDIKPLMAFDESKTTEAEVNKTHEE	signal peptide peptidase [Eutrema salsugineum]
THD20305.1	MDPMTAVHNATNTTASAVEVTPAALLLSSVALFLLALGPIFFGSLRSKQPQEKDDMEVVTSRSAAIFPIIASGALLSIYIVFKFLPTYYINLLVNFYFSLLGTGAMVKLLSPMLRPLVPQSVTNNLYKIELTKSSETKAENSSCGWKVIENNSVECETRDVPGIVTGVVVGVWYFATRHWIANNCVAYSLAMLAIEYIKLNKFVNGCLLLGGLFFYDIFWVFGTPVMVSVAKSLDAPIKMSFPRDFLVRGFFGKEFAILGLGDIVVPGIFIAMLLRFDASLQRKDSKLYFFTGYIAYVVGLLTTFIVMHVFKAAQPHHVLVTYPLFLPPSHKKPALLYLVPACLGSPLFLAWIKGDIKAMLAYEDVPEHQEPTQENSAKTSETKVLDQTQSVGTTSNSS…	Signal peptide peptidase [Fasciola hepatica]
GBU23036.1	MKYSTHKKIAIAIFSAVASLAVLILTVSLRSGSGISDPAGGLSFGKRLAIVRLEGEIFDAAWHADQLRSYRLSNNVAGVLLRVDSPGGAVAPSQELYNEVAAYLADSKPLVVSMGNVAASGGYYVSSPAHKIFASPGTLTGSIGVIFSMPSYQELAKKVGVDFRTMKAGEMKDAGSPFRQMTEKETKYFQALLDDVHEQFIADVAAGRDIDTGKVRALADGRVLTGRQAVESGLVDTIGGFAEALRYLGEICDVPESSKPIEKRPAVGWRELLFESAQRRVPGLSALSRRAGLYYLLDM	signal peptide peptidase [Fibrobacteres bacterium R8-0-B4]
KAL2535842.1	MKNHERLANLALAGLTLAPLIVKVDPNLNVILTACLAVYVGCYRSVKPTPPSETMSNEHAMRFPLVGSAVLLSLFLLFKFLSKDLVNAVLTCYFFVLGIVALSATLLPAIKRFLPKPWNDNVIIWRFPYFRSLEVEFTISQIVAAIPGTFFCAWYASKKHWLANNILGLAFCIQGIEMLSLGSFKTGAILLAGLFVYDIFWVFFTPVMVSVAKSFDAPIKLLFPTSDSARPFSMLGLGDIVIPGIFVALALRFDVSRGKESQYFKSAFLGYTVGLVLTIVVMNWFQAAQPALLYIVPAVIGFLAVHCIWNREVKPLLEFDESKTTSSDEADAVKSSKKEE	Signal peptide peptidase [Forsythia ovata]
KAL2557277.1	MKNNERLANIALAGLTLAPLIVKVDPNLNVILTACLTVYVGCYRSVKPTPPSETMSNEHAMRFPLVGSAMLLSLFLLFKFLSKDLVNAVLTCYFFVLGIVALSATLLPAISRFLPKHWNDNIIIWRFPYFRSLEVEFTRSQVIAAIPGTFFCAWYASQKHWLANNTLGLAFCIQGIEMLSLGSFKTGAILLAGLFIYDIFWVFFTPVMVSVAKSFDAPIKLLFPTMDSARPFSMLGLGDIVIPGIFVALALRFDVSRGKESQYFKSAFLGYTVGLVLTIVVMNWFQAAQPALLYIVPCVTGFLAAHCIWNGEVKPLLEFSESKTSTNSDEADANSNKKEE	Signal peptide peptidase [Forsythia ovata]
XP_004291207.1	MKNVERFANIALAGLTLAPLVVKVDPNLNVVLTACLTVFVGCYRSVKPTPPTETMSNEHAMRFPFVGSAMLLSLFLLFKFLSKDLVNAVLTCYFFVLGIIALSATLLPAIARYLPERWNKDLIVWHLPYFRSVEIEFTRSQIFAAIPGFFFCAWYASKKHWLANNILGLAFCIQGIEMLSLGSFKTGAILLAGLFVYDIFWVFFTPVMVSVAKSFDAPIKLLFPTADIARPFSMLGLGDIVIPGIFVALALRFDVSRGKEGQYFKSAFLGYTMGLVLTIVVMNWFQAAQPALLYIVPAVIGFLATHCIWNGDVKPLLAFDESKTTTKSEADNDDKLNKKVE	signal peptide peptidase [Fragaria vesca subsp. vesca]
XP_047756937.1	MTANNGYDTLLEAVAHHFDANRPLVPMYLHLLLSALFPIYIGAHASLSKPSSAAKRNKTSKDEADDDDDEEEETQVMEGLTPRDAIIFPVTAGIVLAGLYWLIKTYGASVINMVLGVYFSLVGTFSVAKLINDSWTTIESFISPAYYRDNGIVYKVLKGERKALQVFPAPQYGNARIRASPFAGPLGRLPLPGPFRKLAWSARDLTKQKFVVKGYLQGLIDFRAILTRHNILSTIIGIIAVGYSFYDKPWWLTNLQGFAVSYGALQLISPTTFATGTLILSGLFFYDIWAVFFTPLMVTVAKNLDVPIKLVFPRPAEPGAAPEDPPVRSYSMLGLGDIVLPGLMIALALRFDLYMYYLRQQKRRTVVARAGEGQNKAKETIDKAPYIPASGHWGDKFWT…	Signal peptide peptidase [Fulvia fulva]
ABO68039.1	MQRGKKMNRKRWTALAIAAALFIISVLVNAVGILLSDKSETWSKNWLSLMEDSFSEEVIEDGDPLKKIVVLEVNGVIEDTGEAETFFSSSFYNHQAFLKMIKQVKEDDSVKAIVLRINSPGGGVVESAEVHNQLLKLKKETKKPIYVSMGAMAASGGYYIATAGDKLFASPETITGSIGVIMQSINYEGLAKKYGVELVTIKSGPYKDIMNPARKMTDAEQEILQRLINQSYEGFVDVIVEGRKLSEEAVRKLADGRIYNGRQAKALQLIDEFGYLDDTIAALKKEHRLSGAQVVKYVSDTPWSSLFGVISNNAKPETEASELIRLLSRPSSPRLMYLFSE	Signal peptide peptidase [Geobacillus thermodenitrificans NG80-2 NG80-2]
XP_001709385.1	MIVAGVTLGVTAVALVALGAFLATRRNDPLTKDFREQLGGKGAGKMFTISTALLVGLYVIVSRLRQDILPILMKAYFCYVLVMMAINFLRPFLFRSIYPGSLDNPPQYLVKWMKLYAVDLVSVAAALPLLLIYWLSDNWIVMNFLAALVALFSIEITRFKTLTIASITLVAFFFYDIYFVFFTPIMLTVAKKVVIPVKIVWPREFYTFSIWTSYSDTAKFALLGLGDIILPGVYIALVSRIEAQIAATKGLVVRPSLTQACIAAYAVSIIVAMCVLYFSQKGQPVLLYIVPSLLSTTYGLMYCKYDRDLRDAVVSYVDEDDDEIVPFKPGAKSKAGAAREDEHIDNQEGDKSLSCTEEARTLLDVPEVDTNGMNGMNGITDKDDRGDRNDTPADNDNSN…	Signal peptide peptidase [Giardia duodenalis]
ESU39755.1	MIVAGVTLGVTAVALVALGAFLATRRNDPLTKDFREQLGGKGAGKMFTISTALLVGLYVIVSRLRQDILPILMKAYFCYVLVMMAINFLRPFLFRSIYPGSLDNPHQYLVKWMKLYAVDLVSVAAALPFLLIYWFSDNWIVMNLLAALVALFSIEITRFKTLTIASITLVAFFFYDIYFVFFTPIMLTVAKKVVIPVKIVWPREFYTFSIWTSYSDTAKFALLGLGDIILPGVYIALVSRIEAQIAATKGLVVRPSLTQACIAAYAVSIVVAMCVLYFSQKGQPVLLYIVPSLLSTTYGLMYCKYNKDLRDAIVSYVDEDDDEIVPFKPGAKSKAGAAREDEHIDNQEGDKSLSCTEEARTLLDVPEVDTDGMNGITDKDDRGDRNDIPADNDNSNTVV…	Signal peptide peptidase [Giardia duodenalis]
TNJ30341.1	MIFGFIFLGLIGISLIGLAMHLSRRPIRCCDDALHERLTSTGMSRMFILTTLMLLGLYLLIKVWSIRILPLCMRLYFTYALTDASLGLTRFLMYRNLSIDMELQPLFKVRRLLTVYKADFIGILIAIPIDLCYWSTDNWLISNILAAVVALHLMLYIRFTSLGYSSILLMAFFVYDVFFVFYTPVMTTVATSINIPIKLVWPRSLTNFTLLGSAQEKDRYSFLGLGDIVIPGLYLTLLVRMEETLKIAPESLSRPFCVARRGLFAYGLALVTTVSSLLFMKVAQPALLYIVPAILSTVYGSIWIKHTTADRKAIFKYDEDRLSIRPFRQGTSSGSDSAPNRPAESHQE	Signal peptide peptidase [Giardia muris]
KAH1252999.1	MKNTERIANLALAGLTLAPLVVKVDPNLNVILTASLTVFVGCYRSVKPTPPTVSSDPAYPILCAVFFMVQDMISVNRIVDMLLTILQETMSNEHAMRFPFVGSAMLLSLFLLFKFLSKDLVNTVLTGYFFVLGIVALSATLLPFIKRFLPKHWNEDLIVWPLEIEFTKSQVVAGIPGTFFCAWYALQKHWLANNILGLAFCIQGIEMLSLGSFKTGAILLAGLFVYDIFWVFFTPVMVSVAKSFDAPIKLLFPTADSARPFSMLGLGDIVIPGIFVALALRFDVSRGKQPQYFKSAFVGYTVGLVLTIVVMNWFQAAQPALLYIVPSVIGFLAAHCLWNGDVKQLLEFDESKTANSPQESADDKSSKKVE	Signal peptide peptidase [Glycine max]
XP_003522689.1	MKNTERIANLALAGLTLAPLVVKVDPNLNVILTASLTVFVGCYRSVKPTPPTETMSNEHAMRFPFVGSAMLLSLFLLFKFLSKDLVNTVLTGYFFVLGIVALSATLLPFIKRFLPKHWNEDLIVWRFPYFRSLEIEFTKSQVVAGIPGTFFCAWYALQKHWLANNILGLAFCIQGIEMLSLGSFKTGAILLAGLFVYDIFWVFFTPVMVSVAKSFDAPIKLLFPTADSARPFSMLGLGDIVIPGIFVALALRFDVSRGKQPQYFKSAFVGYTVGLVLTIVVMNWFQAAQPALLYIVPSVIGFLAAHCLWNGDVKQLLEFDESKTANSPQESADDKSSKKVE	signal peptide peptidase [Glycine max]
KAH1252997.1	MKNTERIANLALAGLTLAPLVVKVDPNLNVILTASLTVFVGCYRSVKPTPPTETMSNEHAMRFPFVGSAMLLSLFLLFKFLSKDLVNTVLTGYFFVLGIVALSATLLPFIKRFLPKHWNEDLIVWPLEIEFTKSQVVAGIPGTFFCAWYALQKHWLANNILGLAFCIQGIEMLSLGSFKTGAILLAGLFVYDIFWVFFTPVMVSVAKSFDAPIKLLFPTADSARPFSMLGLGDIVIPGIFVALALRFDVSRGKQPQYFKSAFVGYTVGLVLTIVVMNWFQAAQPALLYIVPSVIGFLAAHCLWNGDVKQLLEFDESKTANSPQESADDKSSKKVE	Signal peptide peptidase [Glycine max]
XP_003526473.1	MKNTERIANLALAGLTLAPLVVKVDPNLNVILTACLTVFVGCYRSVKPTPPTETMSNEHAMRFPFVGSAMLLSLFLLFKFLSKDLVNTVLTGYFFVLGIVALSATLLPFIKRFLPKHWNDDVIVWHFPYFRSLEIEFTKSQVVAGIPGTFFCAWYALRKHWLANNILGLAFCIQGIEMLSLGSFKTGAILLAGLFVYDIFWVFFTPVMVSVAKSFDAPIKLLFPTADSARPFSMLGLGDIVIPGIFVALALRFDVSRGKQPQYFKSAFVGYTVGLVLTIVVMNWFQAAQPALLYIVPSVIGFLAAHCLWNGDVKQLLEFDESKTANSPQESDDDKSSKKVE	signal peptide peptidase [Glycine max]
KAL5194104.1	MRICCLVLMQSYPARALDRKLQVDWAREAREGPKWRLLSLSLSPFRCHSSSKKQRNPLMKKILGLQAPMELASCGIRASSSSFNHSFFYLFFKPPTRKNHNLGTNMSLHSSSSVNGEGSTPKDPLYKILDELRSLKLWKEKQERKEKGKKRVEEISQDERKKIREEERRKIMKEMKREKHVSYSSHNSCKSLSEELRDYYEGKHRSHLRPHSHRRENERKPQEVNIKLPYFHGKDNEEAYLDWEIRVEQKLKRKPTLKSYGYHSYPKKDQGLGILGAAPSKPNDDKGKTIEKQPPKASMQEKTSSIKCFKCLGRGHITSQCSTKKTMIMRSQDIYSSQDEATTSPSSSQIHFKGEGMMQSYPARALDRKLQVDWAREAREGPKTHLLLEVASPLSLPFS…	Signal peptide peptidase [Glycine soja]
KAL5190183.1	MSNEHAMRFPFVGSAMLLSLFLLFKFLSKDLVNTVLTGYFFVLGIVALSATLLPFIKRFLPKHWNEDLIVWRFPYFRSLEIEFTKSQVVAGIPGTFFCAWYALQKHWLANNILGLAFCIQGIEMLSLGSFKTGAILLAGLFVYDIFWVFFTPVMVSVAKSFDAPIKLLFPTADSARPFSMLGLGDIVIPGIFVALALRFDVSRGKQPQYFKSAFVGYTVGLVLTIVVMNWFQAAQPALLYIVPSVIGFLAAHCLWNGDVKQLLEFDESKTANSPQESADDKSSKKVE	Signal peptide peptidase [Glycine soja]
KAL5190184.1	MSNEHAMRFPFVGSAMLLSLFLLFKFLSKDLVNTVLTGYFFVLGIVALSATLLPFIKRFLPKHWNEDLIVWRFPYFRSFGYYYQLPLMTLTATSFVMFLMKYQNVWLFALDLVDINLLVSCRMIYFCLQFSYTALEIEFTKSQVVAGIPGTFFCAWYALQKHWLANNILGLAFCIQGIEMLSLGSFKTGAILLAGLFVYDIFWVFFTPVMVSVAKSFDAPIKLLFPTADSARPFSMLGLGDIVIPGIFVALALRFDVSRGKQPQYFKSAFVGYTVGLVLTIVVMNWFQAAQPALLYIVPSVIGFLAAHCLWNGDVKQLLEFDESKTANSPQESADDKSSKKVE	Signal peptide peptidase [Glycine soja]
XP_040949273.1	MKNTERLANLALAGLTLAPLVVKVDPNLNVILTACLAVYVGCYRSVKPTPPSETMSKEHAMRFPFVGSAMLLSLFLLFKFLSKDLVNAVLTCYFFVLGIIALSATILPALKHFLPKHWNEDHIIWRFPFFRSFEIEFTRSQIIAAIPGTFFCAWYASQKHWLANNILGLAFCIQGIEMLSLGSFKTGAILLAGLFVYDIFWVFFTPVMVSVAKSFDAPIKLLFPTADSARPFSMLGLGDIVIPGIFVALALRFDVSRGKGSQYFKSAFLGYTVGLVLTIVVMNWFQAAQPALLYIVPAVIGFLAAHCVWNGDVKPLLEFDELKTAVTSSDGSDDKSSKKVE	signal peptide peptidase [Gossypium hirsutum]
XP_016728297.1	MKNCERLANLALAGLALAPLVVKVDPNLNVILTACLAVYVGCYRSVKPTPPSETMSKEHAMRFPFIVSAMLLSLFLLFKFLSKDLVNAVLTCYFFVLGTVALLATILPAMKRFLPKLWNEDLIIWRFPYFRSLEIEFTRSQVIAAIPGSFFCAWYASQKHWLANNILGLAFCIQGIEMLSLGSFKIGAILLTGLFVYDIFWVFFTPVMVSVAKSFDAPIKLLFPTTDSARPFSMLGLGDIVIPGIFVALALRFDASRGKGSQYFKSAFSGYIVGLVLTIIVMNWFQAAQPALLYIVPAVMGFLALHCIWNGEVKPLLEFDESNTEVKSQEGSTDEYSKKVE	signal peptide peptidase [Gossypium hirsutum]
XP_016743906.2	MKNAERLANLALAGLTMAPLVVKVDPNLNVVLTACLTVYVGCYRSVKPTPPSETMSNEHAMRFPFVGSAMLLSLFLLFKFLSKDLVNAVLTCYFFVLGIIALSATILPTIKCFLPKHWNEDLIIWHFPFFRSFEIEFTRSQIIAAIPGTFFCSWYALQKHWLANNILGLAFCIQGIEMLSLGSFKTGAILLAGLFVYDIFWVFFTPVMVSVAKSFDAPIKLLFPTADSTRPFSMLGLGDIVIPGIFVALALRYDVSRGKERQYFKSAFLGYTVGLVLTIVVMNWFQAAQPALLYIVPAVIGFLAAHCIWNGEVGPLLEFDESKMAVVEGSEDKPSKKVE	signal peptide peptidase [Gossypium hirsutum]
XP_012478259.1	MKNAERLANLALAGLTVAPLVVKVDPNLNVVLTACLTVYVGCYRSVKPTPPSETMSNEHAMRFPFVGSAMLLSLFLLFKFLSKDLVNAVLTCYFFVLGIIALSATVLPTIKRFLPKHWNEDLIIWHFPFFRSFEIEFTRSQIIAAIPGTFFCSWYALQKHWLANNILGLAFCIQGIEMLSLGSFKTGAILLAGLFVYDIFWVFFTPVMVSVAKSFDAPIKLLFPTADSTRPFSMLGLGDIVIPGIFVALALRYDVSRGKERQYFKSAFLGYTVGLVLTIVVMNWFQAAQPALLYIVPAVIGFLAAHCIWNGEVGPLLEFDESKMAVVEGSEDKPSKKVE	signal peptide peptidase [Gossypium raimondii]
XP_012464841.1	MKNCERLANLALAGLTLAPLVVKVDPNLNVILTACLAVYVGCYRSVKPTPPLETMSKEHAMRFPFIGSAMLLSLFLLFKFLSKDLVNAVLTCYFFVLGTVALSATILPAMKRFLPKHWNEDLIIWRFPYFRSLEIEFTRSQIIAAIPGSFFCAWYASQKHWLANNILGLAFCIQGIEMLSLGSFKTGAILLTGLFVYDILWVFFTPVMVSVAKSFDAPIKLLFPTADSARPFSMLGLGDIVIPGIFVALALRFDASRGKESQYFKSAFSGYTVGLVLTIIVMNWFQAAQPALLYIVPAVMGFLALHCIWNREVKPLLEFDESNTEIKSQEGSTDEYSKKVE	signal peptide peptidase [Gossypium raimondii]
XP_012446485.1	MKNTERLANLALAGLTLAPLVMKVDPNLNVILTACLAVYVGCYRSVKPTPPSETMSKEHAMRFPFVGSAMLLSLFLLFKFLSKDLVNAVLTCYFFVLGIIALSATILPALKHFLPKHWNEDHIIWRFPFFRSFEIEFTRSQIIAAIPGTFFCAWYASQKHWLANNILGLAFCIQGIEMLSLGSFKTGAILLAGLFVYDIFWVFFTPVMVSVAKSFDAPIKLLFPTADSARPFSMLGLGDIVIPGIFVALALRFDVSRGKGSQYFKSAFLGYTVGLVLTIVVMNWFQAAQPALLYIVPAVIGFLAAHCVWNGDVKPLLEFDELKTAVTSEDGSDDKSSKKVE	signal peptide peptidase [Gossypium raimondii]
XP_011133109.1	MRVNVVDIVRSIYPSTRAPEEMRVFLVPRVLTWLLGERVVIELSVSKMIGFLCGSVISFTWLFSKMWLMHNLFAICFSIHAIRLISVGTFRTATILLTGLFFYDVFWVFKTDVMVTVAKSFEAPAKLLFPQPGNAHMSLLGLGDIVIPGIFIAMTLRFDWARNQLMITNQDVKAEGMECRGDVCYRKPETTAESTATTEDHETTVKARTRKTGSKTTTAACPDRTGTTTHAGTTTHAGTTTHAGTTIHAGTTTHAGTVGHEPRQAVSPMYQEFSRFYFRASMFAYTSSLCLTGAVMLIWQSAQPALLYLVPSLLVSVYAPALIRGELATLLAYSEEEDEETGNEAEEDEDDEEEDDEAIDESQATALDAPLRPTVVQ	signal peptide peptidase [Gregarina niphandrodes]
XP_014171916.1	MSSSIPELVLNGSQTNTSLVNGTIDTSVPYAVLANTSSIALPDSTVWSFLGLAYDQRHYLLVQGRLFALTLTIIYISAHSALHRPNSAAPRRDEAEDDASSDKTKRGIRRRRRRRSTTSDSKEGIQVHEAILIPFVAGAALVGMYYLLQYLDDPKLLSRILRTYSSVVGVASLGKLLGDGLHSMTSLVFPNVWARWDPTGQQEVFRIDPTRRCQLRQQVRQQEPAPGGESPDGWTVDTIRISPFPDRLAWLARTPAATAQAWTLRRLMREQWTVRVAMAGFGNAELDVTLSTLVGIYVSAGLVAAYCFTSAASSHTLNNLLGLGFCYGSLMLVSCTSFGIGSIVLVGLFVYDIVMVFYTPFMVTVAMNVDAPIKLVASSGTRSSILGLGDIVVPGIFVC…	signal peptide peptidase [Grosmannia clavigera kw1407 kw1407]
XP_077546453.1	MAGAAGDVIAQVNETLQEAVKNETAKYQPTPAGQAVAYASIMLMAFFPIIFGSFKSVTHQRKQKESGEKPETMTRKDAAMFPVIASGALFGLYIFFKLFSKEYINLLLTGYFFLLGVLAMAHILSPSFGRVMRCILPSDFYRWEYRISFQRNSTTEADETEEYFDYRFTYDDVACWIFCSIFGVWYLWKKHWVANNLFGLAFAINGVELLHINTVATGCILLGGLFVYDVFWVFGTDVMVTVAKSFEAPIKLVFPQDFLESGFAGSHFAMLGLGDIVIPGIFIALLLRFDFSLNRQRNLYFVSSFVAYVLGLALTIFIMIYFNHAQPALLYLVPACIGAPLTVALLMGDITAMFKYEDHPAEEKVTGERESDATDSDQQTPKASPAAAKKNTKKEK	signal peptide peptidase [Haemaphysalis longicornis]
XP_075152378.1	MSEQVVDQVVEVVKDAVTEAVENATNSETITNAKTPSTPEGIAVAYGSLVIMAMLPIVFGSIRSVKLHKAKKISGEKADTMTKKDAMFFPIIASVALFGLYTFFKVFSKNHINLLLTGYFFFLGVIALAHLLSPIVNSLMPAAVPKIPFHIHFTKGEGKNKEDLINYKFSTHDIVCLVLSTVIGVWYLLKKHWIANNLFGLAFAVNGVEMLHLNNIVTGCILLSGLFFYDIFWVFGTNVMVTVAKSFEAPIKLVFPQDLITNGLSASNFAMLGLGDIVIPGIFIALLLRFDHSTKRKSRIYFYSTLIAYFLGLMATIFVMHVFKHAQPALLYLVPACMGTPLLVALVRGELKILFAYEDHPEEKPVKKENKESSNSKKNESKKAK	signal peptide peptidase [Haematobia irritans]
KAL6759914.1	MSQSPQQPAAMASLRGVLSTSRKVAGRGLAILGAGALASSLALAVARWQAARADKQLPEEFVVELDLERLRVVEQASSPLADPLALIRGGGAGKVELRRVVRGLQLAGQDSRVQGLLLLVGDRDHLGGPATIQEVRDAILRFRLAAGPRGATTTAFAPTFGEAGQNGSAQYYLASAAETVVMQPLGSVGLLGLQSQMLFLRGLLDKLKVAPIFYTREDYKTAGHMFTQTGWTPAHQANTQALLQDLVSQMWEGVAVSRGVSRSEVEAVVEEAPLLGPAAAASWVVNQLLHKDQLLAGLKKSARVLEIERAKERRKGGESAAEDVDDRLPRISLTRYLAIKELAESTKNARSEGWLLSSPWAGFLSAGREKAAKFGSNSSEGGPPCPPGKRSAEGAGWVS…	signal peptide peptidase [Haematococcus lacustris]
XP_076647515.1	MASEINEIAAQISENVTEKNASAPGRIPSTPEGMAIAYGSLIIMAVLPIFFGSYRAVKHHMEQQATYEEKGVPETMTRKDAVIFPFICSFTLVGLYVVYKICPENYINLILVSYFLFLGILALCHLTSPLISSLVPAAIPKTQYHILFTSGEGDKAEYIIDYKFNLHDCVCLVCCSLVGAWYVLKKHWIANNLFGIAFAINGVEQLHLNNVITGCILLFGLLLYDAFWVFGTDVMVTVAKSFEVPIKLVFPQDLLEKGLTANNFAMLGLGDIVLPGIFIALLLRFDNSLSRKTNVYFYSTFFAYFMGLLITMLIMHLFDHAQPALVYLVPACLGTPILLALVKGDIKALFSYEDHPKSLQEPEKQEKQTQVETKKTS	signal peptide peptidase [Halictus rubicundus]
ELZ40611.1	MLAAALVGAVLAPSVYAATNEPSDTVAVVEIEGPVTTSLADDVESELADVRANESVGAVVLKLDTPGGAPVASERMYKAVQRTSREMTVIASVQSISASGGYYAMAPADEIYVLPTSTVGSIGLNAPAPRTTSTPLGPSGPDKAGSNPTQTWAQQQTLADTFVNAMMAERGDEFEMPREEVAKADVYLGTKAVQNGFADEIGSLNEAIHAAATEEELGEYTVDTRETGGISGIPFLVRTDTGIVAIHANDPGYADVEPMGFTYVHWPAVPHVDTIERFSETDLRTGGAAQSGGATGNATGRLAGGVGA	signal peptide peptidase [Halorubrum californiense DSM 19288 DSM 19288]
ELZ37362.1	MRIHDDDDTAHDAATAAQNEDESMSADDSPSRTPDDTDDANAAADDRSTDARSPPTAERSASGDTSATGFDRIETRHAVGVAVILAVAAGLLVAPGVYGAVTGPDGTVAVVEIDGTIDSATAQHVEDNLRDARTNDSIEAVVLEVDSGGGLPAQSERMYAAVDRTASVMPVYAAVDTLGASGAYLAIAPADRIYVAPSAQAVGSVGVAGTAPAPSGPNAGTTGPDKRGSDPDTQRERRQTLANLFLENVLEQRGEEIELDREAIAHADAYLGTEAVENGFADRFGFVDGAVADAASEAGLEDYAVDTRRTESRIPGGIPLLEQDDGTVVVVDGSEKQFGDGLILAVAPQAWDETVGDDVIMTSYTGQLPADGDAADAMTDDTATVNGGDDE	signal peptide peptidase [Halorubrum distributum JCM 10247 JCM 10247]
ELZ38126.1	MYGAVTGPDGTVAVIEIDGAIDSSTAQHVEDNLRDARMNDSIQAVVLEVDSGGGLPAQSERMYAAVDRTASVMPVYAAVDTLGASGAYLAIAPADRIYVAPSAQAVGSVGVAGAAPAPSGPNAGTSGPDKRGSDPDTQRERRQTLANLFIENVIEQRGEEIELDREAIAHADAYLGTEAVENGFADRFGFVDGAVADAAAEAGIDDYAVDTRRPENRVPRSIPLLQQADGTVVVDESEGELNDDLILAVAPETWDETVGEEVVMTSYTGRLPADHTASETGINDTKLQHDETASKSGGETA	signal peptide peptidase [Halorubrum distributum JCM 10247 JCM 10247]
EMA71112.1	MAVVVLAAALVGAVLAPSVYAATNEPSDTVAVVEIEGPVTTALADDVESELADVRANDSVGAVVLKLDTPGGAPVASERMYKAVQRTSEDMTVIASVQSISASGGYYAMAPADEIYVLPTSTVGSIGLNAPAPRTTSTPLGPSGPDKAGSNPTQTWAAQQTLADTFVDAMMAERGEEFQMPREEVAKAQVYLGTEAVQNGFADEIGSLNEAIHAAATAEELGEYTVDTRETGGLSGLPFLVRTDTQVVAIYANNPGYADVEPMGLTYVHWPAVPHVDTIERFSETDLRTGDPTQPGGATGNATGRLAGGVGA	signal peptide peptidase [Halorubrum distributum JCM 13916 JCM 13916]
ELZ52526.1	MRIHDDDDTAHDAATAAPNEDESMSSDDSPSRTPDDTDDANAAADDRSTDARSPPTAERSASGDTSATGFDRIKTRHAVGVAVILAVAAGLLVAPGVYGAVTGPDGTVAVVEIDGTIDSATAQHVEDNLRDARTNDSIEAVVLEVDSGGGLPAQSERMYAAVDRTASVMPVYAAVDTLGASGAYLAIAPADRIYVAPSAQAVGSVGVAGTAPAPSGPNAGTTGPDKRGSDPNTQRERRQTLANLFLENVLEQRGEEIELDREAIAHADAYLGTEAVENGFADRFGFVDGAVADAASEAGLDDYAVDTRRTESRISGGIPLLEQDDGTVVVVDGSEKQFGDGLILAVAPQAWDETVGDDVIMTSYTGQVPADGDAADAMIDDTATVNGGDGE	signal peptide peptidase [Halorubrum distributum JCM 9100 JCM 9100]
OYR81718.1	MRANESVGAVVLKLDTPGGAPVASERMYKAVQRTSDDMTVIASVQSISASGGYYAMAPADEIYVLPTSTVGSIGLNAPAPRASSTALGPSGPDKAGSNPTQAWAEQQTLADTFINAMMAERSDEFEMPREEVAKADTYLGTEAVQNGFADEIGSLNEAIHAAATEEELGEYTVDTRETGQEFGIPFLVRTDTGIVAIHANDPGYADVKPMPSTYVYTPAVPHVDTIERFSETDVRTGGAASTERGTPGNETARLSGGVGA	signal peptide peptidase [Halorubrum ezzemoulense]
ELZ55937.1	MRLRDDDDDETTHDAATAAPNEDGSMSSDDESARTPTESPDDATTPKGDRSTAGRSQSTAGRSQSTADRSPPTAERPVSDGGRATGLDRIETRHAVGVAAILAVAAGLLVAPGVYGAVTGPDGTVAVVEIDGSIDSATAQHVEDNLRDARTNDSIEAVVLEVDSGGGLPAQSERMYAAVDRTASVMPVYAAVDTLGASGAYLAIAPADRIYVAPSAQAVGSVGVAGTAPAPSGPNAGGTGPDKRGSDPDTQRERRQTLANLFLENVIEQRGDEIELDREEIAHADAYLGTEAVENGFADEFGFVDGAVADAASEAGLGDYAVDTRRMESPVPSGLSLLERDDGTVVVADASDDELGDGLVLAVAPAAWDETVGDDVVMTSYTGRLPADGDAADAEATTG…	signal peptide peptidase [Halorubrum hochstenium ATCC 700873 ATCC 700873]
ELZ39928.1	MRIRDDETTHDAATAAPNEDGSMSSDDESARTPAESPDDATTPKGDRSTADRSRSTADRSPPTAERRVPDGGRATGLDRIETRHAVGVAAVLAVAAGLLVAPGVYGAVTGPDGTVAVVEIDGTIDSATAQHVEDNLRDARANDSVEAVVLEVDSGGGLPAQSERMYAAVDRTASVMPVYAAVDSLGASGAYLAIAPADRIYVAPSAQAVGSVGVAGTAPAPSGPNAGTTGPDKRGNDPDEQRERRQTLANLFLENVIEQRGDEIELDREEIAHADAYLGTEAVENGFADEFGFVDGAVADAASEAGLGDYRVDTRRTESRIPSGIPLLERDDGTVVVADGAEGDLGDGLVLAVAPAAWDETVGDDVVMTSYTGRLPADGDAADAEATTGGGGNATTDDA…	signal peptide peptidase [Halorubrum tebenquichense DSM 14210 DSM 14210]
TBT98682.1	MKVIPIIILYVFSILVVYASTCQKRNYKEYLNVYNAISLPILASLALFMTYICLKVVKVYFMNVILATIFSFLSFFSLISNFELFYRFAKVKILGKKPQPIPVNDGNTTIVSILYEDQIMINTSCTPLTSFEESNSDQNSGYFLKKYYNNILEWYSNLTFMKLLCISISMMLCLLYVLSTHWILINIMTISVMFQTIRNIGLDSTRTGIFILLALFLYDVVWVFSGNVMETVSEKIQIPVKIVVPNEKNTFTIIGLGDLFIPGLFLSMIRNFSIRQKKIGIYWFTLLGYSLGLGIAICFMVLFKKSQPALMYICPLLLLTSFTYSLYLNMFKDFLIYKQNNTFYEIEN	signal peptide peptidase [Hamiltosporidium magnivora]
TBT97697.1	MFKKILKKIRISEIFCCFCMKVIPIIILYVFSILVVYASTCQKRNYKEYLNVYNAISLPILASLALFMTYICLKVVKVYFMNVILATIFSFLSFFSLISNFELFYRFAKVKILGKKPQPIPVNDGNTTIVSILYEDQIMINTSCTPLTSFEESNSDQNSGYFLKKYYNNILEWYSNLTFMKLLCISISMMLCLLYVLSTHWILINIMTISVMFQTIRNIGLDSTRTGIFILLALFLYDVVWVFSGNVMETVSEKIQIPVKIVVPNEKNTFTIIGLGDLFIPGLFLSMIRNFSIRQKKIGIYWFTLLGYSLGLGIAICFMVLFKKSQPALMYICPLLLLTSFTYSLYLNMFKDFLIYKQNNTFYEIEN	signal peptide peptidase [Hamiltosporidium magnivora]
XP_021999872.1	MKSGERAANIALAGLTLAPLVMKVDPNINVILTACLTVFVGCYRSVKPTPPTETMSNAHAMRFPLVGSAMLLSLFLLFKFLSKDLVNAVLTCYFFVLGILALSATLLPAIRRFLPTKWNEDVIHWSFPYFKSLDVEFTRSQVVAAIPGTFFCVWYVAQKHWLANNVLGLAFCIQGIEMLSLGSFTTGAILLAGLFFYDIFWVFFTPVMVSVAKSFDAPIKLLFPTGVTARPFSMLGLGDIVIPGIFVALALRFDVSRGRNNQYFTSAFLGYAVGVVLTIVVMNWFQAAQPALLYIVPAVIGFLAAHCIWNGEVKPLLEFDESKTAVSSDGDADENTSKKVE	signal peptide peptidase [Helianthus annuus]
KDD75671.1	MRLQDAARFPIIGSMVLFSLFLAFKFLPKNLVNAVLAGAYRVGWSACLPSSASALPFHRAFFPSFHGAAYFVALGLVALTATAEPLLAPFFPPSLTRRSHSLRVPPIPLALPEGTEVTATRLELLVGAASGLFCAWYLGWRHWLANNVLGIAFSVQGIEHLSLGSVGVGVILLVGLFFYDIFWVFFTPVMVSVAKNFDAPIKLLFPRGSTDARGHAEFSMLGLGDIVIPGIFLAIVLRYDAAHWRKPRLFLSAMGGYVAGLAATIVVMNAFQHAQPALLYLVPAVLASTLGHAALVRRFGSLLSWHEQEHHEKKEAAGERKATSAGKPSSVSATSGGAAPETDSSAAESSPQETSEEEEEEDAAPRRRSARTRKDQ	signal peptide peptidase [Helicosporidium sp. ATCC 50920]
XP_073154677.1	MKNSERLVNLALAGLTIAPLVLKVDPNLNVILTACLTVYVGCYRSVKPTPPSETMSREHAMRFPLVGSAVLLSLFLLFKFLSKDLVNAVLTCYFFVLGTVALSATLLPAIKRVLPEPWNTNIITWNFPYFRSLEVEFTKSQMVAAIPGAFFCAWYASEKHWLANNILGLSFCVQGIEMLSLGSFKTGAILLGGLFIYDIFWVFFTPVMVSVAKSFDAPIKLLFPTSDSTRPFSMLGLGDIVIPGIFVALALRFDVSRGKGIQYFKSSFAGYAVGLILTIAVMNWFQAAQPALLYIVPAVIGFLAVHCIWNGEAKALLEFEESKAATGSGEETDGDSNKKGN	signal peptide peptidase [Henckelia pumila]
KAK1372763.1	MKNHERAANLALLGLTLAPLVLKVDPNLNVVLTACLTVYVGCFRSVKPTPPTETMSKEHAMRFPLVGSAMLLSLFLLFKFLSKDLVNAVLTAYFFVLGIVALSATLLPSITRFLPNHWNEDVIKWRFPYFSSLEVEFTRSQIIAAIPGTFFCAWYVSQKHWLANNFLGLAFCIQGIEMLSLGSFKTGAILLGGLFFYDIFWVFFTPVMVSVAKSFDAPIKLLFPTADSARPFSMLGLGDIVIPGIFVALALRFDVSRAKESQYFKSAFLGYTVGLVLTIIVMNWFQAAQPALLYIVPCVVGFLAFHCIWNGEVKQILAFDESKLSASQDKDDDTKPSKKDD	Signal peptide peptidase [Heracleum sosnowskyi]
KAK1402817.1	MKNGERAANLALLGLTLAPLIVKVDPNLNVVLTACLTVYVGCYRSVKPTPPTETMSNEHAMRFPLVGSAMLLSLFLLFKFLSKDLVNAVLTCYFFVLGIVALSATLLPSISRFLPKNWNENVINWRFPYFRSVEVEFTRSQLVAAIPGTFFCAWYVSQKHWLANNVLGLAFCIQGIEMLSLGSFKTGAILLAGLFVYDIFWVFFTPVMVSVAKSFDAPIKLLFPTADSERPFSMLGLGDIVIPGIFVALALRFDVSRSKKSQYFKSAFLGYTLGLVLTIVVMNWFQAAQPALLYIVPSVIGCLAFHCIWNGEVKQLLEFDESKHSDSQDNDDDDDDDDAKLSKKDE	Signal peptide peptidase [Heracleum sosnowskyi]
XP_021278726.1	MKNTERLANLALAGLTLAPLAVKVDPNLNVILTACLTVYVGCYRSVKPTPPSETMSNEHAMRFPFVGSAMLLSLFLLFKFLSKDLVNAVLTCYFFVLGIIALSATILPAIKRFLPKQWNEDLIIWRFPYFRSLEIEFTRSHIVAAIPGTFFCAWYASQKHWLANNILGLAFCIQGIEMLSLGSFKTGAILLAGLFVYDIFWVFFTPVMVSVAKSFDAPIKLLFPTADSARPFSMLGLGDIVIPGIFVALALRFDVSRGKESQYFKSAFLGYTVGLVLTIVVMNWFQAAQPALLYIVPAVIGFLAAHCIWNGEVKPLLEFDESKTGATSQEGSDDKSSRKVE	signal peptide peptidase [Herrania umbratica]
XP_021639080.2	MKNNERLANFALAGLTLAPLLVKVDPNLNVILTACLTVYVGCYRSVKPTPPSETMSNEHAMRFPFVGSAMLLSLFLLFKFLSKDLVNAVLTCYFFVLGIIALSATLLPAIKRYLPKHWNDDLITWHFPFFRSLEIEFTRSQIVAAIPGTFFCAWYAAQKHWLANNILGLAFCIQGIEMLSLGSFKTGVILLAGLFVYDIFWVFFTPVMVSVAKSFDAPIKLLFPTADATHPFSMLGLGDIVIPGIFVALALRFDVSRGKDSQYFKSAFVGYTFGLVLTIVVMNWFQAAQPALLYIVPAVIGFLAAHVIWNGEVKPLMEFNESKSAASSQDSSETNSAKKVE	signal peptide peptidase [Hevea brasiliensis]
XP_021653389.2	MKNTERLANFALAGLTLAPLLVKVDPNLNVILTACLTVYVGCYRSVKPTPPSETMSNEHAMRFPFVGSAMLLSLFLLFKFLSKDLVNAVLTCYFFALGIIALSATLLPAIKRYLPNHWNDDLITWHFPFFRSLEIEFTRSQIVAAIPGTFFCAWYASQKHWLANNILGLSFSIQGIEMLSLGSFKTGAILLAGLFVYDIFWVFFTPVMVSVAKSFDAPIKLLFPTTDAARPFSMLGLGDIVIPGIFVALALRFDVSRGKNSQYFKSAFLGYTVGVVLTIVVMNWFQAAQPALLYIVPSVIGFLAAHVLWNGEVKPLMEFDESKSATSSKDSSETKSDKKVE	signal peptide peptidase [Hevea brasiliensis]
GMI94662.1	MKNAERLANLALAGLTMAPLVVKVEPNLNVVLTACLAVYVGCYRSVKPTPPSETMSNEHAMRFPFVGSAMLLSLFLLFKFLSKDLVNAVLTGYFFVLGIIALSATILPAIKRFLPKHWNEDLIIWHFPFFRSFEIEFTRSQIIASIPGTFFCAWYASQKHWLANNILGLAFCIQGIEMLSLGSFKTGAILLGGLFVYDIFWVFFTPVMVSVAKSFDAPIKLLFPTADSARPFSMLGLGDIVIPGIFVALALRFDVSRGKESQYFKSTFLGYTVGLVLTIVVMNWFQAAQPALLYIVPSVIGFLAVHCIWNGEVNPLLAFNESKEADGTQEGIEDKSSKKVE	signal peptide peptidase [Hibiscus trionum]
GMI89078.1	MKNSERLANLALAGLTMAPLVVKVEPNLNVVLTACLAVYVGCYRSVKPTPPTETMSNEHAMRFPFVGSAMLLSLFLLFKFLSKDLVNAVLTGYFFVLGIIALSATILPAIKRFLPKHWNEDLIIWHFPFFRSFEIEFTRSQIIAAIPGTFFCAWYASQKHWLANNILGLAFCIQGIEMLSLGSFKTGAILLAGLFVYDIFWVFFTPVMVSVAKSFDAPIKLLFPTADSARPFSMLGLGDIVIPGIFVALALRFDVSRGNASQYFKSTFVGYTVGLVLTIVVMNWFQAAQPALLYIVPSVIGFLAVHCIWNGEVKPLLEFDESKTEVATQEGSDDKSSKKVE	signal peptide peptidase [Hibiscus trionum]
GMI81606.1	MKNTERLANLALAGVTLAPLFVKVDPNLNVILTACLTVYVGCYRSVKPTPPSETMSNEHAMRFPFVGSAMLLSLFLLFKFVSKDLVNAVLTCYFFVLGVIALSATIVPAIKRFLPKHWNEDLIIWRLPYFRSFEIEFTRSQVIAAIPGTFFCAWYASQKHWLANNILGLAFSIQGIEMLSLGSFKTGGILLAGLFVYDIFWVFFTPVMVSVAKSFDAPIKLLFPTGDSARPFSMLGLGDIVIPGIFVALALRFDVSRGKDGQYFKSAFLGYAVGVVLTIVVMNWFQAAQPALLYIVPAVIGFLAAHCIWNGEVKPLLEFDESKTTVTAQDGSSGDDKSSKKVE	signal peptide peptidase [Hibiscus trionum]
GMI72204.1	MSKILLFQTVHSTPRIHPRTVASILSKPLSIPSLPKCYSPVSLFHSVSLPTLKPHFHAPSFLLSSSFSTRAFDDSSSSTETQNEKEEKIVEKPEIEEYPIGEMEYEKISGWKSFVVKFKMLIAFPWERVRKGSVLTMKLRGQISDQLKSRFSSGLSLPQICENFVKAAYDPRISGVYLHIEPLNCGWGKVEEIRRHILNFKKSGKFIIAYTPACGEKEFYLACACEEIYAPPSAYFSLYGLTVQASFLGGVLEKIGIEPQVQRIGKYKSAGDQLTRKSMSEENCEMLTALLDNIYGNWLDVVSSSKGKKREDVENFINEGVYEVKKLKEEGFITNIHYDDEVISMLKERLGVQKEKFLRMVNYKKYSKVRKWTLGLTGGRDLIAVIRASGSISRVRSPL…	signal peptide peptidase [Hibiscus trionum]
GMI92339.1	MKNTERFANLALAGLTLAPLVVKVDPNLNVILTACLTVYVGCYRSVKPTPPSETMSNEHAMRFPFVGSAMLLSLFLLFKFLSKDLVNAVLTCYFFVLGIIALSATIVPAIKRFLPKHWNEDLIIWRLPYFRSFEIEFTRSQIIAAIPGTFFCAWYASQKHWLANNILGLAFCIQGIEMLSLGSFKTGAILLAGLFVYDIFWVFFTPVMVSVAKSFDAPIKLLFPTGNSTRPFSMLGLGDIVIPGIFVALALRFDVSRGKESQYFKSAFLGYAVGVVLTIVVMNWFQAAQPALLYIVPAVIGFLAAHCIWNGEVKPLLEFDESKTAVTSQDDSSGDKSSKKVE	signal peptide peptidase [Hibiscus trionum]
KAJ0240416.1	MKNGERIANLALAGLTLAPLVVNVNPNLNVVLTACLTVYVGCFRSVKDSPPTETMSKEHAMRFPLVGSAMLLSLFLLFKFLSKDLVNAVLTAYFFVLGIVALSATLLPAISRFLPKPWNDNLIVWRFPYFKSVEVEFTKSQVIAGIPGTFFCAWYAWKKHWLANNILGLSFCIQGIEMLSLGSFKTGAILLVGLFFYDIFWVFFTPVMVSVAKSFDAPIKLLFPTGDALRPYSMLGLGDIVIPGIFVALALRFDVSRRSKPQYFTSAFVGYVAGVVLTIVVMNWFQAAQPALLYIVPAVIGFLASHCIWNGDIKPLMAFDESKSTEGEVDKAHEE	Signal peptide peptidase [Hirschfeldia incana]
KAJ0237970.1	MKNCERFANLALAGLTVAPLVVNVNPNLNVVLTACLTVYVGCFRSVKDSPPTETMSKEHAMRFPLVGSAMLLSLFLLFKFLSKDLVNAVLTAYFFVLGIVALSATLLPAISRFLPKPWNDNLIVWRFPYFKSLEVEFTKSQVVAGIPGTFFCAWYAWKKHWLANNILGLSFCIQGIEMLSLGSFKTGAILLVGLFFYDIFWVFFTPVMVSVAKSFDAPIKLLFPTGDALRPYSMLGLGDIVIPGIFVALALRFDVSRRTKPQYFTSAFVGYVAGVVLTIVVMNWFQAAQPALLYIVPAVIGFLASHCIWNGDIKPLMAFDESKSTEDESKSSEAEGNKSHAE	Signal peptide peptidase [Hirschfeldia incana]
KAJ0252857.1	MKNCEKIANLALAGLTVAPLVVQVNPNLNVVLTACLTVYVGCFRSVKDSPPTETMSKEHAMRFPLVGSAMLLSLFLLFKFLSKDLVNAVLTAYFFVLGIVALSATLLPAISRFLPKPWNDNLIVWRFPYFKSLEVEFTKSQVVAGIPGTFFCAWYAWKKHWLANNILGLSFCIQGIEMLSLGSFKTGAILLVGLFFYDIFWVFFTPVMVSVAKSFDAPIKLLFPTGDALRPYSMLGLGDIVIPGIFVALALRYDVSRRSQPKYFTSAFVGYVVGVVLTIVVMNWFQAAQPALLYIVPAVIGFLASHCVWNGDIKPLLAFDESSKSSEEEVSKTHEE	Signal peptide peptidase [Hirschfeldia incana]
EER36807.1	MDASGVLMKLLDRVQLELDICKPLIPTYTHLLLSTLFPIYIGAHASLTRPASAAKPTRLKRKRGDDESAIDGENQEDSDQEDEEEETSVKKMEGLEPSDAIMFPVMAGFTLAGLYFLINWLKDPAILNKFLGFYFTQAGTVFAIAFLRDGFSLFRSLIFPSHYALDGFLWKANHRRRIFVPVGHDDLPLAVVEDEEHRRSPLPGYLGKIPLPPSYLNTLWHLRDFTYQKASVRAYIHAIVEVKSRITIFDVISTILALVAVYFFTFVTKPWWLTNFFGFSVSYGAMQFMSPTTFWTASLILGALFFYDIYFVFFTPLMVTVAQSLDIPIKLVFPRPAAPGEDPDLSRMAMLGLGDIVIPGMVIGLALRFDLFLHYKSKATLLKQPTKIPYVSATGRWGE…	signal peptide peptidase [Histoplasma capsulatum H143 H143]
KAI4455292.1	MADTANAQTVEYQWAYNIVDSSRVSTFLISMLLIVYGSFRSLNMEQEARDRANGSTNCLLNPSTQSQTDNNVQTLDTLQALCLPLGASISLLVMFFFFDSMQMLFAICTAIIATVALAFLLLPMCQYIIRPCSDGNKISFGMCGRFTGAELLSFSLSVFIVCIWVLTGHWLLMDAMGMGLCVAFIAFVRLPSLKVSTLLLTGLLIYDVFWVFFSSYIFSTNVMVKVATRPADNPVGLVARKLHLGGVAKEAPKLSLPGKLVFPSIHNSGHFSMLGLGDIVMPGLLLCFVLRYDAYKKSQGLAGSRLTYFHCSLLGYFLGLLTATVSSEVFKAAQPALLYLVPFTLLPLLTMAYLKGDLRRMWSEPFKSLTTTKHLEV	signal peptide peptidase [Holotrichia oblita]
KAI4467748.1	MAYVCNFILAQASENVNESAKNATEKPPSTPEGMAVAYGSLVIMAILPIFFGSYRSVNYHKEKKPEKMTKKDAAMFPIMASCALVSLYIVFKLFSKEYINLLLTGYFFFLGVLALTHLLSPLVSKLVPAAIPNIPFHILFKQGEGESSQDIINYRFSSYDVVALACCSLVGAWYLIQKHWVANNLFGLAFAVNAVELLHLNNVVTGLILLSGLFIYDIFWVFGTDVMVTVAKSFEAPIKLIFPQDLLTNGLAANNFAMLGLGDIVIPGIFIALLLRFDCSLKRKSNVYFNATCFAYFLGLMTTIFVMHVFKHAQPALLYLVPACLGTPLLLALVKGDITILFKYEDNADDEKDKKEEKPVKQGETRKVK	signal peptide peptidase [Holotrichia oblita]
GBG27381.1	MASNDESAEVERAVRPRALRSQLLVLYALLGGVLAFFAGLSLVMTHKVPAGYFEKEDGSLIHVEDFDPVELGPFPKCHPHFGEHLSADGSKWISNSAIEVPEGVDPESIMYPVGHPKNAAWIKRRDAKANESKLSMQALQPSIHLLILSVICVYLASKHSVWLFCRPDANDVEDEENDEDVGQSALQDGDAYLFPVIGSAVLFGLFVIYKYIDSDLIKYLFSCYVVVMCTNGLGINLGQFVALWYNSRGLGQFRTLFRVPYFDVDVTWIDIVAYIISALLGVFYMQTKNWIVNNMMGLSFCLLGIKHIGISSYRTGVIMLLGLFLYDCFWVFGSTSVFGSNVMVTVATGVEAPIKLMFPRGQDGCGNMMFSMLGLGDIVVPGLTIAFLAKYDVSRPAFA…	Signal peptide peptidase [Hondaea fermentalgiana]
XP_062101334.1	MKNVERVANLALAGLTLAPLVVKVDPNLNVVLTACLTVFVGCYRSVKPTPPTETMSNEHAMRFPFVGSAMLLSLFLLFKFLSKDLVNAVLTSYFFVLGIIALSATLLPAIKRYLPKHWNEDLIVWRFPYLCSLEIEFTRSQVVAAIPGTFFCAWYASQKHWLANNILGLAFCIQGIEMLSLGSFKTGAILLAGLFVYDIFWVFFTPVMVSVAKSFDAPIKLLFPTGDSTRPFSMLGLGDIVIPGIFVALALRFDVSRGKKGQYFNSAFLGYTVGVVLTIVVMNWFQAAQPALLYIVPAVIGFLAVHVVWNGEIKPLLEFDESMASQEDEGDKICKKVE	signal peptide peptidase [Humulus lupulus]
GMD20542.1	MISGSVSGLTLAPLVVKIDPNLNVILTACLTVYVGCYRSVKPTPPSETMSNEHAMRFPLVGSAMLLSLFLLFKFLSKDLVNAVLTCYFFVLGIAALSATLLPAIKRFLPTKWNEDPIVWRFPYVRSLDVELTRSQIVAAIPGTIFCAWYAKQKHWLANNILGLAFCIQGIEMLSLGSFKTGAILLAGLFIYDIFWVFFTPVMVSVAKSFDAPIKLLFPTADSQRPFSMLGLGDIVIPGIFVALALRFDVSRGKQSQYFTSSFVGYTVGLGLTIFVMNWFQAAQPALLYIVPAVIGFLAVHCLWNGDVKPLLEFDESKKVAEEGEEAIENKKTE	signal peptide peptidase [Ipomoea batatas]
XP_019163968.1	MKNNERLANILLTGLTLAPLVVKIDPNLNVILTACLTVYVGCYRSVKPTPPSETMSNEHAMRFPLVGSAMLLSLFLLFKFLSKDLVNAVLTCYFFVLGIAALSATLLPAIKRFLPTKWNEDPIVWRFPYVRSLDVELTRSQIVAAIPGTIFCAWYAKQKHWLANNILGLAFCIQGIEMLSLGSFKTGAILLAGLFIYDIFWVFFTPVMVSVAKSFDAPIKLLFPTADSQRPFSMLGLGDIVIPGIFVALALRFDVSRGKRSQYFTSSFVGYTVGLGLTIFVMNWFQAAQPALLYIVPAVIGFLAVHCLWNGDVKPLLEFDESKKVAEEGEEAIENKKTE	signal peptide peptidase [Ipomoea nil]
XP_031101309.1	MKNNERLANILLTGLTLAPLVVKIDPNLNVILTACLTVYVGCYRSVKPTPPSETMSNEHAMRFPLVGSAMLLSLFLLFKFLSKDLVNAVLTCYFFVLGIAALSATLLPAIKRFLPTKWNEDPIVWRFPYVRSLDVELTRSQIVAAIPGTIFCAWYAKQKHWLANNILGLAFCIQGIEMLSLGSFKTGAILLAGLFIYDIFWVFFTPVMVSVAKSFDAPIKLLFPTADSQRPFSMLGLGDIVIPGIFVALALRFDVSRGKQSQYFTSSFVGYTVGLGLTIFVMNWFQAAQPALLYIVPAVIGFLAVHCLWNGDVKPLLEFDESKKVDEEGEEAIENKKTE	signal peptide peptidase [Ipomoea triloba]
XP_012065910.1	MKNNERIANFALAGLTLAPLLVKVDPNLNVILTACLTVYVGCYRSVKPTPPSETMSNEHAMRFPFVGSAMLLSLFLLFKFLSKDLVNAVLTCYFFVLGIIALSATLLPAIKRYMPKHWNDDVITWHFPFFRSLEIEFTRSQIVAGIPGTFFCAWYASQKHWLANNILGLAFCIQGIEMLSLGSFKTGAILLAGLFVYDIFWVFFTPVMVSVAKSFDAPIKLLFPTADAARPFSMLGLGDIVIPGIFVALALRFDVSRGKHSQYFKSAFLGYTFGLVLTIIVMNWFQAAQPALLYIVPAVIGFLTAHVIWNGEVKPLMEFDESKGAASSQDSSETNSSKKVE	signal peptide peptidase [Jatropha curcas]
XP_041019347.1	MKNVERLANVALAGLTLAPLVVKVDPNLNVVLTACLTVYVGCYRSVKPTPPSETMSNEHAMRFPFVGSAMLLSLFLLFKFLSKDLVNAVLTCYFFVLGIVALSATLLPAIKRYLPEHWNQDIITWRFPYFHSLDIEFTKSQIIAAIPGTFFCAWYASQKHWLANNILGLAFCIQGIEMLSLGSFKTGAILLAGLFVYDIFWVFFTPVMVSVAKSFDAPIKLLFPTADSARPFSMLGLGDIVIPGIFVALALRFDVSRGRDSQYFRSAFMGYTAGVVLTILVMNWFQAAQPALLYIVPAVIGFLAAHCIWNGEVKPLLEFDESKAANSSKESKKVE	signal peptide peptidase [Juglans microcarpa x Juglans regia]
GAQ83835.1	MAPLDWIARLENVAFAALTGVSLLPLVMTVNSNYNVVITACLTVLIGCLRSVKPMPPTETMSRDAALRFPLIGSAVLFSLFLLFKFLPKDLVNTVLTLYFVCLGVLALSATIVSFLFFLPKSWHEKRVPALTLPFIGAVDLELDYAQVFAAIPSTAFCAWYFMEKHWLANNALGLAFSIQGIEMLSLGSFKIGAILLCGLFVYDIFWVFCTPVMVSVAKSFDAPIKLLFPTGIEGRPFSMLGLGDIVIPGIFVALALRFDVSRKTGPRYFWSSFAGYTFGLGLTIVVMNVFQAAQPALLYIVPAVISFLGTHCAWNGEFKHLLAFDESAVTEKVDAIKAEGETESNEHRELKKVK	signal peptide peptidase [Klebsormidium nitens]
GAQ79878.1	MGINSTEALTQRKPPAPGCNNTAQLVKLSFQGESGASKEVVGASSFFGGRVPVAKTDALPLVAELMAPLTGCNRSDAQASLKGKLAVALRGDCLFSLKAEVAQQQGAVGLIVISTAEEYFPMSCDEDKPPTMEIDIPSVMISKSAGYKLRAAMRQGPVSVRIFAPPRPILDPSAAILWFVAVGTVVAAAFWSASDVRKGGKYERLNKARREEDEEEAEHIDIGVAGAVMFVVVSSVMLLLLFFFMSKYLAVVLIVFFCIGGVEGLSKCLSSLLVVLTPALTTRGAELPYLGYWPAPTLISLPVAAAVGLCWAIWRKSDWAWVGQDVLGVALILVVLQMARLPNIKVSSLLLWLAFAYDIFWVFLSPYFFNGESVMIAVASGLNSGGEAMPMLLRVPRIL…	Signal peptide peptidase [Klebsormidium nitens]
XP_031002320.1	MDTLFTFFQGDSPALQYIGSWSASLWDNRDMYQMQLHLLLASVFPIYIGAHAALRRPPSALAPKKQPSTDNEDDELDLEPAIEGLRPSDAIMFPVLASITLGGLYLLIKWLKDPSLLNKIMTWYFSTLGVFGVGKLAGDSLHVISTIIFPSVWSDGKQLYHVKPDFQIQVTGESSRSQPLRTITDKKNPLPSFFSSIPFAESLNTILWSTRALLKNHWIFRGYLHGLLNTKLRVTFHDVAGLTLGLAAIIAYNTSGKAWWLTNLMGFGFCYGAFQIMSPTTFWTGSLVLMGLFIYDIVMVFYTPMMVTVATTLDVPIKLVFPGPKRGGMLGLGDVVLPGIMMALALRFDLYLHYARKHLKQGETARYVEATGLWGERFWTSGSKEKNVADAARFPKTYF…	Signal peptide peptidase [Lachnellula hyalina]
TVY31396.1	MNTTSNFYQGDSPALQYIGSWGASLWDNRDMYQMQLHLLLASLFPIYIGAHAALRRPASALQPKKEPSTDGDDDEIDLEPAIEGLRPSDAIMFPVLASITLGGLYLLIKWLNDPSLLNKIMTWYFSTLGVFGVGKLAGDSLHVMSSFIFPSVWSDGKQLYRVEPEFQIQVTGESSRNQPHRTITEKKNPLPSFFSSISFGEATNTKLWSTRALLKNHWIFRGYLHGLLNTKLRVTFHDVAGLALGLVAIIAYNTSGKAWWLTNLMGFGFCYGAFQIMSPTTFWTGSLVLMGLFIYDIVMVFYTPMMVTVATTLDVPIKLVFPGPKHGGMLGLGDVVLPGIMMALALRFDLYLHYARKHLQHEQKQKALYIEATGLWGERFWTSSSKEKNVADAARFPKT…	Signal peptide peptidase [Lachnellula occidentalis]
TVY31424.1	MDTLSNFFQGDSPALQYIGSCSASLWDNRDMYQMQLHLLLASLFPIYIGAHAALRRPPSALAPKKQLSTDDEDDEIDLEPAIEGLRPSDAIMFPVLASITLGGLYLLIKWLKDPSLLNKIMTWYFSTLGVFGVGKLAGDSLHVISTIIFPSVWSDSKQLYHVKPDFQIQVTGESSRSQPLRTITEKKNPLPSFFSSIPFAESMNTKLWSTRALLKNHWIFRGYIHGLLNTKLRITFHDVAGLALGLAAIIAYNTSGKAWWLTNLMGFGFCYGAFQIMSPTTFWTGSLVLMGLFIYDIVMVFYTPMMVTVATTLDVPIKLVFPGPKRGGMLGLGDVVLPGIMMALALRFDLYLHYARKHLRQGETARYVEATGLWGERFWTSGSKEENVADAARFPKTYF…	Signal peptide peptidase [Lachnellula subtilissima]
TVY86387.1	MSNFFQGDSPALQYIGSWTASAWDNRDMYQMQLHLLLASLFPIYIGAHAALRRPPSALPPRKEPSTDAEDDEIDLEPAIEGLQPSDAIMFPVLASITLGGLYLLIKWLNDPSLLNKIMTWYFSALGVFGVGKLAGDSLHVMSTIIFPSVWSDGKQLYYVKPDFQIQATGESTSSQPLRTVTDKKNPLPSFFSSIPFADAINTKLWSARALLKNHWIFRGYLHGLLNTKLRVTFHDVAGLALGLAAIIAYNTSGKAWWLTNLMGFGFCYGAFQIMSPTTFWTGSLVLTGLFVYDIIMVFYTPMMVTVATTLDVPIKLVFPGPKRGGMLGLGDVVLPGIMMALALRFDLYLHYVRKHFKQGKRALYVETTGLWGERFWTSSSKEKNVADAARFPKTYFKAS…	Signal peptide peptidase [Lachnellula willkommii]
XP_023730708.1	MKNAERAANIALAGLTLAPLVVKVDTNLNVVLTACLTVFVGCYRSVKPTPPSETMSNEHAMRFPLVGSAMLLSLFLLFKFLSKDLVNAVLTGYFFILGIIALSATLLPAIDRFLPNKWNDDVIIWRLPYFRSLDVTFEFTRSQVVAAIPGTFFCAWYAAQKHWLANNILGLAFCIQGIEMLSLGSFKTGAILLAGLFVYDIFWVFFTPVMVSVAKSFDAPIKLLFPSRIAARPFSMLGLGDIVIPGIFVALALRFDVSRGRESHYFKSAFLGYTVGLVLTIVVMNWFQAAQPALLYIVPGVIGFLAAHCLWNGEVKPLLEFDESKTAGEEEAISSKKVE	signal peptide peptidase [Lactuca sativa]
XP_023728127.1	MKNGERAANIALAGLTLAPLVMKVDPNINVILTACLTVFVGCYRSVKPTPPSETMSNEHAMRFPLVGSAMLLSLFLLFKFLSKDLVNAVLTCYFFVLGIIALSATLLPAIRRFLPTKWNEDVITWRFPYFHSLDVEFTRSQVVAGIPGTFFCVWYVAQKHWLANNILGLAFCIQGIEMLSLGSFKTGAILLAGLFFYDIFWVFFTPVMVSVAKSFDAPIKLLFPTRDAVRPFSMLGLGDIVIPGIFVALALRFDVSRGQKSQYFKSAFLGYAVGVVLTIVVMNWFQAAQPALLYIVPSVIGFLGAHCIWNGEVKPLLEFDESKTAAGGEGDVDEKTNKKVD	signal peptide peptidase [Lactuca sativa]
KAA6414309.1	MAPPGPTMEFLGRVAYEFSLVQPYIPIYLHLLVSALFPIYTGAHASLSRPSSAAEPPKRTERAGDESDDDEDLQNEQMQKMEGLSPTDAIVFPLLAGSTLAGLYFLIKWFNDPILLNKILNWYFSIFGILSVARLLTDIMGVATSFVFPARYGDDGVVWVVKPKQRVAVSKSLNGHGGTPRATPLPGILSMVRLPPVLRETLWTLRALPSQKVTIRAYIRSVVEANVPIGLQGMVGLMAAILAGAYFNLVAKPWWLTNLLGFGFSYSALQYMSPTTFWTGTLILSSLFFYDIYFVFFTPMMVTVATKLDIPIKLLFPRPTAPDADPGKLSLSMLGLGDVVLPGIMIGLALRFDLYLFYLRKQTRRVLISHPEEKDTTEISTKDIEPTEEVVKAKWRPAT…	signal peptide peptidase [Lasallia pustulata]
XP_050881439.1	MKNTERIANLALLGLTLAPLVVKVDPNLNVVLTACITVFVGCYRSVKPTPPTETMSNEHAMRFPFVGSAMLLSLFLLFKFLSKDLVNTVLTAYFFVLGIVALSATLLPSIKRFLPNHWNEDLIVWRFPYFRSIEIEFTRSQIVAAVPGTFFCAWYALRKHWLANNILGLAFCIQGIEMLSLGSFKTGAILLAGLFVYDIFWVFFTPVMVSVAKSFDAPIKLLFPTADLIRPFSMLGLGDIVIPGIFVALALRFDVSRGKPPQYFKSAFLGYTFGVVLTIVVMNWFQAAQPALLYIVPAVIGFLAAHCIWNGEVKQLLEFDESKASADSSKEESDAKSSKKDE	signal peptide peptidase [Lathyrus oleraceus]
XP_050886361.1	MKNTERIANLALAGLTLAPLVVKIDPNVNVILTACITVFVGCYRSVKPTPPTETMSNEHAMRFPFVGSAMLLSLFLLFKFLSKDLVNTVLTLYFFVLGIVALSATLLPSIKRFLPKHWNEDLIVWRFPYFKSLDVEFTKSQIVAAIPGTFFCGWYALKKHWLANNTLGLAFCIQGIEMLSLGSFKTGAILLVGLFFYDIFWVFFTPVMVSVAKSFDAPIKLLFPTSDSARPFSMLGLGDIVIPGIFVALALRFDVSRGKQPQYFKSAFLGYTFGLVLTIVVMNWFQAAQPALLYIVPAVIGFLAAHCIWNGEVKQLLEFDESKSKSSEEESDAKSSKKDE	signal peptide peptidase [Lathyrus oleraceus]
KTC85699.1	MLSAVKCGLILQNQVVTTMNNIPAGENPDSQTLLNQIVIEYMREQKRKRRWRWFMRAVFLLLILLIAYNLFSLTEEEKGIRSKPHVGLIDVKGGIFDSQTASAENFVKGLDEAYEHSNLKAIVLRINSPGGSPVQADYMYNSLLYYRKKYPEVKIYAVCADMCASAAYYIAAAADEIYANPSSMVGSIGVLYNGFGFVDTLQKFGVTRRLQTAGVNKGFLDPFSTVSPEQTKLLQTMLDDIHNVFIARVKEGRGNRLKVDDLTFSGLFWTGQQAKDRGLIDGFASSGQVARDIVKIDQIVDYTYKQNVFERVAKNIGTAIMEQFPISLGLQQGVRA	signal peptide peptidase [Legionella drozanskii LLAP-1 ATCC 700990]
KTC98451.1	MQEPTNISGSDSQNAINQLVLEYLRDQKSRRRWRWVWRGLWMAVLGLIAVQTFKAARVESASDKPHVGIIDITGPIMDGAPANADNLAKGLVNAYKNPSLKALILRINSPGGSPVQADYMYNTIRYYRAKYPSIKTYAVCVDLCASAAYYAAVATDEIYASPASMVGSIGVVYNGFGFVDLLQKAGITRRLQTAGRNKGFLDPFSPEIPAQQMMLQTMLNDVHQQFIARVKEGRGSRLHINNDTFSGLIWTGEQARVQGLIDGFASSGQLARKLVKSGVAVDYTATENVFDRFAKNMGTSFAGSLPGALGIRPGFQ	signal peptide peptidase [Legionella geestiana]
KTD07210.1	MNDIPPTSNSDSQVLLNQIVIEYMRDQRRQRYWRWIKRILFVMFVLFIFYQVYSYGDEDKTVRLKPHVGLIDLNGTIFDTEGAGAENFAKAMDSAYKSTGLKALIIRINSPGGSPVQADYMYNTLQYYRSKYPDIKTYAVCVDMCASAAYYVAAGAEEIYANPSSIVGSIGVLYNGFGFVDAMQKLGISRRLQTAGKNKGFMDPFSPQTPQQVQLLQTMLDNIHQQFIAKVKAGRGERLLIDDETFSGLFWTGEQAKARGLIDGFASSGQIVREKMQLEKVIDYTYKQTVLERFSKNLGTALAERLPLALGLHQGVLE	signal peptide peptidase [Legionella jamestowniensis]
KTD21674.1	MWVFALKKSSLFMNNHSSTDNAESQALVNKLVLEYMREQKRKRFWRWVFRFIIFLFIMWFGYQILALRSANLAAKAKPHVGLIDIEGTIFADQSANSDNFVKGLEDAYENESLKALIIRIDSPGGSPVQADYMFNALMHYRKKYPDIKTYAVCVDACASAAYYVAAAADEIYANPSSLVGSIGVLYNGFGFVDTLDKLGVSRRLYTAGRYKGFMDQFSPENEKEVKILQNMLDIIHQQFIKRVKEGRGKRLVIDDQTFSGLFWTGAQAKKRGLIDGFASSGQLARDIIKIDRIVDYTHKDNLLERVAKNIGTAMASQTALILGARPGVQLR	signal peptide peptidase [Legionella londiniensis]
KTD73494.1	MRTNLIISSELIMTNDHSSNSTSDSQALLNQIIIDYMKEEKRKRRWKWFMRVIYLLIIAYIVYYVSKGTNEDMGTNIKPHVGIVDITGEMSETKANADDFAKGLDSAYKNAGLKALIIRINSPGGSPVQAEYMYNMIKFYQKKYPNIKIYSVCVDACASAAYYVAVGTESIYASPASMVGSIGVLYNGFGFVDLINKVGVTRRLQTSGVNKSFLDPFSPETDFAKQKLQVMLDQVHQQFINRVKEGRGSRLHIDDETFSGLFWTGEQALTIGLIDGFASSGQLAREVIKVPDVIDYTRKQNLFDRVSKNLGTALADELPLSFGVKQGFK	signal peptide peptidase [Legionella tucsonensis]
CAJ1990568.1	MPQVYIALTFLATCAITAVAVGALRCRKVMMKGKSDIALQTDEALSMPLNGSVMLFSLYVSLRFIPKEYFNILISFYLSLISVFALHMLVKGYIKPNIVTGLICVGTGCASFFAQNWIASNILAFSIAVTALERLPVNGFTTSFILLIGLFFYDIFWVFGSDVMLMVATGIDGPIKLVFPQTIFGDCSKKSLLGLGDIIVPGLFICQTLVFSKDYVRRGSLYFATSMVAYTLSLVNTMAVMLIFQHGQPALLFIVPWLLVTFSAVAVYNGDVKAAWSFDILSVFTTSSEKPARGEPHAEQEVSLSAFVCEAVLDLFGFAKEEAPAESETAEESKKKKEA	signal peptide peptidase [Leishmania donovani]
XP_023017914.2	MANVYNSILAQATETVAEKAKNVTERTPGTPEGMAVAYGSLVIMALLPIFFGSYRSVVYHKENKPEKMTKKDAAIFPIMASCALFALYIVFKLFSKEYINLLLTGYFFFLGVLALTHLLSPLVSKLVPAAIPNIPFHITFKQGEGEAAQYIIDYRFSTYDVVSLAACSLVGAWYLVQKHWVANNLFGLAFSVNAVELLHLNNVVTGCILLCGLFFYDIFWVFGTDVMVTVAKSFEAPIKLVFPQDLLQNGMSANNFAMLGLGDIVIPGIFIALLLRFDHSLKRQTKTYFHASVIAYFLGLMATIFVMHVFKHAQPALLYLVPACIGTPLGLALLKGDLTAMFKYEDSTEEKTEEKKNEDKQTKQEAKKVK	signal peptide peptidase [Leptinotarsa decemlineata]
GBF42090.1	MYELEMPPRFEDSYKSYFVKKLQGKEETITRLELLILLATIRKNPKIKSLDINLPPLEWTLSEFYEIRNELMAIRDSGKTIRMFAKEGGLGTLLLLTVANETFLAPESEFTLMLPSAEPMFFGKFLKTWGIEVQAFASGPYKSFAESFTRGEFSKEAKKNLESLILNLRAVILEALTGGKKSLEALFYKPMLSADDLISAGVIQGIKTETEFFSEDRKLYSPSFPVLYQAVKDFSLIPKRKLEVVVLPIDGNITGGDYLHKNRENGKIEAFSLIPTLQALAEDKKTKAVILEISSPGGSAFYSEQIHQEILELKKTKLVTAYFKDTVASGGYYIATATDHITASPVCITGSIGAVSIRANLQKLYKKFQLNKEAVGFYPFRDIHSEFQPLSKQSILYLE…	signal peptide peptidase [Leptospira ellinghausenii]
AKS24857.1	MTFSLTSCISVNLFPTEKGLQETVLSGVGARDKLLLVPINGFIGDQTSRGIPFLGGRDDTVTRIRATLRKAAEDPRVRGIVLLIDSAGGSVTASDRVYHLVREFKRKSGIPVMAMIGDMGASGAYYVSVAADEVWTHPTSVVGSIGVVIFNVGITGLMKKIGVEDRTLSSGAEKEMGSPLKPMTDKDRSLFQGLISDLYTQFFDIVSRNRQIAPDILKPLADGRIFTARQALKNHLVDRIGYRDDLIRHLKRLMHVKEFEVIRYREPFLAATGIFGSESPADSPLASAGRLAGMMTKSGPTMLYLWDPGFSGSIK	signal peptide peptidase [Leptospirillum sp. Group II 'CF-1']
CDH61557.1	MSLSQEETGLYIAYGALMAMATVPIYSGSIASLQGMKRPANAPKRKPSESPLDDSDDEDESVSESLSSSDAWMFPVMGSAVLFSLYLMFRYLNTDYINYLITGYFSLMGCMAVAKTGLLVTKKVVPVSLLKGNVDKYKLILSKQGKRMTHVSFTVVHFILLGASAVLTAYYSLTKNWIASNVFGLCFSINAIQLLSLDSFKTGMIMLSGLFFYDIFWVFGTEVMVSVAKNFDAPIKVIWPRNIIGYVLGAANEEHNFTMLGLGDIVIPGIFVALCLRFDRHMSWNRKPTGEFRSLAFPKPYFKSCLVAYVLGLATTMGVMHVFHAAQPALLYLSPACILSALITAAVRGELKDLFAYTTEEEEEEKDAKQKEKEQENEANDEKEQDPVEEKEPEETSIA…	signal peptide peptidase [Lichtheimia corymbifera JMRC:FSU:9682 FSU 9682]
CAN0878111.1	MKKAELFANVALAGLTLAPLVVKVDPNVNVILTACLAVFVGCYRSVKPTPFSETMSNEHAMRFPFVGSAMLLSLFLLFKFLPKHLVNSVLTCYFFVLGIVALAATLLPAIKPYLSKEWNDRVISLRAPYFRSALDVEFTRSQLVAAIPGAFFCAWYAWKKHWLANNVLGLAFCIQGIEMLSLGSFKTGAILLVGLFFYDIFWVFFTPVMVSVAKSFDAPIKLLFPTADAARPYSMLGLGDIVIPGIFVALALRFDVSRGKGGQYFKSAFLGYTVGMVLTIIVMNWFKAAQPALLYIVPSVIGFLAAHILWNGDVKPLLEFDESKTGDEAEESSSKTEAESKKVE	Signal peptide peptidase [Linum grandiflorum]
CAN1168507.1	MKNVERFANVALAGLTLAPLVVKVDPNLNVILTACLTVLVGCYRSVKPTPPTETMSNEHAMRFPFVGSAMLLSLFLLFKFLSKDLVNAVLTCYFFVLGIVALSATLLPAIKRYLPNEWNDKVISWHAPYFRSLEIEFTRSQIVAAIPGTFFCAWYASKKHWLANNILGLAFCIQGIEMLSLGSFKTGAILLAGLFFYDIFWVFFTPVMVSVAKSFDAPIKLLFPTGDATRPYSLLGLGDIVIPGIFVALALRFDVSRGKGTQYFKSAFLGYTVGLVLTIIVMNWFKAAQPALLYIVPSAIGFLAAHVLWNGDVKPLLEFDESKTESAGEEGSSKGEAESKKVE	Signal peptide peptidase [Linum perenne]
KAL7695373.1	MSQIYIALGFLVACAVSVVVVASHRCRKTLMRGKSEIALQADEALSMPLNGSVVLFSTYVLLRFIPKEYFNAMISFYLSLLSVFALSNFVKGYVKANVFTGLFCVGTAAVSYMTGNWIANDVLAFAIGVSALESLPVGCFSSSFILLIGLFFYDIFWVFGSDVMLTVATGIDGPIKVLFPQTIFGDQRQKSLLGLGDIIVPGFFICQTLVFSKDYVKKGSLYFTTSVVAYTLSLINTMAVMIAFQHGQPALLFIVPWLLLSFCAVAIYHGDVQAAWSFDILTVFSAPDGEKQEDGEVSQEEEVSLGNFVWESVLDLFGLTYEERSKTNTDEEELKAKKNA	Signal peptide peptidase [Lotmaria passim]
XP_057434669.1	MKNTERLANFALLGLTLAPLVVKVDPNLNVILTACITVFVGCYRSVKPTPPTETMSNEHAMRFPFVGSAMLLSLFLLFKFLSKDLVNTVLTGYFFVLGIVALSATLLPSIKRFLPNHWNDDNIVWRFPYFRSLEVEFTRSQIVAAIPGTFFCAWYALRKHWLANNILGLAFCIQGIEMLSLGSFKTGAILLAGLFVYDIFWVFFTPVMVSVAKSFDAPIKLLFPTADAVRPFSMLGLGDIVIPGIFVALALRFDVSRGKQPQYFKSAFLGYAVGVILTIVVMNWFQAAQPALLYIVPSVIGFLAAHCVWNGEVKQLLEFDESKTANSSQEEVDAKVTKKDE	signal peptide peptidase [Lotus japonicus]
NP_001244349.1	MDSALSDPHNGSAEAGGPTNSTTRPPSTPEGIALAYGSLLLMALLPIFFGALRSVRCARGKNASDMPETITSRDAARFPIIASCTLLGLYLFFKIFSQEYINLLLSMYFFVLGILALSHTISPFMNKFFPATFPNRQYQLLFTQGSGENKEEIINYEFDTKDLVCLGLSSIVGVWYLLRKHWIANNLFGLAFSLNGVELLHLNNVSTGCILLGGLFIYDVFWVFGTNVMVTVAKSFEAPIKLVFPQDLLEKGLEANNFAMLGLGDVVIPGIFIALLLRFDISLKKNTHTYFYTSFAAYIFGLGLTIFIMHIFKHAQPALLYLVPACIGFPVLVALAKGEVTEMFSYEESNPKDPAAVTESKGTEASASKGLEKKEK	signal peptide peptidase [Macaca mulatta]
XP_070913327.1	MSSEDALPDTGNVPVISNPDSNQTVTPVAFAWVRLLEPQFLLVIFSALGIIWLGSHGSLRRPPSAAPAKLKKGEKRREEEKFMEGLTLSDAIWFPMLLGVVLIGLYYLIQWLQDPTMLNKLLRGYMSFVAIAGLATLAGDALDILMSVVFPSMWADRNGQVHHIDPDRRCQYIVDQQTGEETIIASRTTPFPGFLSNAAILRDSTRFWWEVRHLLNERWTVRFAVHGKVLAKFKLRFNDLIRFAVAVGTALAYHLTGWPALSNVVSVAMCYASFMMLTPTSFPIGTMVLAGLFVYDIVMVFYTPYMITVAKNLDAPIKLVFNGSSGVSMLGLGDIVVPGMLMGLALRFDLFRYYQKQTKLEPITLVTEVASRTTETTQKTQDTQYRRVKAPYVETRGQW…	Signal peptide peptidase [Madurella fahalii]
XP_057953508.1	MKNCERLANLALAGLTLAPLVVRVDPNLNVILTACLSVYVGCHRSVKPTPPSETMSNEHAMRFPFVGSAMLLSLFLLFKFLSKDLVNAVLTCYFFVLGIVALSATLLPAIKRFLPKHWNEDVISWHFPYFRSLEIEFTRSQIVAAIPGTFFCAWYASKKHWLANNILGLAFCIQGIEMLSLGSFKTGAILLAGLFVYDIFWVFFTPVMVSVAKSFDAPIKLLFPTADSARPFSMLGLGDIVIPGIFVALALRFDVSRGKDSQYFKSAFLGYAVGVILTIVVMNWFQAAQPALLYIVPAVIGFLAAHCIWNGEVKPLMEFDESKTATSSKEGEEDEKSNKKVE	signal peptide peptidase [Malania oleifera]
XP_008378109.1	MKNVERIANIALAGLTLAPLVVKVDPNLNVVLTACLTVFVGCYRSVKPTPPSETMSNEHAMRFPFVGSAMLLSLFLLFKFLSKDLVNAVLTCYFFVLGIIALSATLLPAIARYLPESWNKDPIVWRFPYFRSLEIEFTKSQIVSAIPGTFFCAWYASKKHWLANNILGLAFCIQGIEMLSLGSFKTGAILLAGLFVYDIFWVFFTPVMVSVAKSFDAPIKLLFPTADAARPFSMLGLGDIVIPGIFVALALRFDVSRGGKGQYFKSAFLGYTVGLVLTIVVMNWFQAAQPALLYIVPSVIGFLAAHCIWNGDVKPLLAFDESKSAVISEEESDPKTIKKVE	signal peptide peptidase [Malus domestica]
XP_021596643.1	MKNNERLANFALAGLTLAPLLVKVDPNLNVILTACLAVYVGCYRSVKPTPPSETMSNEHAMRFPFVGSAMLLSLFLLFKFLSKDLVNAVLTCYFFVLGIIALSATLLPAIKRYLPKHWNDDLITWHFPYFRSLEIEFTRSQIVAAIPGTFFCAWYASQKHWLANNILGLAFCIQGIEMLSLGSFKTGVILLAGLFVYDIFWVFFTPVMVSVAKSFDAPIKLLFPTADAKRPFSMLGLGDIVIPGIFVALALRFDVSRGKDSQYFKSAFLGYTVGLVLTIVVMNWFQAAQPALLYIVPAVIGFLAAHVIWNGEVQPLLEFNESKSASSSQDSSEIDSAKKVE	signal peptide peptidase [Manihot esculenta]
XP_013461942.1	MKNTERIANLALLGLTLAPLVLKVDPNLNVVLTACITVFVGCYRSVKPTAPTETMSKEHAMRFPFVGSAMLLSLFLLFKFLSKDLVNTVLTGYFFVLGIVALSATLLPSIKRFLPNHWNDDLIVWRFPYFRSVEIEFTRSQIVAAVPGTFFCAWYALRKHWLANNILGLAFCIQGIEMLSLGSFKTGAILLAGLFVYDIFWVFFTPVMVSVAKSFDAPIKLLFPTADSARPFSMLGLGDIVIPGIFVALALRFDVSRGRKPQYFKSAFLGYTFGLVLTIVVMNWFQAAQPALLYIVPAVIGFLAAHCIWNGEVKQLLEFDESKTADSSQEESDAKSSKKDE	signal peptide peptidase [Medicago truncatula]
QFG74515.1	MEKILLLLFIHTTLNILTKNNILESNYSVYVNMILTTLGCAYIGTNLNREPTLISETQADTMFDEGLAKMYPLILSVVLFSIYGIIKLFPNNSHIFLTIFFYISVLSSLLNLVPKDQIDTLSPIITILIIMWCSYTILTKKDDDTPKIYINNIIAILISISSINAIKTNNINTSVLLLAGLFIFDIFWVFGSKLISSQIVGEANAEGVMEKVATTIDAPIMLRLFNNTIDNKTKLNILGLGDIVLPAIFIKSLKCLGNNYYNTGLLSHLIGLIFTFISMEYFKSGQPALLYIVPAMFIPFFTRLAYDNGMNINNILDAMKCI	signal peptide peptidase [Megaviridae environmental sample]
KAH9811343.1	MDTIYQAYVALGVSAVIPIWFASHASVKVPVVRKSKTKTSSGDDQSSSDEDEEEEVERMTSEDAYWFPVLGSGALLGLYLVFKYLNKDLINAVLSAYFALMGTGGLTTMLTTIIKSTLGPQTWSKQTKYKFRLTKSRPSDLLFSLRFTNWHLAFLFISAILSVLQWYTKQWILSNAFALSFAFNAITLLKLDSFKTGSVLLAGLFLYDIWWVFGSSHAFGESVMVSVAKNFDAPIKITWPRSLYDALSSDQKKFAMLGLGDIVMPGIFVALCLRYDYHLAYTKLVKAAKGPINKKTLLSPTSQFPRPYFHTCMASYVIGLATTMFVMHVFKAAQPALLYLSPACLGSVFFRALITGETAEYWRWEDGEDDEKKTTEEEEVKRKENEKKSTKDEENEEEE…	signal peptide peptidase [Melampsora americana]
KAH9808983.1	MDTIYQAYVALGVSAVIPIWFASHASVKVPVVRKSKTQTSSGDDQSSSDEDEEEEVERMTSEDAYWFPVLGSGALLGLYLVFKYLNKDLINAVLSAYFALMGTGGLTTMLTTIIKSTLGPQTWSKQTKYKFRLTKSRPSDLLFSLRFTNWHLAFLFISAILSILQWYTKQWILSNAFALSFAFNAITLLKLDSFKTGSVLLAGLFLYDIWWVFGSSHAFGESVMVSVAKNFDAPIKITWPRSLYDALSSDQKKFAMLGLGDIVMPGIFVALCLRFDYHLAYTKLVKAAKGPINKKTLLSPTSQFPRPYFHTCMASYVIGLATTMFVMHVFKAAQPALLYLSPACLGSVFFRALITGETAEYWRWEDGEDDEKKTTEEEEVKRKENEKKSTKDEENEEEE…	signal peptide peptidase [Melampsora americana]
XP_007416002.1	MDTIYQAYVALGVSAVIPIWFASHASVKAPVVRKSKSKTSDDDDDESSSDEEEEEVERMTSEDAYWFPVLGSGALLGLYLVFKYLNKDLINAVLSGYFALMGTGGLTTMLATITKSILGSQSWSKQTKYKFRLTKNSSEVLFGLRFTNWHLAFLFVSTLLSVLQWYTKQWILSNAFALSFAFNAITLLKLDSFKTGSVLLAGLFLYDIWWVFGSSHAFGESVMVSVAKNFDAPIKITWPRSLYDALSSDQKKFAMLGLGDIVMPGIFVALCLRYDYHRAYAKLVKAATAPINKKTLLSPTSNFPRPYFHTCMASYVVGLATTMFVMHVFKAAQPALLYLSPACLGSVFLRAVMTGDTAEYWRWEDGEDDEKKEENEKKTDGEVKTDGEVKTSGGVSEIG…	signal peptide peptidase [Melampsora larici-populina 98AG31 98AG31]
KAJ4724434.1	MKNCERIANFALGGLTLAPLLVKVDPNINVILTACLTVYVGCYRSVKPTPPTETMSNEHAMRFPFVGSAMLLSLFLLFKFLSKDLVNAVLTCYFFVLGIIALSATILPAMKRFLPEHWNEDLIVWHFPYFRSLEIEFTRSQIIAAIPGTFFCAWYASQKHWLANNILGLAFCIQGIEMLSLGSFKTGAILLAGLFVYDIFWVFFTPVMVSVAKSFDAPIKLLFPTADSARPFSMLGLGDIVIPGIFVALALRFDVSRGKESQYFKSAFLGYTVGLVLTIVVMNWFQAAQPALLYIVPSVIGFLAAHCIWNGEVKQLMEFDESKTAVTSEEGSDAKSASSKKVE	signal peptide peptidase [Melia azedarach]
XP_050238734.1	MKNCERLANLALAGLTLAPLVVKVDPNLNVILTASLAVYVGCYRSVKPTPPAETMSNEHAMRFPFVGSAMLLSLFLLFKFLSKDLVNAVLTCYFFVLGIVALSATLLPAIKGYLPNHWNDDVISWHFPYFRSLEIEFTRSQVVASIPGTFFCAWYASQKHWLANNILGLAFCIQGIEMLSLGSFKTGAILLAGLFVYDIFWVFFTPVMVSVAKSFDAPIKLLFPTADALRPYSMLGLGDIVIPGIFVALALRFDVSRGKGSQYFKSAFLGYTFGLVLTIVVMNWFQAAQPALLYIVPAVIGFLATHVLWNGEVKPLMEFDESKTAAASQDSSESNSAKKVQ	signal peptide peptidase [Mercurialis annua]
OPX63407.1	MRTARQYVVLAVMFLAVPVAALILVPTVPSGYRAFSDSNDPTNPFIYIAMVLLMTGLMIFLIKRSRLGTLRALLMGAMALGLFSIGSLFMMIGGADELSSLVFGIALAGILLYLLIRHPRWYVVNGAGLILGAGAALILGLSLGPLPALILLTALAVYDAISVYVTKHMLTLAEGVGDLGLPIVLVVPGSKGAERRKLDLRNRSKDAERDVMLMGLGDAIIPSIMVVSAAANLPPVTATGWPQPAMIVALATLAGAFLGFVSLMFLISKGRPQAGLPFLNGLALFAYAASYLLVYRDLGFGIA	Signal peptide peptidase [Methanomassiliicoccales archaeon PtaB.Bin134]
OPY29472.1	MRKDLPLLAMAAIYLFVQTGAIFLAPLFMPEFSAFPEPNDPINPFIYIFLVLVMTGIILILIKYGRKRIVQSIFYVSIFITMLYVFIPLFLLADQEGTLALLASLALAGGLMYLLVKRGEWYVIDGVGLIIAVGVTAILGMSLGILPVIILLIIMAVYDAISVYKTKHMITLAEGVSTMRLPVLFIVPQKEGFSMDNVVKKGSILPKNDEPRDAFYMGLGDTVIPGLLAVSASLYLPQSASLLMTANLWAAAGAMIGGLLGYLVLFRYVLRGRPQAGLPFLDTGAIAGYLIAYALAYGEIGLGMLGLS	Signal peptide peptidase [Methanomassiliicoccales archaeon PtaU1.Bin030]
OPY31505.1	MRTRTQYLAVFAIFFAVQMAALLLAPILYNLQFQAFQDPSSPVNPLLYVVLMVLMTGFMLLLLRYGGDWALRLLFLFAVFFTIYAIFLPLLLTFTSDENLIELVPTAVALGLTFLLYKDPQWYTIDIVGFLVGVGAAAILGVSLGIIPALLLLSILAIYDAISVYKTKHMLALAEGATKLRLPILFVIPTGRKFDMKELDDLDLKDREKDGSRGAMMMGVGDAVIPGILVVSAAVFLSESGSVLIYTVPALITAAFTLAGAFVGFALLMRAVSSGRPQAGLPFLNGGAIVGFLLGHLLAYGNLWL	Signal peptide peptidase [Methanomassiliicoccales archaeon PtaU1.Bin124]
OPX64861.1	MPVLLLAVEAGALLLSLPVQAAGVVAFEDPESMANPVIFIGIMLAFTALMLVLIRYDLKKVIAAVIGISIFLTFVYIYMAIVYALAGATDAATIIVLVLAILSSILLYRFPEWYVIDGLGILIGAGVAAIFGASLEVLPVIILLIILAVYDAISVYKTKHMITLAEGVVDMKTPILFVIPKKRGYSFIKEGIGKISGEEGAAGERAAFIIGMGDMIMPSILVVSANVFMQGTRLGGMINLPALGAIIGSLAGLVVLLYFVMSGKPQAGLPPLNGGTILGFLAGWAAMTAMG	Signal peptide peptidase [Methanoregula sp. PtaB.Bin085]
OPX67256.1	MNLSRYIPLLAMPAMLVIVEIGAVLLSLPMQDAGLAAFEDPSSVANPLIFIAILLVFTAFLLLLIKFKLRRLISLIIAASIFFTFIYIFGSISYALTTDPLAGIAGSFVPAVLATLLLYLYPEWYVIDTLGLLIAAGAASIFGISLEILPVIILLVILAVYDAISVYKTKHMIALAEGVVETKSPILFVVPKKRGYSYRKEGVGPLEGGERGAFIIGMGDLIMPAILVVSANVFSAGMKIGPLAVPALGAMAGSVAGLSLLLVYVNRGKPQAGLPPINGGAILGFLAGFGLTLLL	Signal peptide peptidase [Methanoregulaceae archaeon PtaB.Bin056]
OPX75679.1	MNLFRHIPLLAMPAMLVIVEIGAILLSLPMQEAGLAAFEDPSSVANPLIFIAILLVFTAFLLLLIRFKLRRVISIIIAVSIFFTFVYIFGSISYALTTDPVAGIAGSFVPAVLATLLLYLYPEWYVIDTLGLLIAAGAASIFGISLEVLPVIILLIILAVYDAISVYKTKHMIALAEGVVETKSPILFVVPKRRGYSYRKEGVGPLEGGERGAFIIGMGDMIMPAILVVSANVFFGGMRIGPLAIPALGAMAGSVAGLSLLLVFVNRGKPQAGLPPINGGAILGFLAGFGLTLLL	Signal peptide peptidase [Methanoregulaceae archaeon PtaB.Bin152]
OPY48587.1	MPANSRVPVLVMLLFIIAVQLLAIAITPAISATDNRVFADPSSTSNPFVYMLLILAFTALLLLAIKKKKNWIVNGFIQLSIATSIYYLMGAFVSPLLALLPTAGSLVLLRYYPEWYIIDLFGIAVCAGISSLFGVSMTILPALLLLIILAVYDALSVYKTRHMVSLAEGVIKIKAPLLFVVPKSRSYSFRKDAAPVSASQIRDKSSESTESSSPADRKKGAFFLGLGDAIIPTILVISAYASLPAGGFMGINLPTIGAMLGTYLGFLALMTTSRDKPQAGLPFLNSGVILGFLAGCAAAGIAPF	Signal peptide peptidase [Methanosaeta sp. PtaU1.Bin112]
KAF0213280.1	MSPPTDYFVDRRRLRRKLGWWRLAALLALGLAGLVAVVRLGGADSADKLTPHIARLELQGVITGDDDTIDMIKKIGESSQTKALLLEIESPGGTTTGSERLYEEVRRVAEKKPVVAVVGTVAASGAYIAALAADTIVARGNSLVGSIGVLFQYPNVSKLLNNWGVEVETIKSSPLKASPNGLEPTSPEAREAVASLVADSFAWFKALVQERRKLDDAELAKVSDGRVFTARQGVPLKLVDLIGGQREAIDWLVANKEIAKDMPVREWKKKSSLERLGLVGAAAGLARVAGLESIAGFLEKSILLERSGELDGLLAIWQHSAAN	signal peptide peptidase [Methylocystaceae bacterium]
PSC69300.1	MLAAAITRAGSAFAPGQQQRRSVGSLQLPAWQKSLMCNTWRRLAGDDQARGRRRAAAAPPPRAQRQEDAVVVEPAEPAAVGTATSVEKIPGFERSIWLWEESGDAVRSYAIFAGILLAGCIPAVQENRFADLPYFLGLASMTIYIGAHRGLNSRVRQTIALREGLLAPVAASVSLFGLYLLLKYIPDLNIQSLLNAYFWLLGSIAMVGAFGPTLQTLGKSVQQPVWRFEVPAWLQAADERWETATQGDLAPSDLLSVGAALTLATMDAYANHGNFTINNLIACLIAGDILQLVGLKSFRVAAVLLLGMLAYDVFWVFSSPSVIGENVMLQVATSEVVTGPIRLLFPRIPGSIGEAAQFPYSLLGLGDVAIPGLLACLALRYDASRVVDLRTRGMAVASA…	signal peptide peptidase [Micractinium conductrix]
XP_012610519.1	MESALSDPHNGSAGARSPPNGTTRPPSTPEGIALAYGSLLLMALLPIFFGALRSVRCARGKNASDMPETITSRDAARFPIIASCTLLGLYLFFKIFSQEYINLLLSMYFFVLGILALSHTISPFMSKFFPASFPNRQYQLLFTQGSGESKEEIINYEFDTKDLVCLGLSTIVGVWYLLRKHWIANNLFGLAFSLNGVELLHLNNVSTGCILLGGLFIYDVFWVFGTNVMVTVAKSFEAPIKLVFPQDLLEKGLEADNFAMLGLGDIVIPGIFIALLLRFDISLKKNTHTYFYTSFAAYIFGLGLTIFIMHIFKHAQPALLYLVPACVGFPVLVALAKGEVTEMFSYEDSNSKDPAAATDSGPEKKDK	signal peptide peptidase [Microcebus murinus]
WNL48762.1	MWAIEPREAQGLLASARMMAGRDKVRVEVEEEEYNPGGWAEPTYQLTERGDAIVALRGPMTKHATCMTWMMGGASTKECAAAIRAVDADERARRIILLVDSPGGEVAGTADLARVVRECQKPTVAYIEDMGCSAAYWVASQAGEVVCGPTAMVGSIGVITVVADWSVWMANEGLALTEFKTGEHKHVTPTGLTDAQAAGYQELVDSLFAVFRADVTAARTVDDAVFDARVVVGDEAVALGLVDRVAALDDVLGGDEPPMAGGVVPAVETPAAEAAQNMDNPNIIQKVSAALGIGKAVPVAHTEEDALVAQIEQLKAKADKAEVMAEASAREAFAVRLDAQVRAFLTEGRISPAAKDAVTDHLRDCYEADNGGTYADGREGKLYASALALMQAYEPGIQL…	signal peptide peptidase [Microcystis phage Mwe-Yong1318-1]
XP_014657282.1	MAGDRDLLIAYAVLMGGALAPIYFGSFASLKTPKTTRELNKAAKKKRKGGDDSETDSDSDSDSDSDDDDDVLDRVTSSDAMWFPIMGSAVLFSLFLVTKYLDKRYVNLLLSFYFGFVGCLALSQALVSTCRGVVGRKAWKKLPSFRLQLDQRGQGRVFKLSFTTVDVGLLAVSAVLVGVYLVTKNWIISNLLALSLSLNAIALMSLDSFRTGAIMLGGLFVYDIFWVFATPVMVSVARNFDAPIKIVWPKNILEAVWALRAHETLPKLQFTMLGLGDIVIPGIFVALALRYDQLVASEAKPSVGFTKSYTRFDKPYFRATLAAYVAGLATTMGVMHFFKAAQPALLYLSPACTGAVFITAALRGEFKQVWNWTDGEDEEADKEDQKSKSKSSKPAKTSQ…	signal peptide peptidase [Moesziomyces antarcticus]
XP_022134307.1	MKNAERIANFALAGLTLAPLVMKVDPNLNVVLTACLTVYVGCYRSVKPTPPSETMSSEHAMRFPFVGSAMLLSLFLLFKFLSKDLVNAVLTCYFFVLGILALSATLLPAIKRYLPDHWNQDAIVWRFPYFRALEIDFTRSQIVAAIPGTFFCAWYAMKKHWLANNILGLAFCIQGIEMLSLGSFKTGAILLAGLFVYDIFWVFFTPVMVSVAKSFDAPIKLLFPTADAARPFSMLGLGDIVIPGIFVALALRFDALRGRDGQYFKSAFLGYTVGLVLTIIVMNWFQAAQPALLYIVPAVIGFLAAHVIWNGEVKPLLEFDESKSGVSCEEGGDDDKGGKKE	signal peptide peptidase [Momordica charantia]
KAB1225093.1	MEGLVETVHESHTSTERELGPNDGQPGETSMPGRYAGEARLPQISILEKHDEEVHTQQRGRGSHSPPRRNEGTNRVNARLEEVLAELGRMKQKVDKPPPSSLKNMMHQVESSFTPNILEVRLPSKFRMPVLTRGDLNQLVAEMPQSQMGKKGVVGTGLSTVEESHGAAVLSSRGPEWTEMAEENRRNSSDSGIFCVGSSQANYSFFYAFDRWLNKKGSQIALQKHLALDIEFKRSQIVAAIPGTFFCAWYASQKHWLANNILGLAFCIQGCLGIQEEVDVSKEEDFNWSLLCCI	Signal peptide peptidase [Morella rubra]
XP_010109462.1	MKNSERIANFALAGLTLAPLVMKVDPNLNVVLTACLTVYVGCYRSVKPTPPSETMSNEHAMRFPFVGSAMLLSLFLLFKFLSKDLVNAVLTCYFFVLGIVALSATLLPAIKRFLPTHWNDDAIIWRFPYFCSLEIEFTRSQIVAAIPGTFFCAWYASQKHWLANNILGLAFCIQGIEMLSLGSFKTGAILLAGLFVYDIFWVFFTPVMVSVAKSFDAPIKLLFPTADSARPFSMLGLGDIVIPGIFVALALRFDVSRGRKSQYFKSAFLGYIVGVVLTIVVMNWFQAAQPALLYIVPAVIGFLAVHVIWNGEVKPLLEFDESKTASQEGDDDKTSKKVE	signal peptide peptidase [Morus notabilis]
RDX79515.1	MKKTERIANLALTGLTLAPLVVKVDPNVNVILTACLTVFVGCYRSVKATPPTETMSNEHAMRFPFVGSAMLLSLFLLFKFLSKDLVNTVLTGYFFVLGIVALSATLLPFIKRFLPKHWNEDVIVWPLEIEFTRSQIVAGIPGTFFCAWYAFRKHWLANNILGLAFCIQGIEMLSLGSFKTGAILLVGAGLFVYDIFWVFFTPVMVSVAKSFDAPIKLLFPTSDSARPFSMLGLGDIVIPGIFVALALRFDVSRGKQPQYFKSAFVGYSFGLALTIIVMNWFQAAQPALLYIVPCVIGFLAAHCIWNGDVKQLLEFDESKIANSPEESDAKSSKKVE	Signal peptide peptidase [Mucuna pruriens]
URE23808.1	MASRGAFPSSPHLVLAVVLLVLAFSPHLFVAAEDEISLEDDDAPRSPNCNNKFQLVKIKNWVNGTEGTSIVGLSARFGTSVPRLASDAQKHSALLTNPLNCCANLTSKLTNSVALAKRGDCTFTAKAKVAQLGGAAGLLVINDNLYKMVCTENDTSLNLTIPVVMIPKSAGDYLKDTLINGQRVEVLLYSPNRPVVDLSATFLWLMAVGTIVCASVWAEIIAGEQIDDRYNQLTRKDQLNAGAENREESEKEILEINAKGAIIFVIAASVFLLLLFYFMSSWFIWLLIVLFCIGGTEWIIFKLSKNLSFDVLYTHLLKGFLSQGMHVCLVTLISRFCKDCGQKTVNLPIIGEVLILSVVVLPFCAAFAILWAANQHASYSWIGQDILGICLMITVLQMV…	Signal peptide peptidase [Musa troglodytarum]
URE23811.1	MASRGAFPSSPHLVLAVVLLVLAFSPHLFVAAEDEISLEDDDAPRSPNCNNKFQLVKIKNWVNGTEGTSIVGLSARFGTSVPRLASDAQKHSALLTNPLNCCANLTSKLTNSVALAKRGDCTFTAKAKVAQLGGAAGLLVINDNLYKMVCTENDTSLNLTIPVVMIPKSAGDYLKDTLINGQRVEVLLYSPNRPVVDLSATFLWLMAVGTIVCASVWAEIIAGEQIDDRYNQLTRKDQLNAGAENREESEKEILEINAKGAIIFVIAASVFLLLLFYFMSSWFIWLLIVLFCIGGTEGMHVCLVTLISRFCKDCGQKTVNLPIIGEVLILSVVVLPFCAAFAILWAANQHASYSWIGQDILGICLMITVLQMVRLPNIKVASALLSCAFVYDVFWVFIS…	Signal peptide peptidase [Musa troglodytarum]
URE23807.1	MVCTENDTSLNLTIPVVMIPKSAGDYLKDTLINGQRVEVLLYSPNRPVVDLSATFLWLMAVGTIVCASVWAEIIAGEQIDDRYNQLTRKDQLNAGAENREESEKEILEINAKGAIIFVIAASVFLLLLFYFMSSWFIWLLIVLFCIGGTEGMHVCLVTLISRFCKDCGQKTVNLPIIGEVLILSVVVLPFCAAFAILWAANQHASYSWIGQDILGICLMITVLQMVRLPNIKVASALLSCAFVYDVFWVFISPLIFHESVMIAVARGDNSGGEAIPMLLRIPRFFDPWGGYDMIGFGDILFPGLLVAFSYRYDRSKKKGILNGYFLWLTIGYAFGLFLTYLALYLMDGHGQPALLYLVPCTLGLTIILGWLRGELNDLWNYGKHQTSGIPIEEC	Signal peptide peptidase [Musa troglodytarum]
URE23812.1	MASRGAFPSSPHLVLAVVLLVLAFSPHLFVAAEDEISLEDDDAPRSPNCNNKFQLVKIKNWVNGTEGTSIVGLSARFGTSVPRLASDAQKHSALLTNPLNCCANLTSKLTNSVALAKRGDCTFTAKAKVAQLGGAAGLLVINDSEGNKSIQDVEVLLYSPNRPVVDLSATFLWLMAVGTIVCASVWAEIIAGEQIDDRYNQLTRKDQLNAGAENREESEKEILEINAKGAIIFVIAASVFLLLLFYFMSSWFIWLLIVLFCIGGTEGMHVCLVTLISRFCKDCGQKTVNLPIIGEVLILSVVVLPFCAAFAILWAANQHASYSWIGQDILGICLMITVLQMVRLPNIKVASALLSCAFVYDVFWVFISPLIFHESVMIAVARGDNSGGEAIPMLLRIPR…	Signal peptide peptidase [Musa troglodytarum]
URE23810.1	MIVKAINLYKMVCTENDTSLNLTIPVVMIPKSAGDYLKDTLINGQRVEVLLYSPNRPVVDLSATFLWLMAVGTIVCASVWAEIIAGEQIDDRYNQLTRKDQLNAGAENREESEKEILEINAKGAIIFVIAASVFLLLLFYFMSSWFIWLLIVLFCIGGTEGMHVCLVTLISRFCKDCGQKTVNLPIIGEVLILSVVVLPFCAAFAILWAANQHASYSWIGQDILGICLMITVLQMVRLPNIKVASALLSCAFVYDVFWVFISPLIFHESVMIAVARGDNSGGEAIPMLLRIPRFFDPWGGYDMIGFGDILFPGLLVAFSYRYDRSKKKGILNGYFLWLTIGYAFGLFLTYLALYLMDGHGQPALLYLVPCTLGLTIILGWLRGELNDLWNYGKHQTSGI…	Signal peptide peptidase [Musa troglodytarum]
URE23809.1	MASRGAFPSSPHLVLAVVLLVLAFSPHLFVAAEDEISLEDDDAPRSPNCNNKFQLVKIKNWVNGTEGTSIVGLSARFGTSVPRLASDAQKHSALLTNPLNCCANLTSKLTNSVALAKRGDCTFTAKAKVAQLGGAAGLLVINDSEDLYKMVCTENDTSLNLTIPVVMIPKSAGDYLKDTLINGQRVEVLLYSPNRPVVDLSATFLWLMAVGTIVCASVWAEIIAGEQIDDRYNQLTRKDQLNAGAENREESEKEILEINAKGAIIFVIAASVFLLLLFYFMSSWFIWLLIVLFCIGGTEGMHVCLVTLISRFCKDCGQKTVNLPIIGEVLILSVVVLPFCAAFAILWAANQHASYSWIGQDILGICLMITVLQMVRLPNIKVASALLSCAFVYDVFWVF…	Signal peptide peptidase [Musa troglodytarum]
XDT05917.1	MSSPFRAAAEQVLAKFLSPHSNETTTVDSELVDVFNKVNTFMSTNQSQLNKVFDRWVDRTTFSFTQLISTHPSLYACVGMLAFALTVVTLGSFTSIKSIPHTALPPTKYDPLFDPTDFDLDTESIIVHKNETDAQKKKDGHKLANYDKIDVRHSLLIPLSCGAVLMTLYFFIKRLQVRWLSIIVKGLTYQSILSHTFAATFVYNYLIQSFIRNLSYLFKFNPLKILPRCRLTVSDDNVEIHQTGAVSNLCYKNQISGKIQEAKRVEKIKKTSWESHMYRRELKAPSSVKSDSQILNVYMSDATIYSFILACIISALYFWFPRNWMLTNIVSLNLSVWTISQLNLKNLKSGTMILLVLFFYDIYFVFYNDVMVTVATQLELPFKLSIPVKFNPASKKFDF…	Signal peptide peptidase [Nakaseomyces glabratus]
KAI8383785.1	MSSPFRAAAEQVLAKFLSPHSNETTTVDSELVDVFNKVNTFMSTNQSQLNKVFDRWVDRTTFSFTQLISTHPSLYACVGMLAFALTVVTLGSFTSIKSIPHTALPPTKYDPLFDPTDFDLDTESIIVHKNETDAQKKKDGHKLANYDKIDVRHSLLIPLSCGAVLMTLYFFIKRLQVRWLSIIVKGLTYQSILSHTFAATFVYNYLIQSFIRNLSYLFKFNPLKILPRCRLTVSDDNVEIHQTGAVSNLCYKNQISGKIQEAKRVEKIKKTSWESHMYRRELKAPSSVKSDSQILNVYMSDATIYSFIFACIISALYFWFPRNWMLTNIVSLNLSVWTISQLNLKNLKSGTMILLVLFFYDIYFVFYNDVMVTVATQLELPFKLSIPVKFNPASKKFDF…	Signal peptide peptidase [Nakaseomyces glabratus]
XP_005852561.1	MLPPSASLHSAFILPPSSSTFTLPSASFSPLSPVPAASSLSFNALYLRRKHQLAPLQPHRARARPLAFWQRQTEEREVAEEAEEMSDDEKEAIRLQKILDKRLVLAAQALQEDWPVYLFLIGVQAIPVLAGGLVGGNFLFFWLTACTCVYLGAKRSSAVARAGEIFQVGVAGGGRERGERAGGREGGRKAQQVHHRGLPVRSPPATPSPPPSRPASASSGPTTSSRTNSTSPLSTRCRDPRPCSPSLPPPSYPVAPFPSTPSPLLPSLPPSVQLMTTFFGGYCLRDVLISTLLALGLGGSIQSFYAPPPKPIPARRGPFSSPAPPPPSPPASSSSFPPLRDPDEGELDGLKLAATLLSGGVCATYLWGPAAAVAAAGASGGASGAVFLGAISALLAANF…	signal peptide peptidase [Nannochloropsis gaditana CCMP526 CCMP526]
GAB5031593.1	MPWLAPVAAPRRGRVEKAIMATPVEEVRGDPQDATEAFEAKNQLTELSLPERQLGLGEECPVLFVSRLGSAESAASNVSWLQQPSAHVLEVPAEEDRALKFRAPGWLSKLNAGFRRRIAPFPLFAKAVPQGCVVVASVKGEDLALLTDEGPPSLGKLFQEPPIGWLEPVGPLIKAAHDPRVKALILKIGPLSCGYAKIVELRRSMDYFKASGKNLVAYMDGGAEKEYYLALGCDEIYIPPGGNLRLQGFSTTTNFLRGVFDEVGVEPVVVRIGAYKGAGDTINRRNSTEEFRMVQSLLMNQTAEFWLKSVEADLQKSREEIMDLWENPCTDPMRLAYRKYITASLYFDQVKEMIAIRHRSRRFSFSLKERPARLFAMRSFLKAVGRGRRILPGLPGVRG…	signal peptide peptidase [Nannochloropsis oceanica]
ETN77130.1	MASLVLFSLYLFFKPNGREWLMGVGATYLPDAYSAMVNKTLAKTEGPSLFSRIEQRVPENVRPYLEYVPTLTKDHAMKFILVLLCYEGCVALAAILKPLFSFVLSRLPIGNRRPRLNLPYLLSLKQGKKEMDQGDIEDAKKSDYDYTFKIEVDTHDIVAISFCLLVGAAHIYRRHWITNNIIGIAFSIYGIENLHLSSFKAGSLLLAGLFIYDIFWVFATDVMTSVAKGIDAPILLQFPQDLLRHGWQAASKHSMLGLGDIVIPGVFIALLRRFDLRITEKDTKKQQKGRYFFMITIVAYAIGLLITMLVMHHFKAAQPALLYLVPCCLIVPLLLAACTGEAKELWNYSEEHLTDKAEKDSEKKKIDDAKKTN	signal peptide peptidase [Necator americanus]
XP_028781259.1	MRSTERIANLALAGLTLAPLVVKVDPNLNVILTACLTVFVGCYRSVKPTPPSETMSNEHAMRFPFVGSAMLLSLFLLFKFLSKDLVNAVLTCYFFVLGIVALSATLLPSIKRFLPKHWNEDAIVWHFPYFRSLEIEFTRSQMVAAVPGTFFCAWYALRKHWLANNILGLAFCIQGIEMLSLGSFKTGAILLAGLFVYDIFWVFFTPVMVSVAKSFDAPIKLLFPTSDSARPFSMLGLGDIVIPGIFVALALRFDVSRGKQPQYFKSAFVGYTLGLVLTIIVMNWFQAAQPALLYIVPAVIGCLAAHCIWNGDVKQLLEFDESKAAAHSSQEESDVKASKKVE	signal peptide peptidase [Neltuma alba]
BES90879.1	MSSGDVVGASVDGMNSTEAGNENVKIPATAEGMAIAYASLIIMALFPIFLGSVRSVKHHKEQKQQHKETGEKPDTLSLKDAAMFPFVASLALFALYIFFKIFSKDQINLLLTGYFFVLGVLALCRLASPIISSLVPATIPNIPFNLIFLYNTDDCLIDYEFTSYDIVCLLCCSLFGIWYVFEKHWLVNNLFGIAFSISGVEMFHLNNVVTGCILLCGLFVYDIFWVFGTNVMVTVAKSFEAPIKLVFPQDLLEHGLSGKNFAMLGLGDIVIPGIFIALLLRFDNSRKKNSKLYFYTTFIAYLAGLILTIFVMHMFKHAQPALLYLVPSCLGTPLLLALIRGDIGAMFKYEDHPSEEEKKKPTNKSPKNKAKKAK	signal peptide peptidase [Nesidiocoris tenuis]
XP_016487094.1	MKSSERLANLALAGLSLAPLVVNVDPNLSVVLTACLTVFVGCYRSVKPTPPSETMSNEHAMRFPLVGSAMLLSLFLLFKFLSKDLVNAVLTCYFFVLGIAALSATLLPAIKRFLPKKWNEDLIIWRFPIPYFNSLEVEFTRSQIVAAIPGTIFCVWYAKQKHWLANNVLGLAFCIQGIEMLSLGSFKTGAILLAGLFVYDIFWVFFTPVMVSVAKSFDAPIKLLFPTADLKRPFSMLGLGDIVIPGIFVALALRFDVSRGKEPQYFKSAFLGYAVGVVSTIIVMNWFQAAQPALLYIVPAVIGFLAVHCVWNGDVKPLLEFDESKSQSTEEVSAEESKKVE	signal peptide peptidase [Nicotiana tabacum]
KAG7346357.1	MPSTDPLIPLSYAAIGLVWTASQFILIPYVVHLLVLVMAILYVACHLSLELREEAPQPGQEGYDPDAPPIETLKKEDAMQFPILGSMSLFGLYLAFKFLGQDLVNLLIGGYFAAVGCGALTLTISPLMDKVCPKSMTTNKIGFKKQISHPLPEWILPKDLELGAIFSTADFLSFITAAAIVALYFQKKYWALNNVLGICFCLQGIERLSLGTYKIGAILLVGLFFYDIFWVFGTDVMVTVAKNLDGPIKLLFPRTLTPNEETGKIELSLLGLGDIVIPGFFLALLLRFDASNAKMPVDKVNIFHNFPKPYFYSAMIAYFLGLATTLFVMIQFKAAQPALLYLVPACLGSSFLCAVVRGEVTELLAYSEEEEEEEEKKDDKETSDKKKD	signal peptide peptidase [Nitzschia inconspicua]
KAG7365017.1	MPSTDPLIPLSYAAIGLVWTASQFILIPYVVHLLVLVMAILYVACHLSLELREEAPQPGQEGYDPDAPPIETLKKEDAMQFPILGSISLFGLYLAFKFLGQDLVNLLIGGYFAAVGCGALTLTISPLMDRVCPKSMTTNKIGFKKQISHPLPEWILPKDLELGAIFSTADFLSFIAAAAIVALYFQKKYWALNNVLGICFCLQGIERLSLGTYKIGAILLVGLFFYDIFWVFGTDVMVTVAKNLDGPIKLLFPRTLTPNEETGKIELSLLGLGDIVIPGFFLALLLRFDASNAKMPVDKVNIFHNFPKPYFYSAMIAYFLGLATTLFVMIQFKAAQPALLYLVPACLGSSFLCAVVRGEVTELLAYSEEEEEEEEKKDDKETSDKKKD	signal peptide peptidase [Nitzschia inconspicua]
OAA62413.1	MDRLELANAANASLVNNTATNATLGNGTTAAAHSAAPFPSDLPTLLRFLYANRHMFLMEARLVALTLGIIYVGAHGSLQRPHSAAPRKEPEEVDDDDDEDDHDKGAASADSSAKRRRQRRRRRRRAAKAAAAAAAADEKKEGLQASDAIMLPFAAAITLVGLYYVIQYLQDPALLNRILRVYTSTMAVASLGKLLGDSLHVVASFVFPTLWVDTRDPTPTLYRVEPLQRCQFRQPLSGAAAAAAPAGSNGSDATVWIRDPTRTSPFPDHLTAWMPRWLSSQSASSSSSSSSSSYPVAWTIRRLVKEHWSVRVALHGIGATEADGLTLLGAIGILLAAVLAGLHHFVGVWPDALNNLLGLGFCYVGLLLVSCTSFGIGSLVLGGLFVYDIVMVFYTPFMV…	signal peptide peptidase [Niveomyces insectorum RCEF 264 RCEF 264]
JAU91356.1	MKNCERIANLALAGLSLAPLVVRVNPNLNVILTACLTVYVGCFRSVKDTPPTETMSKEHAMRFPLVGSAMLLSLFLLFKFLSKDLVNAVLTAYFFVLGIVALSATLLPAIRRFLPDPWNDNLIVWRFPYFRSLEVEFTKSQVIAGIPGTFFCAWYAWKKHWLANNILGLSFCIQGIEMLSLGSFKTGAILLVGLFFYDIFWVFFTPVMVSVAKSFDAPIKLLFPTGDALRPYSMLGLGDIVIPGIFVALALRFDVSRRSKPQYFTSAFVGYTAGVVLTIVVMNWFQAAQPALLYIVPAVIGFLGSHCFWNGDIKPLMAFDESKTTEEVSNKTHEE	Signal peptide peptidase [Noccaea caerulescens]
KAK7200018.1	MSQLYIALAFLVTCAVGAVAVGADRCRRVIMKGKSEIALQTDEALSMPLNGSVVLFSLYVSLRFIPKEYLTFLASFYLSLIGIISLHMFVKGYIKPRILTGVVCIGVGCASFFAGNWLASNALAFSIAVTALESLPVNGFATSYVLLVALFFYDIFWVFGSDVMLTVATGIDGPIKLVFPQAIFGDRSRMSLLGLGDIIVPGLFICQTLVFSRDYVKRGNVYFVVSMVAYALSLLNTMAVMLIFEHGQPALLFIVPWLLITFSAVVVYNGDVKAAWSFDILSVFAPVADDGASTEEEMSLSKLLCETVLDLFGLAKEEDVPKSEVAAAAAAEISKEKKEA	signal peptide peptidase [Novymonas esmeraldas]
KAI9330885.1	MSDDNSGLFLAYAAIGVMALIPIYVGSYASLKYPKKKGETSDDDDDEETPEFFSFDDAKWYPVVGSVTLLSLYLILKFVSKEYINLVLTLNFTVIGFFSVYEVVLDAARFCSGLALRGDYVCLLINDAAAGKDKKGKKKNHELFKFRFGITHTLLAALALATTIAYYTSQKHWILSNVFALSLSITTMKLLHLDSFATGITLLTGLFFYDIFWVFGTEVMVSVAKGLDIPIKVTFPKNLTLLINHGILNAPPENSGGFTMLGLGDIVIPGIFIALCLSYDHHNYLKSTAGKRNKQSRWFPTPYFTTCFVMYIVGLATTVYVMHTFKAAQPALLYLSPACILSAVGVALVRGDFKALFDFAPQGSLLHESKQKKKSKSKNTADHGAVKTESDIKFEADDE…	signal peptide peptidase [Obelidium mucronatum]
KHJ95535.1	MASCSLYAMSLLCIIVGGIRSANYVKYQISKKRLLEASISLSEAKKFPFTASIVLFSLYLFFKPNGREWLMGLGGTYLPEAYSAMVNKTLAKSEGPSLFSRIEQRIPENFRPYLDYVPSFTKEHLMKFLLLLLCYEGCVALAAILKPLFSFVLSRLPIGNRRPRLNLPYFLSLKQGKKEMDQGDIEEAKKSDYEYTFKIEVDTHDLVAIAFCLLVGVSHIYRRHWITNNIIGIAFSIYGIENLHLSSFKAGSLLLAGLFIYDIFWVFATDVMTSVAKGIDAPILLQFPQDLLRHGWQDATKHSMLGLGDIVIPGIFIALLRRFDLRIIEKDSKKKQGSRYFFSITVIAYAVGLLITMLVMHHFKAAQPALLYLVPCCLIVPLLLAACTGEAKELWNYSE…	signal peptide peptidase [Oesophagostomum dentatum]
CAA3032724.1	MKNHERLANLALAGLTFAPLIVKVDPNLNVVLTACLAVYVGCYRSVKPIPPSETMSNEHAMRFPLVGSAVLLSLFLLFKFLSKDLVNAVLTCYFILLGIVALSATLLPAIKRFLPKPWNDNVIHWQFPYFRSVEVEFTRSQIVAAIPGTFFCAWYASKKHWLANNILGLAFCIQGIEMLSLGSFKTGAILLAGLFIYDIFWVFFTPVMVSVAKSFDAPIKLLFPTSDSARPFSMLGLGDIVIPGIFVALALRFDVSRGKESQYFKSAFLGYTVGLVLTIVVMNWFQAAQPALLYIVPAVIGFLAVHCICNREVIPLLEFDESKTTSSEEADAVKSSKKEE	signal peptide peptidase [Olea europaea subsp. europaea]
CAA2992209.1	MKNNERLANIALAGLTLAPLIVKVDPNLNVILTACLAVYVGCYRSVKPTPPSETMSNEHAMRFPLVGSAMLLSLFLLFKFLSKDLVNAVLTCYFFVLGIVALSATLLPAISRFLPKHWNDNLIVWRFPYFRSLEVEFTRSQVIAAIPGTFFCAWYASQKHWLANNTLGLAFCIQGIEMLSLGSFKTGAILLAGLFVYDIFWVFFTPVMVSVAKSFDAPIKLLFPTMDSARPFSMLGLGDIVIPGIFVALALRFDVSRGKESQYFRSAFLGYTAGLVLTIVVMNWFQAAQPALLYIVPCVIGFLAAHCIWNGEVKPLMEFNESKTSTKSEGADAKSNKKEE	signal peptide peptidase [Olea europaea subsp. europaea]
KOB67544.1	MQALCFPLGSSVALLVMFFFFDSMQTLVAICTAIIACAALAFLLTPLCQYVAGGGAFSRGAVCGRYSPPELAAALLSAAIVAVWVLTGHWLLMDGTPAENPMNVVARRLQLGGAMRDAPKLSLPAKLVFPSMHHQGHFSMLGLGDIVMPGLLLCFVLRYDAYKKANLVCQMGQVPGPRSMGSRLTYFHCSLLGYFLGLLTATVSAEVFKAAQPALLYLVPFTLLPLLTMAYVKVYRHRTSYFHCSLLGYFLGLLTAMVSTSTSYALSLSESHFQSYHIPILWAIAVANGIWERNE	Signal peptide peptidase [Operophtera brumata]
EPE08489.1	MASNETVAALAGTAASTAASPELAGLAGSLNPAAILRYIIDNPNMWVVNGQIYAMAVAVIYAAAHASLARPPSAAPDESDAKNADGTKKDKSKSKSTGQELRLTDALMLPVMGSCVLGGLYYLLKYLDDPSIISRILRGNVVLLSVVSGGAMFGATLHLGASVVFPNVWTSRDGRRVYRIDAAKRQQSWATIHSNESSDEPAWTEDATRSTPFPDSVARLVPKSLVPTAWSLRSLLRKEWTLAFLMKLGAEEEEAQCTVFSIAGVCFSIVVSILYLFYSNVSRPGVLNNLMGIGTCFVSLPQISGTSFIISSVVMLAMFVYDLVMVFYTPLMITVASSVQAPLMIAARSGSRRAMLGLGDIAVPGIFICLCLRYDLYRFYASKIQSVETALETETETVV…	signal peptide peptidase [Ophiostoma piceae UAMH 11346 UAMH 11346]
XP_076058053.1	MSEEAMAEPVVEEIPQIVENVTEAAANATARVPSTPEGMALAYGSLIVMALVPIFFGSFRSVKHQQQQKATGEKVDTMTSRDAAMFPLIASCALFGLYVVFTIFSKEYINLLLTSYFFFLGVMSLSHVFSPIISGLVPSSVPYESYHLQLSKGEKEKKEYIINYAFSSYDLICLLVCTVLGVWYLIKKHWVANNLLGLAFAINGVELLHLNNIQTGALLLAGLFVYDIFWVFGTNVMVTVAKSFEAPIKLVFPQDLLEKGMEADNFAMLGLGDIVIPGIFIALLLRFDHSLNRGSNTYFKTTFAAYLVGLLMTIFVMHVFKHAQPALLYLVPLCLGAPSMLALIKGDFSTMLKYEDHPSEEEDAGTEDEKADSKKKETRKDK	signal peptide peptidase [Oratosquilla oratoria]
XP_034193097.1	MICIVRVLPYTAIFTLPLTTLTIHSRINRFKMASEVNELLTQAGENITENNDHITGRIPSTPEGMAIAYGSLIIMAILPIFFGSYRAVKHHKEQQQQYKESGEQPDTMSRKEAAIFPFISSFTLVGLYVLYQVFAKELVNLILAGYFFFLGILALCHLTSPLISSLVPAAIPKTQYHILFTRGEDDKAKHIINYKFNLHDIVCLICCSLVGAWYLLKKHWIANNLFGIAFAINGVELLHLNNVVTGCILLCGLLFYDAFWVFGTDVMVTVAKSFEVPIKLVFPQDILEKGLTASNFAMLGLGDIVLPGIFIALLLRFDNSLSRKTNVYFYSTFFAYFMGLLATMLIMHLFNHAQPALLYLVPACLGTPLLLALVKGDLKALFSYEDHPTIAKEEQSVQA…	signal peptide peptidase [Osmia lignaria lignaria]
KAK6030921.1	MPILLQFPQDILRHGWKDASKHSMLGLGDIVIPGIFIALLRRFDLRIGDKDTKKKQGGRYFFSITVIAYAVGLLITMLVMHHFKAMSSCSLYAMSLLCIIVGGIRSANFVKRQILKKRPLEASISMSEAKKFPFTASLVLFTLYLFFKLASKLPEDVHPYLEYIPSVTKAHVMKLLLILICYEGCVALAALLKPLFSFVLSLLPIGNRRPRLNIPYFLSIKKGTKEMEEGDIEDAKKSDFAGSLLLVGLFIYDVFWVFATDVMTSVAKGIDAPILLQFPQDILRHGWKDASKHSMLGLGDIVIPGIFIALLRRFDLRIGDKDTKKKQGGRYFFSITVIAYAVGLLITMLVMHHFKAAQPALLYLVARAAFGATLFAVLSDRRAKELWNYDEEHLTDKHE…	signal peptide peptidase [Ostertagia ostertagi]
KAK6023710.1	MQKSTSSWLGLLLSALIEVRRLSRLDQGTASKFVTVFVPDVKPLGLSFWRNRYNETRICPLPSGREQLIRYNGTAVPILYRVDYDGTECTGQFKKDGDFRNASQFEVDQLKRYGAESAILLLDKGRSFVARWHDYLFSDFHDPYINATAAIPTFFLYSHVFQEDILGLAKDRNISRLQLRFHRPSEGPIDLSMVIVWLLAVGCVLGGGVWAFFRHRQVDGDFRAGKDKLHVNTTSNATYSSQSDSSGSFESRCRCLAKHSNFLAIIVLMVILVGILMIGFFFRPVLVTFFNVMLVLFGSISVYACIMAVLSNISFCECCSTKLCTWVQHRWIPDGRPNLIQLIVYTFSLGICVIWFIYRRTPYAFILLDFINVTLCLHILKSLRLPSVKWISALMLCMF…	signal peptide peptidase [Ostertagia ostertagi]
JAA86876.1	MDAMGMGLCVTFIALIRLPSLKVSTLLLTGLLLYDVFWVFFSSYIFTTNVMVKVATRPAENPMNVVARRLQLGGAMRDAPKLSLPAKLVFPSMHHQGHFSMLGLGDIVMPGLLLCFVLRYDAYKKANLVCQMGQVPGPRSMGSRLTYFHCSLLGYFLGLLTATVSAEVFKAAQPALLYLVPFTLLPLLTMAYVKGDLRRMWSEPFIAPPAGKLGADFDV	signal peptide peptidase [Pararge aegeria]
KAH3732181.1	MPALLLFDPATFALVFAAVGTIVTGSYKSSAVTTLIGTMDVEAQESSKISMKMAIILPILGSIVLVILFYFLKIIYYFLLVLFCITATIGVSFVAYPLVESMLSAFSVRESIRVRGHDIPVAALVVLPVSLLPVLPWVFTLSWPLSNFLALCMGVLSVAGVRLPSLKVSLILLILFFLYDVFWVFFSAFIFGESVMVTVAVGLTPEDQALPMILYLPRILSEGASILGLGDIILPGIYLCLLYRVDLYLSQVGTSTTSIPQDSEDFSVSADGDDVVIGDEASDGVILSPIGSRATSALVTRPLTSTHERRSTESGLWAKCQTQLRRVGQSYFVVGIIAYISGLYITFIMLIVTHYGQPALLYLVPAILISSTVQAYNRGHLRLLWTGIPDALLTTDDID…	signal peptide peptidase [Pelomyxa schiedti]
KAJ5141586.1	MSDVSPLAEVLGHAWYHFDRIKPLLPTYGHLLVSALFPMYIGAHASLSRPSSAAKPPKKDTENEEYDTDDEDDEGEDQGGPVQKMEGLEPSDALMFPLTAGLTLGTLYFVIKWLEDPAILNKILSFYFSQMGIFFAVAFLKDALLIWRSLLFPKYYRHGGKVWKAKQHERIFTSLEEVRRSPLPGIFGSIPLPSKVLSFLWACRNASYQRLRLKLHIKNVIDVKGLVGLLDLLSAIIALIAVGYFAFVTKPWWLTNFLGFSFCYGALQFMSPSTFWTGTLILGSLFFYDIYFVFFTPMMVTVATKLDVPIKLLFPRPPSPGQEPDAVSLAMLGLGDIVIPGMMVGLALRFDLFLYYFQKGAQKARTEGSSQEIVKPKYQRSTGAWGERFWAPTIASREP…	signal peptide peptidase [Penicillium atrosanguineum]
XP_056740024.1	MEPTSNLKVVIVGGSIAGLTLAHCLLRNGIDFVILESRGEVYPQEGAALGMLPNGSRILDQLGIFDDLIEGVQPLRKCWFWSGTGELIAEDDGPVEFEMRHGYCSAFMDRQLVLEKLYSKLGDHRGRVLVNKKTVDIENLPDGVRVHCADGSVYEGGLVVGADGVRSTVRQSMWKSMEEHNLQAEVENEKTTMTSEYNCVFGIATATPGLNPGDVHRTYAEGYSFLAIIGSEGRVWWFLFTKMDRKYSHSEIPRFSQKDMDEHVASYLSMPVTGSVPFSEIYERAIFRNMLALEESLYKHWFHDRKVCIGDSVHKMTPNMGQGANSAIENAAMLANYLAKLTKSSSYESEDIRRCLQDWQTTVQPRIGEIWHSACDLTRIEAKATLKGKIFIYLLPYMQ…	signal peptide peptidase [Penicillium atrosanguineum]
XP_056822473.1	MSDISPLAEVLGHVWYHFDRIKPLLPTYGHLLVSALFPMYIGAHASLSRPSSAAKPPKRDTGKTENDTDDEDDEGEDNGGAVQKMEGLEPSDALMFPLTAGLTLGSLYFVIKWLEDPAILNKILSFYFSQMGIFFAVAFLKDALLIWRSLLFPKYYRHGGKIWKVKQSERAFTSLEEVRLSPLPGILGSIPLPSKVLSFLWACRNASYQRLKLKLHVKHVIDVKGLFGLLDLFSAIIALIAVGYFAFITKPWWLTNFLGFSFCYGALQFMSPSTFWTGTLILGSLFFYDIYFVFFTPMMVTVATKLDVPIKLLFPRPPSPGEEPDAVSLAMLGLGDIVIPGMMVGLALRFDLFLYYFKKGAQKARAEGSTLEYVKPKYQRSTGAWGERFWAPTIASQEP…	signal peptide peptidase [Penicillium maclennaniae]
KAF7717927.1	MDEDISPVAELLGQAIYHFKRLQPLLPTYGHLIAAALFPIWIGAHASLSRPSSAAKAPEKKDYEDIQTASDDSDDESGPDQKMEGLEPSDALIFPVTAGLTLGGLYLVIKWLEDPAIVNKILSFYFSGMGVFFALAFLKDFLMMSRSFVLPRRYKSAGKLWVVSQSRQIFIARSTNGADTTQAVRQSPLPGIFGAIPLPRPVMSLLWTTRNVCYQRLQVRAHVRGILNVKILVGLLDLLSAIFAFVAVGYFAFVQKPWWLTNFLGFSFSYGTLQFMSPSTFWTGSLILSSLFFYDIYFVFFTPMMVTVATKLDVPIKLLFPRPPSPGDESNVQSLAMLGLGDIVVPGMMIGLALRFDLFLYYYRKGIESAHLQGLADESVKPQYQRATGAWGERFWAPA…	Signal peptide peptidase [Penicillium ucsense]
KAH6804992.1	MSKILLGYSRRFNSLSLDHLGTAICGRLYLYTPQFRVYSTDGNGESMSDTASGGGNGSAYDDNKYPKGEFVFRQRSEWENFMVKTRLTFALPWKRFKNGSVLKILLRGEITDQLRSFSRTLSLPQLCVNFEKAAYDPRVVGIYLHIDNLNCGWGKLEEIRRQVLDFKKSGKFIIGYVPTCGVKEYYIGSACEELYAPPSAYVGLYGLLVQASFLGGVLEKVGVEAQVRRIGKYKSAGDQLMRKNMSDENRDMLTSLLDNIYSNWLDKVSLERGKKKEDLENFINEGVHQVERMKEEGLITDIKYEDEVMALLGSRLGIPSTKLLPTVGYRKYCNVRRSTLGLTGSKDMIAIIRASGSISRTQGRFNASSSRIIAEQFIEKIRKVKVSKKYEAVVIRIDS…	signal peptide peptidase [Perilla frutescens var. frutescens]
KAH6801767.1	MSKILLGYSRRFNSLSLDHLGTAICGRLYLSTPQFRVYSTDGNGESMSNTASGGGNGSAYDDNKYPKGEFVFRQRSEWENFMVKTRLTFALPWKRFKNGSVLKILLRGEITDQLRSSSRTLSLPQLCVNFEKAAYDPRVVGIYLHIDNLNCGWGKLEEIRRQVLDFKKSGKFIIGYVPTCGVKEYYIGSACEELYAPPSAYVGLYGLLVQASFLGGVLEKVGVEAQVRRIGKYKSAGDQLMRKNMSDENRDMLTSLLDNIYSNWLDKVSLERGKKKEDLENFINEGVHQVERMKEEGLITDIKYEDEVMALLRSRLGIPSTKLLPTVGYRKYCNVRRSTLGLTGSKDMIAIIRASGSISRTQGRFNASSSRIIAEQFIEKIRKVKVSKKYKAVVIRIDS…	signal peptide peptidase [Perilla frutescens var. frutescens]
KAH6824243.1	MAQLLPTIHLHTTRSMKCPPPLYMNFLIPTTLRLEKPPQLLYHRSRRFQRIPRRSLETESDGKLSDESEKIGGREEVELVGDDGDGISGSSSHVDCDYPSGDFVYREYDLWQNLVVKLRMLIAWPWERVKKGSVLTMKIRGEISDQLKGRFSSGLSLPQICENFIKAAYDPRISGIYLHIEPLNCGWGKVEEIRRHIVDFKKSGKFIVGYVPVCGEKEYYIGSACEELYAPPSAYFQLYGLTVQASFLGGILEKIGIEPQVQRIGKYKSAGDQLTRKNISDENREMLTALLDNIYGNWVEKISLAKGKKKEDIVSFINEGVYEINRLMEDGWITDIKYDDEVVSLLKQRLEIASDKNLPTVDYRKYCRVKKWTLGLTGYRNQIAVIRASGSISRVRGPL…	signal peptide peptidase [Perilla frutescens var. hirtella]
KAH6834277.1	MKNNERLANLALAGLTLAPLVVKVDPNLNVILTACLTVYVGCYRSVKPTPPSEMMSNEHAMRFPLIGSAMLLSLFLLFKFLSKDLVNAVLTCYFFVLGIAALSATLLPAIKRFLPNAWNDNVITLRIPYFRSLEVEFTKSQIIAAIPGTFFCAWYAKKKHWLANNILGLAFSIQGIEMLSLGSFKTGGILLVGLFFYDIFWVFFTPVMVSVAKSFDAPIKLLFPTSDSARPFSMLGLGDIVIPGIFVALALRFDASRVKNNSQYFKSAFLGYTAGLVVTIIVMNWFQAAQPALLYIVPGVIGFLAAHCLWNGEVKPLLAFDESKSSKPEEGDADSVKKAE	signal peptide peptidase [Perilla frutescens var. hirtella]
KAH6763472.1	MSKILLGYSRRFNSLSLDHLGTAICGRLYLYTPQFRVYSTDGNGESMSDTASGGGNGSAYDDNKYPKGEFVFRQRSEWENFMVKTRLTFALPWKRFKNGSVLKILLRGEITDQLRSFSRTLSLPQLCVNFEKAAYDPRVVGIYLHIDNLNCGWGKLEEIRRQVLDFKKSGKFIIGYVPTCGVKEYYIGSACEELYAPPSAYVGLYGLLVQASFLGGVLEKVGVEAQVRRIGKYKSAGDQLMRKNMSDENRDMLTSLLDNIYSNWLDKVSLERGKKKEDLENFINEGVHQVERMKEEGLITDIKYEDEVFHISFLEVGI	signal peptide peptidase [Perilla frutescens var. hirtella]
KAH6824242.1	MSKILLGYSRRFNSLSLDHLGTAICGRLYLSTPQFRVYSTDGNGESMSDTASGGGNGSAYDDNKYPKGEFVFRQRSEWENFMVKTRLTFALPWKRFKNGSVLKILLRGEITDQLRSFSRTLSLPQLCVNFEKAAYDPRVVGIYLHIDNLNCGWGKLEEIRRQVLDFKKSGKFIIGYVPTCGVKEYYIGSACEELYAPPSAYVGLYGLLVQASFLGGVLEKVGVEAQVRRIGKYKSAGDQLMRKNMSDENRDMLTSLLDNIYSNWLDKVSLERGKKREDLENFINEGVHQVERMKEEGLITDIKYEDEVMALLGSRLGIPSTKLLPTVGYRKYCNVRRSTLGLTGSKDMIAIIRASGSISRTQGRFNASSSRIIAEQFIEKIRKVKVSKKYKAVVIRIDS…	signal peptide peptidase [Perilla frutescens var. hirtella]
KAH6791656.1	MKNNERLANLALAGLTLAPLVVKVDPNLNVILTACLTVYVGCYRSVKPTPPSEMMSNEHAMRFPLIGSAMLLSLFLLFKFLSKDLVNAVLTCYFFVLGIAALSATLLPAIKRFLPNAWNDNVITLRIPYFRSLEVEFTKSQIIAAIPGTFFCAWYAKKKHWLANNILGLAFSIQGIEMLSLGSFKTGGILLVGLFFYDIFWVFFTPVMVSVAKSFDAPIKLLFPTSDSARPFSMLGLGDIVIPGIFVALALRFDASRVKNNSQYFKSAFLGYTAGLVVTIIVMNWFQAAQPALLYIVPGVIGFLAAHCLWNGEVKPLLAFDESKSSKPEEGDADSIKKAE	signal peptide peptidase [Perilla frutescens var. hirtella]
XP_068481486.1	MKKTERIANLALTGLTLAPLVVKVDPNLNVILTACLTVFVGCYRSVKPTPPTETMSNEHAMRFPFVGSAMLLSLFLLFKFLSKDLVNTVLTGYFFVLGIVALSATILPFIKRFLPKNWNEDTIVWRFPYFRSLEIEFTRSQVVAGIPGTFFCAWYALRKHWLANNILGLAFCIQGIEMLSLGSFKTGAILLAGLFVYDIFWVFFTPVMVSVAKSFDAPIKLLFPTADSVRPFSMLGLGDIVIPGIFVALALRFDVSRGKQPQYFKSAFVGYTVGLVLTIIVMNWFQAAQPALLYIVPSVIGFLAAHCIWNGDVKQLLEFDESKAANSPEEDDKSSKKVE	signal peptide peptidase [Phaseolus vulgaris]
GFQ07194.1	MKNNERLANLALAGLTLAPLVVKVDPNLNVILTACLTVYVGCYRSVKPTPPSETMSNEHAMRFPLVGSAMLLSLFLLFKFLSKDLVNAVLTAYFFVLGIVALSATLLPAIKRYLPEPWNDNVIVWRFPYIRSLEVEFTKSQIIAAIPGFFFCAWYASKKHWLANNILGLAFCIQGIEMLSLGSFKTGAILLSGLFVYDIFWVFFTPVMVSVAKSFDAPIKLLFPTSNAARPFSMLGLGDIVIPGIFVALALRFDVSRGTKSQYFNSAFVGYTVGVVLTIIVMNWFQAAQPALLYIVPAVIGFLAAHCMWNGDVKSLLEFDETKKTSSEETNADSDKKED	signal peptide peptidase [Phtheirospermum japonicum]
GFQ02896.1	MKNHERLANLALAVDGFRKLDSIYYGLTLAPLVVKVDPNLNVILTACLTVYVGCYRSVKPTPPSETMSNEHAMRFPLVGSAMLLSLFLLFKFLSKDLVNAVLTCYFFVLGIAALSATLLPAIKQYLPKPWNDNVITWRFPYFKSLEVEFTKSQIIAAIPGTFFCVWYASKKHWLANNILGLAFCIQGIEMLSLGSFKTGAILLAGLFVYDIFWVFFTPVMVSVAKSFDAPIKTLLVHFL	signal peptide peptidase [Phtheirospermum japonicum]
XP_073388904.1	MSSEVEVEVDKQQSSRAGMAEKVASAALIGLTLMPLVVKVNPNFNVVATACLTVFIGCHRSVKPAPPSETMSKEHAMRFPFIGSAVLLSLFLLFKFLPKDLINTVLTLYFFVLGVLALSATILPALERFLPPEWNDHLITWRLPYFKNVEVEFTKSQLVAGIPGGGFCIWYVMKKHWLANNTLGLAFSIQGIEMLSLGSFKIGAILLAGLFIYDIFWVFFTPVMVSVAKSFDAPIKLIFPTGDVTRPFSMLGLGDIVIPGIFVALALRFDMSRGRDKTYFTSAFSGYTVGLLVTILVMNLFQAAQPALLYIVPGVIGFLGVHCAMRGEIKPLLEFDESAAARDSTDEAQDETVATTRALHSSGIKTD	signal peptide peptidase [Physcomitrium patens]
KAF4138562.1	MIDSVQSGCYVALISLMLASNFVIIPVPVQLITSASAIVYIGSTLSLKLKHVREASGEKNEEVMKAEDAYMFPLLGSGVLLGLYILFKVFDKDLVNLLLTSYFALIGAYSLTEAFSPLLSRLLFKGSPKVYKHSMKIPFYGVYKLELSTAWMLTFVFAAAFAAAWFQTKHYLLNNIFGISLSIKGIESLSLGSFKVGAILLCGLFFYDIFWVFGTDVMVTVATSFDAPIKLIFPREFATETEKQKNSILGLGDIVIPGIFVALLLRYDAHRANATDSSQSFPKPFFHVNLLFYILGLVATVSVMFFFNAAQPALLYLVPACLGSALVTALVRGEFKELFEYSEEEEEEDSDSQDDKKDGDKKTEDEKEDKKSK	Signal peptide peptidase [Phytophthora infestans]
KAF4030734.1	MGRVLPVLLLLALPRALAVLPTGILSLDLLPQSPNEPPVFAEQLCSPSAAAGWGVSLPARFDSRWKTLVQAPESNRDGCESYQLQSTTSVNGSIVLVDRGNCSFITKALQAQAAGAKGLIIRGTKRAVYEAIVSHNTTNSSTLLSGQNTEPTTSLAVVDKPVFEYDCSKGEAFVDKPATPEWTTDSEQCSGDQRCSSKSCVLTGRTEMRESGKKHQVCCMWDTFVLMGVTNRTVAKQLAIPVVYVTIANGHKLQKAIDKHTTSLVARTYRRELPLIDVSSVLLWALGVATALGATYYSASSLRHQEDSTFYEPRRRGEGIRDEESRNTRDDIWELDARHAVGFIALAGVFLTVFYYVKLGGAIPVLFAVSGAATLTQVVGIPAVEWLMPTSASREVKIP…	Signal peptide peptidase [Phytophthora infestans]
KAF4036209.1	MAPLAHVLLPAALMAASCTATNPANSILSAVVNVKKSEAVFYASSAAEEDWGASLEAQKLKDGGKHAFYPLVYNAPGLGDGYGCVSKEKLLDNTSSGNMSASSVSGPASATLLGLPDHPFVLLVDRGGCTFAEKAYYAQELGAAVLIVTDTLEQLYNRSNKVGVSQEEKQMELSCSRGSGKADWNADITDFTSTSWEGDVGVRSCRGNNKCSSHMCVPSGGLNKQVCCAWDIPDLMGFGTTDVVTDKSLVSDIIVVRISIADGDSLKEMLTTGSEDEDGQLLISVYERDPPVMDPAQVILWIVACATVLMGSYKGSAYERTKAQLKAALIAADATSSDAIAQARVAYEEHDEQIPEQEQLDLNSWHALAFLVLGSGFLVLLFFVNVVIVVVALFGVGAV…	Signal peptide peptidase [Phytophthora infestans]
KAF4044887.1	MIDSVQSGCYVALISLMLASNFVIIPVPVQLITSASAIVYIGSTLSLKLKHAREASGEKNEEVMKAEDAYMFPLLGSGVLLGLYILFKVFDKDLVNLLLTSYFALIGAYSLTEAFSPLLSRLLFKGSPKVYKHSMKIPFYGVYKLELSTAWMLTFVFAAAFAAAWFQTKHYLLNNIFGISLSIKGIESLSLGSFKVGAILLCGLFFYDIFWVFGTDVMVTVATSFDAPIKLIFPREFATETEKQKNSILGLGDIVIPGIFVALLLRYDAHRANATDSSQSFPKPFFHVNLLFYILGLVATVSVMFFFNAAQPALLYLVPACLGSALVTALVRGEFKELFEYSEEEEEEDSDSQDDKKDGDKKTEDEKEDKKSK	Signal peptide peptidase [Phytophthora infestans]
KAF4046379.1	MVPLIALLLVLLFDVAQCIDMLQLRTVSPTSSQQFHVSAAAFGAALPQVSWPSASYSRSTGQLLVNKAFRTPDQSRRLVQAQMTSDCSKVKPVNEEMVALPEQSALLIPRSVTCSVEQQALAAQQAGASLVIIRDSIAGAFAAELSHSVYYDCTLGEETVTTNSTVFPELADPFSAWTCSSTPACVTNTCVLTGKTADMSTDRFQACCFISNWLRMQPVKQERTFVGLVVSIPVLLVSFQDGNRIDDAVRIIDDTDVLVWAFNTEESPWNVSMLLTWMLGVFAVVVSAYYSCSEERQLSYDQMARILTGTLDRNPSSSSISTLVESTAANEYASIDDDRLELSSKHALFFLVGSSCLLLLLYYVHLALILSVLFALAASAALSHVFTLPLVAKTVSPNS…	Signal peptide peptidase [Phytophthora infestans]
OWZ16129.1	MGFGTSNVVTDKKLVGDIVVVRISIADGDSLKAMLTSGSEDQDVLVGSYKGAAYERTKAQLKAALIAADATSSDAISQARVAYEEHDEQIPEQEQIDLNSWHALAFLVLGSGFLVLLFFVNVVIVVVILFGIGSVSATFQTIWEPLMRRLPVKFLHKLPWRDVLWQWEDLLVPAAWSVGDLMALVLSFAISLLWFFTRFQSYSWIFQDIFGICFCLVFLRTVRLPNLKVASVLLVLVFMYDIFMVFISPYIFNESVMIKVATGGAQHTATGGVSSGYCLRYPTDTKHDCRSESMPILLRVPKMLDWRSGSSLLGLGDIVLPGLLLVFCARYDYATRGQLFGRLTPPHGKMFGRHPSVGANRDLDMLGAELGSTTKELYPCRRGLFCLLMWGYTIGLLIA…	Signal peptide peptidase [Phytophthora megakarya]
XP_067743346.1	MIDSVQSGCYVALISLMLASNFVLIPVPVQLITSASAIVYIGSTLSLKLKHERAASGEKNEEVMKAEDAYMFPLLGSGVLLGLYVLFKVFDKDLVNLLLTSYSALIGAYSLTEAFSPLLTKLVFKGSSKLYTHHVKVPFYGVYKLELSQAWMLTFVFAAAFAAAWFQTKHYLLNNIFGISLSIKGIESLSLGSFKVGAILLCGLFFYDIFWVFGTDVMVTVATSFDAPIKLIFPREFATDTEKQKNSILGLGDIVIPGIFVALLLRYDAHRANVTSSAQAFAKPFFHVNLLFYVLGLVATVAVMFIFNAAQPALLYLVPACLGSALVTAFVRGEFKELLAYSEEEEEEEDSDKDDKKKEDDAEAKKSK	Signal peptide peptidase [Phytophthora ramorum]
WPT11256.1	MAKRNGSGNTSTRTLQEQFRGITLLSHALVGINSLIPLFVTYPPNVNVIVTAAIVVFCGCWRSVKSEPPTESMSKKDAYKFPLVGSVMLFGLFLAFKFLPKDIVNMVLTLYFILLGTLGLVATVDPLLGFSDADLLRKQREFKIPAIPVVLKDGLEFEFSLLELVLCIPAAGFCYWYWQTKHWLANNILGIAFSLQGVEHLSLGTVQNGVILLCGLFFYDVFWVFCTPVMVSVAKSFDAPIKLLFPKELAAAEFSMLGLGDIVIPGIMVAIILRYDVQKHLVTPKQASTGKPRLFYSCFLGYVIGVVATIVVMNVFKAAQPALLYIVPSVLATTFLHAYMNGEAKTLFYWSEAADNAVKKDVSASSDDLRDDDNVTNMETKKNQSRVTRRSVASRAP	Signal peptide peptidase [Picochlorum sp. SENEW3]
XP_031251519.1	MKNNERIANLALAGLTLAPLVVNVNPNINVILTASLTVYVGCYRSVKPTPPSETMSNEHAMRFPFVGSAMLLSLFLLFKFLSKDLVNAVLTCYFFVLGIIALSATILPAIKRFLPQHWNEDVIVWRFPYFRSLEIDFTRSQIVAAIPGTFFCAWYASQKHWLANNILGLAFCIQGIEMLSLGSFKTGAILLAGLFVYDIFWVFFTPVMVSVAKSFDAPIKLLFPTADFKRPYSMLGLGDIVIPGIFVALALRFDVSRGKGCHYFKSAFLGYTVGLILTIIVMNWFQAAQPALLYIVPSVIGFLAAHVLWNGEVKPLMEFDESKTAGTSEEGADAKSSKKVE	signal peptide peptidase [Pistacia vera]
GFN94538.1	MGDSGANEQMADVTVNATENATSINGTAKIPSTPEGMAIAYGSLFIMAIVPIFIGSFRSVTFQKEQKDSGEKPETMSSKDAAMFPLIASCALFGIYILFQIFSKDHINLLLTVYFFMLGVLALTHIASPFINKLVTGFFPNMDYHFILTQGKGEKKQFLMNYEFDRRDIFSLVTCSVFGFWYLWKKHWIANNLFGLAFSINGVELLSLNRVSTGCILLGGLFIYDIFWVFGTNVMVTVAKSFEAPIKLVFPQDILENGLNANNFAMLGLGDIVIPGIFIALLLRFDMSLKRKSNLYFYAGFVAYCLGLGTTIFVMHFFKHAQPALLYLVPACLGLPTLVALIKGDIVAMFKYEDHSEAETIDAGQKEKDKQVETQKTK	signal peptide peptidase [Plakobranchus ocellatus]
XXQ34535.1	MVETRSLVRAQSARKVESSETMSGVSIAYAVVAALALAPYVVPVPVFVQLIPTSIMLLYIGCHIGLRNTHRPGESESERIEAKDAYMFPVFGSCALITLYLAYKFLPPYYLNLIVSLYFFAVGLLSLSSSLKAFVSTLLPLESYQALNAPVLSFRIPSVIARWICDKDKKDDDLVQISTIDLPCLAVSAVAAGVYLMTKHALSNNVFGYAFSIQAISMINLDSFWTGAALLLGLFFYDIFFVFGTDVMVTVATKFDAPIKLLFPRGADLRPSMLGLGDIVIPGLFISLMLRLDHEIHCKSRSESHFSKPYFTSACIGYFVGIAVTLYIMYAFEHAQPALLYLVPGCLISVLICSLIRGEFKLLTTFHDHGPVKDNAHLE	Signal peptide peptidase [Plasmodiophora brassicae]
XP_019916503.1	MNLLKLISKNNKKMKNDSMGYSIAYYSSYVIILLTIVLSKFFVIPLMVQMFLYTFITIYIGSHDSLKQLEQVEDKNKKADNITAYDAIMFPIIGSGALLTLYFAYKFLDPYYVNMLLTVYLTLAGIFSLQGACANILEPAFPKFFKKDEYVKTFKVPKFISKEPVLFNTNKGEIISFLVCFFIGARWIFYKDFITHNVLAVSFCFQAISLVILSNFLIGFLLLSGLFVYDIFWVFGNDVMVTVAKSFEAPVKLLFPVSKDPVHYSMLGLGDIIIPGIVISLCLRFDYYLHRNKIHKGNFKKMFNDISIHETFKKYYFYTISVFYQLGLVVTYCMLFYFEHAQPALLYLVPACILAIVGCSLFKGEFKIMVKYQEITDKSTVSDDGKKKVADKDEMYKSQ…	Signal peptide peptidase [Plasmodium coatneyi]
XP_001348717.2	MNLLKLIGKNKKMKNENMGNSIFYYSCYVIIVLTIILSKFVVIPLMAQMFLYTFITIYIGSHDSLKQLEIDDKTKKSDNITAYDAMMFPVIGSAALLTLYFAYKFLDPFYVNLLLTLYLTLAGVFSLQGVFTTILEPVFPNFFKKDEYVKTFKLPNFIYKEPIVFNTNKGEIVCLILSFAIGLRWIFYKDFITHNVLAVSFCFQAISLVILSNFLIGFLLLSGLFVYDIFWVFGNDVMVTVAKSFEAPVKLLFPVSSDPVHYSMLGLGDIIIPGILMSLCLRFDYYLFKNNIHKGNLKKMFNDISIHESFKKYYFYTIIIFYELGLVVTYCMLFYFEHPQPALLYLVPACILAILACSICKREFKLMIKYQEITDKSNTVDDASKNKKKDKEEIPKIQE…	signal peptide peptidase [Plasmodium falciparum 3D7]
ACN22091.1	MNLLKLIGKNKKMKNENMGNSIFYYSCYVIIVLTIILSKFVVIPLMAQMFLYTFITIYIGSHDSLKQLEIDDKTKKSDNITAYDAMMFPVIGSAALLTLYFAYKFLDPFYVNLLLTLYLTLAGVFSLQGVFTTILEPVFPNFFKKDEYVKTFKLPNFIYKEPIVFNTNKGEIVCLILSFSIGLRWIFYKDFITHNVLAVSFCFQAISLVILSNFLIGFLLLSGLFVYDIFWVFGNDVMVTVAKSFEAPVKLLFPVSSDPVHYSMLGLGDIIIPGILMSLCLRFDYYLFKNNIHKGNLKKMFNDISIHESFKKYYFYTIIIFYELGLVVTYCMLFYFEHPQPALLYLVPACILAILACSICKREFKLMIKYQEITDKSNTVDDASKNKKKDKEEIPKIQE…	signal peptide peptidase [Plasmodium falciparum]
XP_018639627.1	MKSDNMGNTIFYYSCYVIIVLTIILSKFVVIPLMAQMFLYTFITIYIGSHDSLKQLEVDDKTKKSDNITAYDAMMFPVIGSAALLTLYFAYKFLDPFYVNLLLTLYLTLAGVFSLQGVFTTILEPLFPNFFKKDEYVKTFKLPNFIYKEPIVFNTNKGEIVFLIVSFAIGLRWIFYKDFITHNVLAVSFCFQAISLVILSNFLIGFLLLSGLFVYDIFWVFGNDVMVTVAKSFEAPVKLLFPVSTDPVHYSMLGLGDIIIPGILISLCLRFDYYLFKNQIHKGNFKKMFNDISIHESFKKYYFYTIIIFYELGLVVTYCMLFYFEHPQPALLYLVPACILAILLCSICKREFKLMIKYQEITDKSNSVDDASKNKKKDKEEMPKIQEPAVSTAKKRITNK	signal peptide peptidase [Plasmodium gaboni]
SOV19552.1	MKSDNMGNTIFYYSCYVIIVLTIILSKFVVIPLMAQMFLYTFITIYIGSHDSLKQLEVDDKTKKSDNITAYDAMMFPVIGSAALLTLYFAYKFLDPFYVNLLLTLYLTLAGVFSLQGVFTTILEPLFPNFFKKDEYVKTFKLPNFIYKEPIVFNTNKGEIVFLIVSFAIGLRWIFYKDFITHNVLAVSFCFQAISLVILSNFLIGFLLLSGLFVYDIFWVFGNDVMVTVAKSFEAPVKLLFPVSTDPVHYSMLGLGDIIIPGILMSLCLRFDYYLFKNQIHKGNFKKMFNDISIHESFKKYYFYTIIIFYELGLVVTYCMLFYFEHPQPALLYLVPACILAILLCSICKREFKLMIKYQEITDKSNTVDDASKNKKKDKEEMPKIQEPAVSTAKKRITNK	signal peptide peptidase [Plasmodium gaboni]
XP_028545105.1	MNLLKLISKNKKMKNDNLGCSIFYYGSYVIMLLTIVLSKFFVIPLIAQMFLYTFITIYIGSHDSLKQLEVDDRVKKADNITAYDAIMFPIIGSGALLTLYFAYKFLDPYYVNMLLTVYLTLAGVFSLQGVVANILEPALPKFFKKDEYVKSLKLPGFISKDPVVFNTNKGEIISFLFCFIIGARWIYYKDFITHNVLAVSFCFQAISLVILSNFLIGFILLSGLFVYDIFWVFGNDVMVTVAKSFEAPVKLLFPVSKDPLHYSMLGLGDIIIPGIVISLCLRFDYYLHRNKIHKGNFKKMFNDISIHESFKKYYFYTISIFYQIGLLVTYCMLFYFERAQPALLYLVPACILAIVGCSLCKREFKIMIKYQEITDKSNGSDDGKKKVGEKDELFRSQES…	signal peptide peptidase [Plasmodium gonderi]
XP_012765613.1	MNLLKLIGKNKKMKNENMGNSIFYYSCYVIIVLTIILSKFVVIPLMAQMFLYTFITIYIGSHDSLKQLEIDDKTKKSDNITAYDAMMFPVIGSAALLTLYFAYKFLDPFYVNLLLTLYLTLAGVFSLQGVFTTILEPVFPNFFKKDEYVKTFKLPNFIYKEPIVFNTNKGEIVCLILSFAIGLRWIFYKDFITHNVLAVSFCFQAISLVILSNFLIGFLLLSGLFVYDIFWVFGNDVMVTVAKSFEAPVKLLFPVSSDPVHYSMLGLGDIIIPGILMSLCLRFDYYLFKNNIHKGNLKKMFNDISIHESFKKYYFYTIIIFYELGLVVTYCMLFYFEHPQPALLYLVPACILAILTCSICKKEFKLMIKYQEITDKSNTVDDASKNKKKDKEEIHKIQE…	signal peptide peptidase [Plasmodium reichenowi]
SPJ12935.1	MNLLKLIGKNKKMKNENMGNTIFYYSCYVIIVLTIILSKFVVIPLMAQMFLYTFITIYIGSHDSLKQLEIDDKTKKSDNITAYDAMMFPVIGSAALLTLYFAYKFLDPFYVNLLLTLYLTLAGVFSLQGVFTTILEPVFPNFFKKDEYVKTFTLPNFIYKEPIVFNTNKGEIVCLILSFLIGLRWIFYKDFITHNTLAVSFCFQAISLVILSNFLIGFLLLSGLFVYDIFWVFGNDVMVTVAKSFEAPVKLLFPVSRDPIHYSMLGLGDIIIPGILMSLCLRFDYYLFKNSIHKGNLKKMFNDISIHESFKKYYFYTIIIFYELGLVVTYCMLFYFEHPQPALLYLVPACILAILACSICKKEFKLMIKYQEITDKSNSVDDASKNKKKDKEEIPKIQE…	signal peptide peptidase [Plasmodium sp. DRC-Itaito]
XP_028540901.1	MKSENMGNTIFYYSCYVIIVLTIILSKFVVIPLMAQMFLYTFITIYIGSHDSLKQLEVDDKTKKSDNITAYDAMMFPVIGSAALLTLYFAYKFLDPFYVNLLLTLYLTLAGVFSLQGVFTTILEPLFPNFFKKDEYVKTFKLPNFIYKEPIVFNTNKGEIVFLIISFAIGLRWIFYKDFITHNVLAVSFCFQAISLVILSNFLIGFLLLSGLFVYDIFWVFGNDVMVTVAKSFEAPVKLLFPVSTDPVHYSMLGLGDIIIPGILMSLCLRFDYYLFKNQIHKGNFKKMFNDISIHESFKKYYFYTIIIFYELGLVVTYCMLFYFEHPQPALLYLVPACILAILLCSLCKREFKLMIKYQEITDKSNTVDDASKNKKKDKEEMPKIQEPAVSTAKKRITNK	signal peptide peptidase [Plasmodium sp. gorilla clade G2]
SOV83533.1	MNLLKLIGKTKKMKNENMGNTIFYYSCYVIIVLTIILSKFVVIPLMAQMFLYTFITIYIGSHDSLKQLEIDDKTKKSDNITAYDAMMFPVIGSAALLTLYFAYKFLDPFYVNLLLTLYLTLAGVFSLQGVFTTILEPVFPNFFKKDEYVKTFKLPNFIYKEPIVFNTNKGEIVCLILSFAIGLRWIFYKDFITHNVLAVSFCFQAISLVILSNFLIGFLLLSGLFVYDIFWVFGNDVMVTVAKSFEAPVKLLFPVSTDPVHYSMLGLGDIIIPGILMSLCLRFDYYLFKNDIHKGNLKKMFNDISIHESFKKYYFYTIIIFYELGLVVTYCMLFYFEHPQPALLYLVPACILAILTCSICKKEFKLMIKYQEITDKSNSVDDASKNKKKDKEEIPKTQE…	signal peptide peptidase [Plasmodium sp. gorilla clade G3]
KAJ9155471.1	MASPSESTAVSGLPTTDANATSTNYASPESILSMASMLLMEARLVFTALAVIYLGAHGALRRPPSASPPKGKDGKPGKREKNDTFSDGFVASDAILFPVMAGFVLVGLYYLLKWLQDPTILNKILRTYVSAMGIASMGKLVADALQILTSFVFPKVWRDRNGHLFRVDQRRRAHVKLKSPKTEEIDHRMTTPLPGQASRWSLSSRTNSYLWEIRHLLLGEWTLRVAVHGIGKGTFKIKLANIVGALAGSLIAYIYHITNSSLLANIVALGTCYGAFMIMSCTSFSVGSLVLLGLFVYDIVMVFFTPFMITVATKIDAPIKLVFEGESRASLLGLGDIVIPGIFICLALRFDLYRQYQKRIKYVPTELETVTQSDSSENTVTATQTEYRAVKAPFYDPQG…	Signal peptide peptidase [Pleurostoma richardsiae]
KAK9703566.1	MADPANVQTVEYQWAYNIVDSSRVSTFLISMLLIVYGSFRSLNMEQEARDRANGSTNCLLNPSTQSQTDNNVQTLDTLQALCLPLGASISLLVMFFFFDSMQMLFAICTAIIATVALAFLLLPMCQYIIRPCSDGNKISFGMCGRFTGAELLSFSLSVFIVCIWVLTGHWLLMDAMGMGLCVAFIAFVRLPSLKVSTLLLTGLLIYDVFWVFFSSYIFSTNVMVKVATRPADNPVGLVARKLHLGGVAKEAPKLSLPGKLVFPSIHNSGHFSMLGLGDIVMPGLLLCFVLRYDAYKKSQGLAGSRLTYFHCSLLGYFLGLLTATVSSEVFKAAQPALLYLVPFTLLPLLTMAYLKGDLRRMWSEPFKSLTTTKHLEV	Signal peptide peptidase [Popillia japonica]
KAK9702445.1	MAYVCNFILNQASENVNESAKNATEKPPSTPEGMAVAYGSLVIMAILPIFFGSYRSVNYHKEKKPEKMTKKDAAMFPIMASCALVSLYIVFKLFSKEYINLLLTGYFFFLGVLALTHLLSPLVSKLVPAAIPNIPFHILFKQGEGESSQNIINYRFSSYDVVALACCSLVGAWYLIQKHWVANNLFGLAFAVNAVELLHLNNVVTGLILLSGLFIYDIFWVFGTDVMVTVAKSFEAPIKLIFPQDLLTNGLAANNFAMLGLGDIVIPGIFIALLLRFDCSLKRKSNVYFNATCFAYFLGLMTTIFVMHVFKHAQPALLYLVPACLGTPLLLALVKGDITILFKYEDNADDEKDKKEEKPIKQGDTRKVK	Signal peptide peptidase [Popillia japonica]
XP_034886799.1	MKNCERVANWALAGLTLAPLFVKVDPNLNVILTACLTVYVGCYRSVKPTPPSETMSNEHAMRFPFVGSAMLLSLFLLFKFLSKDLVNAVLTCYFFVLGIVALSATLLPAIKRYLPKHWNDDVISWHFPYFRSLEIEFTRSQIVAAIPGTFFCAWYASQKHWLANNILGLAFCIQGIEMLSLGSFKTGAILLAGLFVYDIFWVFFTPVMVSVAKSFDAPIKLLFPTADTARPFSMLGLGDIVIPGIFVALALRFDVSRGKDSQYFKSAFLGYTAGVVLTIIVMNWFQAAQPALLYIVPAAIGFLAAHVAWNGEVKPLMEFDESKTAASSQEGSETSSSKKVE	signal peptide peptidase [Populus alba]
XP_073262671.1	MKNCERISNFALAGLTLAPLFVKVDPNLNVILTACLAVYVGCYRSVKPTPPSETMSNEHAMRFPFVGSAMLLSLFLLFKFLSKDLVNAVLTCYFFVLGIVALSATLLPAIKRYLPKHWNDDVISWKFPYFHSLDIDFTRSQIIAAIPGTFFCAWYASQKHWLANNILGLAFCIQGIEMLSLGSFKTGAILLAGLFVYDIFWVFFTPVMVSVAKSFDAPIKLLFPTADTARPFSMLGLGDIVIPGIFVALALRFDVSRGKDSQYFKSAFLGYAAGLVLTIIVMNWFQAAQPALLYIVPAVIGFLAAHVLWNGEVKPLMEFDESKTAVSSQEDSGTSSSKKVE	signal peptide peptidase [Populus alba]
XP_002313995.3	MKNCERVANLALAGLTLAPLFVKVDPNLNVILTACLTVYVGCYRSVKPTPPSETMSNEHAMRFPFVGSAMLLSLFLLFKFLSKDLVNAVLTCYFFVLGIVALSATLLPAIKRYLPKHWNDDVISWHFPYFHSLEIEFTRSQIVAAIPGTFFCAWYASQKHWLANNILGLAFCIQGIEMLSLGSFKTGAILLAGLFVYDIFWVFFTPVMVSVAKSFDAPIKLLFPTADTARPFSMLGLGDIVIPGIFVALALRFDVSRGKESQYFKSAFLGYTAGVVLTIIVMNWFQAAQPALLYIVPAAIGFLAAHVVWNGEVKPLMEFDESKTAASSQEDSETSSSKKVE	signal peptide peptidase [Populus trichocarpa]
XP_021819377.1	MKNVERVANVALAGLTLAPLVVNVDPNLNVILTACLTVFVGCYRSVKPTPPSETMSNEHAMRFPFVGSAMLLSLFLLFKFLSKDLVNAVLTCYFFVLGIIALSATLLPAIARYLPQSWNKDPIIWNFPYFRSLEIEFTRSQIVAAIPGTFFCAWYASKKHWLANNILGLAFCIQGIEMLSLGSFKTGAILLAGLFVYDIFWVFFTPVMVSVAKSFDAPIKLLFPTADATRPFSMLGLGDIVIPGIFVALALRFDVSRGKQGQYFKSAFLGYTVGLVLTIVVMNWFQAAQPALLYIVPTVIGCLAAHCIWNGDVKPLLEFDESKTLATSEEDSETKSNKKVE	signal peptide peptidase [Prunus avium]
BBG95336.1	MKNVERVANVALAGLTLAPLVVNVDPNLNVILTACLTVFVGCYRSVKPTPPSETMSNEHAMRFPFVGSAMLLSLFLLFKFLSKDLVNAVLTCYFFVLGIIALRQHCYLLLHVICRRVGIRTLSYGIFHISGLWRLSSQDLRLLLQSLEPFLCMGIEMLSLGSFKTGAILLAGLFVYDIFWVFFTPVMVSVAKSFDAPIKVCTPDPDRSRSFCQYATRPFSMLGLGDIVIPGIFVALALRFDVSRGKQGQYFKSAFLGYTIGLVLTIVVMNWFSGSTVMVSASQLIYYNPPCCSLFTACTVLLEFDESKTVETSEEGSETKSNKKVE	signal peptide peptidase [Prunus dulcis]
XP_008220033.1	MKNVERVANVALAGLTLAPLVVNVDPNLNVILTACLTVFVGCYRSVKPTPPSETMSNEHAMRFPFVGSAMLLSLFLLFKFLSKDLVNAVLTCYFFVLGIIALSATLLPAIARYLPQSWNKDPIIWRFPYFRSLEIEFTISQIVAAIPGTFFCAWYASKKHWLANNILGLAFCIQGIEMLSLGSFKTGAILLAGLFVYDIFWVFFTPVMVSVAKSFDAPIKLLFPTADATRPFSMLGLGDIVIPGIFVALALRFDVSRGKQGQYFKSAFLGYTVGLVLTIVVMNWFQAAQPALLYIVPTVIGFLAAHCIWNGDVKPLLEFDESKTLATSEEGSETKSNKKVE	signal peptide peptidase [Prunus mume]
XP_007222470.1	MKNVERVANVALAGLTLAPLVVNVDPNLNVILTACLTVFVGCYRSVKPTPPSETMSNEHAMRFPFVGSAMLLSLFLLFKFLSKDLVNAVLTCYFFVLGIIALSATLLPAIARYLPQSWNKDPIIWHFPYFRSLEIEFTRSQIVAAIPGTFFCAWYASKKHWLANNILGLAFCIQGIEMLSLGSFKTGAILLAGLFVYDIFWVFFTPVMVSVAKSFDAPIKLLFPTADATRPFSMLGLGDIVIPGIFVALALRFDVSRGKQGQYFKSAFLGYTVGLVLTIVVMNWFQAAQPALLYIVPTVIGFLAAHCIWNGDVKPLLEFDESKTVETSEEGSETKSNKKVE	signal peptide peptidase [Prunus persica]
PQM34243.1	MKNVERVANVALAGLTLAPLVVNVDPNLNVVLTACLTVFVGCYRSVKPTPPSETMSNEHAMRFPFVGSAMLLSLFLLFKFLSKDLVNAVLTCYFFVLGIIALSATLLPAIARYLPQSWNKDPIIWHFPYFRSLEIEFTRSQIVAAIPGTFFCAWYASKKHWLANNILGLAFCIQGIEMLSLGSFKTGAILLAGLFVYDIFWVFFTPVMVSVAKSFDAPIKLLFPTADATRPFSMLGLGDIVIPGIFVALALRFDVSRGKQGQYFRSAFLGYTVGLVLTIVVMNWFQASTVMVSASQLIYYLSSLLFIVYSLHCCIYVPTVIGFLAAHCIWNGDVKPLLEFDESKTLETSEEGSETKSNKKVE	signal peptide peptidase [Prunus yedoensis var. nudiflora]
MCC2677445.1	MKPWSFRKKFVAGLLIIFVALVAYRSYKTYQDDEESRLSRNEILSLEINGVIMNGKKFLHALKKYAKDDTVKAIVIDVNSPGGAVGPSQELYYEILRAKKETKKPIVCVSTGLMASGGYYAALACDKIVVAPGALIGSIGVIMEFANLERLYDWAKIQRYTITSGKFKDSGSEYRPMRDDERALFQEMITEVYDQFRGTVAKARNLPLEAVTQYADGRVMTGAKAVEIKFADAEGTYEDAVKMVARMANLKEGDYKVFKPKREKISFWDIMEFGGEEEDDLNSVAGLKSLIGSKVTSEGVAKELVKTVLKTKYMNQPLFLMPGYWE	signal peptide peptidase [Pseudobdellovibrio sp.]
MEY2931085.1	MSRPFRAIKPRWRAILGALLLTLGCDDSGKPSQTIHMLRSGLDKAAGGAVIELDLSRGLSEAAPQFSFLSGAGAPTYADLIQTIARASSDRRTHGFLLRLGEGDVSWAQSEELGRTLAALRPEQPVVCHAHAFSNASLLFALTACDRVWLSPAGEVASVGIAGQMLYLKRLLERFKVKADFLHMGRYKSASEMFTEDGPTPEARESLESVLGSIRQTWMTGLSASRGGAQIQKNGQDVQKLAESGPWSAEAALKAGVIDAIGYYSDARKDAKTLAQVEEVETSFGLEARRDAASEIGQLIRFLAGTSKGDSGGDHVAIIPAAGGISMGAGGGLSGGDGIAAESLTKTLRRLRDDPSVKAVVLRIDSPGGSALASDLLWHELMLLREKKPLIASLGATAA…	Signal peptide peptidase [Pseudomonadota bacterium]
MEY4547829.1	MSRPFRAIKHRWRAVLGALLLTLGCDDSGKPSQTIHMLRSGLDKAAGGAVIELDLSRGLSEAPPQFSFLSGAGAPTYADLIQTIARASSDRRTHGFLLRLGEGDVSWAQAEELGRTLAALRPEQPVVCHAHAFSNSSLLFALTACDRIWLSPAGEVASVGIAGQMLFLKRLLERFKVKADFLHMGRYKSASEMFTEDGPTPAARESLESVLGSIRQTWMTGLSASRGGTQVQKNGQDVQKLAETGPWSAEAALKAGMVDAIGYHSDARKDAKTLAQVEEVETSFGLEARRDAASEIGQLLRFLAGTSKGDSGGDHVAIIPAAGGISMGSGGGLSGGDGIAAESLTKTLRRLRDDASVKAVVLRIDSPGGSALASDLLWHELMLLREKKPLIASLGATAA…	Signal peptide peptidase [Pseudomonadota bacterium]
MEN9577850.1	MSLTHFTKLRSFALIALLGASLAPLVSCGRSRVSSSKPTSAFTSDKQLVVLDFSHSLPEAATGGGFIPPPPSATYAGLLGRLKLASDNVAAAGFFVRFGSASLSWAQTEELSRWFLELRKGERPVVCHADELGNASYWLASAACDQLWLSPAGGIEGVGIAGQSVYLKGLLDRFKVKAEFLHMGRYKSAAETFTRDTPSEASIEAMGAVLASMRDTWLAGLEAGRPGGKVAKAMEDGPWDATSAKQEGLIDYTGYESEAREALKTLTSASEFVRPGGKEEDEQAASSQLTQVLRALGGAEETLSPHVAVLPAEGGINMTSSGGLSNDGIAADQFIKTVRTLRDDEAVKAVVLRIDSPGGSALASDLMWHELMQLRKKKPLIASVGGMAASGGYYLACAS…	Signal peptide peptidase [Pseudomonadota bacterium]
YP_009796554.1	MAVDIWLGTEKAFNKHASFELKYKFDKDAYSNYPFDDREEDLCPVFGVDINRKGLYLLDKVGETPVLKIHGSLVPSYRRYHQWYPGEVTSYEAINDALAILGETGHTDVILDHNSGGGAVSGLDTVTTNIERLQADGMNFRAHTDSASFSASYWIMSSANSVTASKMAEVGSIGVIAVIRTLANTEENYGVKFTVLKEGEFKAVGNPYEELSEADKKYLQENLKETNAFFLNHISAQRNLSLDDYKDWADGKTFFAAKAVKNGLVDRITTLNDLIGRGASAHTTGDRRKFEMKISPEKLAQIEAGANAADVLTKAELAHYTKEMADLKEAADKEAAAQKVLDDAEAEKLAKEAADKEAADKLAADKLAGVTGTTGTIDAAAYTGAIKEAAKLEIKVEDL…	signal peptide peptidase [Pseudomonas phage PMBT3]
XRB17545.1	MVSTRSQAGGSGSADDASALKDPLRKHNAPADDNDDGAAPSGIAPFPPCTVAPLAHILMCLVAVLPLWVPIDPNLNVILTASTCVFLGCFRSVKPTPPTESMTKNDAMRFPVVGSCVLLSLFVLFKVMPKEYLNAALSIYFLLLGTLAITGTILPFVAPYVPASYRRKELGFYGVSIPYLMAEPTDIVASVPELVGGVVSLGFCAWYVAKKHWLANNVLGLCFSIQGIEFISIGSFQVGLILLWGLFFYDIFWVFFTPVMVSVAKSFDAPIKLLFPRPGDDLKKFSLLGLGDIVIPGIFVALMLRYDIMRYKRMRNSAKKEDNDDEISEEEEAAREAAETRELVAAPCPYFKWTFAGYVLGLVATIVVMNVFNAAQPALLYIVPGVVGAAGLKALIDGN…	signal peptide peptidase [Pseudoscourfieldia marina]
XP_076168845.1	MANGVNEVVAQINENITENSDPVSGRVPSTPEGMAIAYGSLIIMAILPIFFGSYRAVKHHEEQQQQFEQGRGQPDAMSRKDALVFPFISSLMLFSLYVLYNLFPKEYINLLLVGYFFFLGILALCHLTSPLISSLVPAAIPKTQYHILFTKDEGDKADHIIDYKFNLHDIVCLICCSFVGAWYLLKKHWIANNLFGIAFAINGVELLHLNNVATGCILLCGLFLYDAFWVFGTDVMITVAKSFEVPIKVVFPQDLLEKGLTASNFAMLGLGDIVLPGIFIALLLRFDNSLSRKTNVYFYSTFFAYFMGLLTTMLIMHSFNHAQPALVYLVPACLGTPLLLAVVKGDLKALFSYEDHPTNPKPAQTQTETKKEL	signal peptide peptidase [Ptiloglossa arizonensis]
XRB02998.1	MGCTSVEQVAMGSSNLSVVAVMVPQDAGARIRDALRDAKEANVTASVALLKSPFVDGSAFVLLFLALATLGLGSAWSCAEDYGLCIHRINAAQRRRRLREERRRHLGAAASRRRGEGSEEGESEDEDDDEQYNTSLEVTPRTAACFVVFASTMLVTLYFLISDVMYAVVLAFFAIAAAIAFAAFLRFFVGSLLFERALGIEDWHVWVSQDDTPSSPQAERKDEDGNAAEEDESAEASEEVQALLQSLGKQNEDSTQGKRWSEMAQGWARSFVGPAGISVMDATCAVLAIGTTVAWLVCRSTVVAHSDATGGLAPAYASDPTMCAVEAAAWVLQDLLGVSFMAHVLRGIRLPNLKVACILLPCCFLYDVFWVFIQPLLLGGKSVMVSVATGQGRSSSHAS…	signal peptide peptidase [Pycnococcus provasolii]
XRB00926.1	MLNMMNFMRSLFSSMDRASDYERVRGTWKLLPPEGSRRSASAPLLVVASNVSLPAWRGGAWSMGCTSVEQVTMGSSNLSVVAVMVPQDAGARCAASSKVARGAAQAAVRSTRRNASSRRYGSSFPFRIAAKTRETSAVRCVRAIAAIFQWTARYNTSLEVTPRTAACFVVFASTMLVTLYFLISDVMYAVVLAFFAIAAAIAFAAFLRFFVGSLLFERALGIEDWHVWVSQDDTPSSPQAERKDEDGNAAEEDESAEASEEVHVETTFSCK	Signal peptide peptidase [Pycnococcus provasolii]
XRB04437.1	MCLVAVLPLWVPIDPNLNVILTASTCVFLGCFRSVKPTPPTESMSKNDAMRFPVVGSCVLLSLFVLFKVMPKEYLNAALSIYFLLLGTLAITGTILPFVAPYVPASYRRKELGFYGVSIPYLMAEPTDIVASVPELVGGVVSLGFCAWYVAKKHWLANNVLGLCFSIQGIEFISIGSFQVGLILLWGLFFYDIFWVFFTPVMVSVAKSFDAPIKLLFPRPGDDLKKFSLLGLGDIVIPGIFVALMLRYDIMRYKRMRNSAKKEDNDDEISEEEEAAREAAETRELVAAPCPYFKWTFAGYVLGLVATIVVMNVFNAAQPALLYIVPGVVGAAGLKALIDGNLKELYHFEDGGGDASAEASTDADEDTKKK	signal peptide peptidase [Pycnococcus provasolii]
RMZ71319.1	MADTDPGLLAQVLGRVAYEFSAMQPMLPTYMHLIFSALFPIYTGAHASLTRPSTAAKPTKKEKNNKRRRTQDDDEDSDSEDEEDEERVMEGLSPTDAILMPLFAGAALASLYFLIKWLENPALLNKILNAYFAVFGVFSVSRLVTDMLDIGHSLIFPHRYARGGALYHVNSQKSKAIPMAGNTKDKQPRESPLPGFLASIPLSDRARNWLWADRALPRNKWTLKLYMHRVFAGKFKVGPHGIVGGLVGLATVAYFNLIDKPWYLTNLLGFGFSYGALQLMSPTSFTTGSLILSALFFYDIYFVFFTPMMVTVAKSLDVPIKLMFPRPAATDDPTAAISYAMLGLGDVVLPGIMIGLALRFDLYLFYLRRQKRIPAVKSGEADTIEKPKYHSLAGRWSDH…	signal peptide peptidase [Pyrenophora seminiperda CCB06 CCB06]
KAB2629664.1	MKNVERIANIALAGLTLAPLVVKVDPNLNVVLTACLTVFVGCYRSVKPTPPSETMSNEHAMRFPFVGSAMLLSLFLLFKFLSKDLVNAVLTCYFFVLGIIALSATLLPAIARYLPESWNEDPIVWCFPYFRSLEIEFTKSQIVSAIPGTFFCAWYASKKHWLANNILGLAFCIQGIEMLSLGSFKTGAILLAGLFVYDIFWVFFTPVMVSVAKSFDAPIKLLFPTADAARPFSMLGLGDIVIPGIFVALALRFDVSRGKKGQYFKSAFLGYTVGLVLTIVVMNWFQAAQPALLYIVPSVIGFLAAHCIWNGDVKPLLAFDESKTAATSEEESDAKITKKVE	signal peptide peptidase [Pyrus ussuriensis x Pyrus communis]
KAB2629595.1	MKNVERIANIALAGLTLAPLVVKVDPNLNVVLTACLTVFVGCYRSVKPTPPSETMSNEHAMRFPFVGSAMLLSLFLLFKFLSKDLVNAVLTCYFFVLGIIALSATLLPAIAQYLPESWNEDPIVWRFPYFRSLEIEFTKSQIVSAIPGTFFCAWYASKKHWLANNILGLAFCIQGIEMLSLGSFKTGAILLAGLFVYDIFWVFFTPVMVSVAKSFDAPIKLLFPTADAARPFSMLGLGDIVIPGIFVALALRFDVSRGKKGQYFKSAFLGYTVGLVLTIVVMNWFQAAQPALLYIVPSVIGFLAAHCIWNGDVKPLLAFDESKSAVISEEESDPKTIKKVE	signal peptide peptidase [Pyrus ussuriensis x Pyrus communis]
XP_048437737.1	MKNVERIANIALAGLTLAPLVVKVDPNLNVVLTACLTVFVGCYRSVKPTPPSETMSNEHAMRFPFVGSAMLLSLFLLFKFLSKDLVNAVLTCYFFVLGIIALSATLLPAIARYLPESWNKDPIVWHFPYFRSVEIEFTKSQIVAAIPGTFFCAWYASKKHWLANNILGLAFCIQGIEMLSLGSFKTGAILLAGLFVYDIFWVFFTPVMVSVAKSFDAPIKLLFPTADAARPFSMLGLGDIVIPGIFVALALRFDVSRGKRGQYFKSAFLGYTVGLVLTIVVMNWFQAAQPALLYIVPSVIGFLAGHCIWNGDVKPLLAFDESKTAATSEEESDAKITKKVE	signal peptide peptidase [Pyrus x bretschneideri]
XP_050264715.1	MKSVERIANVALAGLTLAPLVMKVDPNLNVILTASLTVFVGCYRSVKPTPPSETMSNEHAMRFPFVGSAMLLSLFLLFKFLSKDLVNAVLTCYFFVLGIVALSATLLPAIKRYLPTHWNQDVISWRFPYFRSLDVEFTRSQIVAAIPGTFFCAWYASQKHWLANNILGLSFCIQGIEMLSLGSFKTGAILLAGLFVYDIFWVFFTPVMVSVAKSFDAPIKLLFPTADTARPYSMLGLGDIVIPGIFVALALRFDVSRGKHSQYFRSAFLGYSVGLVLTIVVMNWFQAAQPALLYIVPCVIGFLAAHCIWNGEVKPLLAFDESKAANSSEESSDSDANSSKKEE	signal peptide peptidase [Quercus robur]
KAK7825180.1	MKSVERIANVALAGLTLAPLVMKVDPNLNVILTASLTVFVGCYRSVKPTPPSETMSNEHAMRFPFVGSAMLLSLFLLFKFLSKDLVNAVLTCYFFVLGIVALSATLLPAIKRYLPTHWNQDVISWHFPYFRCIMIFFLHLSYTALDVEFTRSQIVAAIPGTFFCAWYASQKHWLANNILGLSFCIQGIEMLSLGSFKTGAILLAGLFVYDIFWVFFTPVMVSVAKSFDAPIKLLFPTADTARPYSMLGLGDIVIPGIFVALALRFDVSRGKHSQYFRSAFLGYSVGLVLTIVVMNWFQAAQPALLYIVPSVIGFLAAHCIWNGEVKPLLAFDESKAANSSEESSDSDANSSKKLE	signal peptide peptidase [Quercus suber]
KAJ7958595.1	MKNAERIANFALAGLSLAPLVVNINPNLNVILTACLAVYVGCYRSVKPTPPSETMSKEHAMRFPFVGSAMLLSLFLLFKFLSKDVVNAVLTCYFFVLGIVALSATLLPYIKHYFPKHWNEDLIIWHFPYFRFLEIEFTRSQIVAAIPGTFFCAWYVLEKHWLANNILGLAFCIQGIEMLSLGSFKTGAILLAGLFVYDIFWVFFTPVMVSVAKSFDAPIKLLFPTADSARPFSMLGLGDIVIPGIFVALALRFDVSRGKDSRYFKSAFLGYTFGLVLTIIVMNWFQAAQPALLYIVPAVIGFLAAHCTWNGDVKQLLEFDESKTAISSQEETDAKSSNKKVE	signal peptide peptidase [Quillaja saponaria]
KAJ7965987.1	MKNAERFANFALAGLSLAPLVVKVDPNLNVILTACLTVYVGCYRSVKPTPPSETMSNEHAMRFPFVGSAMLLSLFLLFKFVSKDLVNAVLTCYFFVLGIVALSATLLPHIKHYLPKHWNDNLIKWQFPYFRSLEIEFTRSQIFAAIPGFFFCAWYASQKHWLANNVLGLAFCIQGIEMLSLGSFKTGAILLAGLFVYDIFWVFFTPVMVSVAKSFDAPIKLLFPTADSARPFSMLGLGDIVIPGIFVALALRFDVSRGKDSQYFKSAFLGYTVGVVLTIIVMNWFQAAQPALLYIVPSVIGFLAAHCIWNGDVKQLLEFDESKTAISSQEESDTKSSKKDE	signal peptide peptidase [Quillaja saponaria]
XP_018442074.1	MKNCERIANLALAGLTVAPLVVNVNPNLNVVLTACLTVYVGCFRSVKDSPPTETMSKEHAMRFPLVGSAMLLSLFLLFKFLSKDLVNAVLTAYFFVLGIVALSATLLPAISRFLPKPWNDNLIVWRFPYFKSLEVEFTKSQVVAGIPGTFFCAWYAWKKHWLANNILGLSFCIQGIEMLSLGSFKTGAILLVGLFFYDIFWVFFTPVMVSVAKSFDAPIKLLFPTGDALRPYSMLGLGDIVIPGIFVALALRFDVSRRSKPQYFTSAFVGYVAGVVLTIVVMNWFQAAQPALLYIVPAVIGFLASHCIWNGDIKPLMAFDESSKSSEEESKSSEGEVNKSHAE	signal peptide peptidase [Raphanus sativus]
XP_018456343.1	MKNCERIANLALAGLTVAPLVVQVNPNLNVVLTACLTVYVGCFRSVKDSPPTETMSKEHAMRFPLVGSAMLLSLFLLFKFLSKDLVNAVLTAYFFVLGIVALSATLLPGISRFLPKPWNDNLIVWRFPFPYFKSLEVEFTKSQVVAGIPGTFFCAWYAWKKHWLANNILGLSFCIQGIEMLSLGSFKTGAILLVGLFFYDIFWVFFTPVMVSVAKSFDAPIKLLFPTGDALRPYSMLGLGDIVIPGIFVALALRYDVSRRSQPKYFTSAFVGYVVGVVLTIVVMNWFQAAQPALLYIVPAVIGFLASHCLWNGDIKPLLAFDESSKSTEEEVSKKTHEE	signal peptide peptidase [Raphanus sativus]
XP_018481140.2	MKNCERIANLALAGLTLAPLVVRVNPNLNVVLTACLTVFVGCFRSVKDSPPTETMSKEHAMRFPLVGSAMLLSLFLLFKFLSKDLVNAVLTAYFFVLGTVALSATLLPAISRFLPNLWNDVVTVWTFPYFKSLEVEFTKSQVVAGIPGFFFCAWYAWKKHWLANNILGLSFCIQGIEMLSLGSFKTGGILLVGLFFYDIFWVFFTPVMVSVAKSFDAPIKLLFPTGDALRPYSMLGLGDIVIPGIFVALALRFDVSRRSKPQYFTSAFVGYVAGVVLTIVVMNWFQAAQPALLYIVPAVIGFLASHCIWNGDIKPLMAFDESKSTEGEVDKAHEE	signal peptide peptidase [Raphanus sativus]
GBF93215.1	MAQLLPRTAAGALPGLRQPMRPRVALAAARRAAQPRRSPRPARAGGGGGGGGDAEGRPAADAPAAAAAAAASGLIAAPPSAAQWRWEASDDALSAYAALAAVLAIGALPQLHSQPWADLPYFIALAVTTIYIGSHRAVTSTTRQQISFKEGLLAPIVLSASLFGLYLVLRYTDFDLQTLLTGYFWLLTATAVAGAGGPMLRRAGDAVRQPVAEFEVPEGLLLDESGATVTRASLRPSDAAAVALGVGIATLGVHSPSFTLNNMVACLVATELLQLLGIRSFRAAALLLTGLLAYDAFWVFASPSVIGENVMLAVATSDQVTGPTRLLFPRIPGGGGEAADFPFSLLGLGDVCLPGLLAALALRYDATRSTDMRARASAAAAAIADALGSMEPGSSGKQM…	signal peptide peptidase [Raphidocelis subcapitata]
GBF87555.1	MAEAKASEKPPSPLGRAWAGARRFGRTALLLGGAAYVGTGLYAVSRQYATFLEYVTLPPSFYLELDFEGGALTERARSDPIALLGGGPPQMELAKALQVLDEAKADPRVTGLLALLGARERFQGGLAQIQELRAALIDFRLNAGARAPTVAHAFTFGEGGTNATALVYLASAFDRAFVSPGGMCSLLGFDATALFFKRALDRLGVAPSVFRREEFKAAASPLVNDRYDPNHRANTEALLGDLAAQVVAGIASGRRLDAAAVEAAMARAPLSAPAAVAAGLLDGAAHRDALRAELEARAEAARPAAEAALREARRGRGPAGPAGPAGPAGPAGPAGPAGGGGGGGAAAAPPLVMPFEARKNPLTGGPAVGAQRYLASLQWQRLSSLSARASAAARSSVGG…	signal peptide peptidase [Raphidocelis subcapitata]
XP_013325350.1	MTTVSPFAEFLGQVLYQFEIIRPLLPTYGHLILSALFPIYTGAHASLSRPSSAAKPPKKIKDESGDEDEDEGKDNLQKMEGLEPSDALMFPLMAGLTLGGLYLIIKWLEDPAILNKILSWYFSQVGIFFATAFLKDGLLVLRSFVFPSRYRSGGRIWKAKQSQHIFAVVEEEDNPNQQSVHVRHSPLPGILGAIPLPSLVLSFLWFCRGLAYQKVTLRAHVRGVLDIKSRFGLLDATGGAIALSAVAYFAFVTKPWWLTNLLGFSFCYGALQFMSPSTFWTGSLILGSLFLYDIYFVFFTPLMVTVATKLDVPIKLLIPRPPSPDEAPDTISLAMLGLGDIVIPGMMVGLALRYDLFLYYKRKGIQKAQAAGTGEKFIKPQYQTATGGWGERFWARQKP…	Signal peptide peptidase [Rasamsonia emersonii CBS 393.64 CBS 393.64]
JAP80272.1	MAGPADDVIAQVNESLKEAVKNETTKFQPTPAGQAVAYTSIMLMAFLPIVLGAFKSVTHQRKQKESGEKPETMTRKDAAMFPVIASGALFGLYIFFKLFSKEYINLLLTGYFFLLGVLAMAHILSPAFSRVLRSLLPSHFYRWEYRISFQRWSTTQTDECEEYFDYRFSYDDVACWIFCCLFGIWYLWKKHWVANNLFGLAFAVNGVELLHINTVATGCILLGGLFVYDIFWVFGTDVMVTVAKSFEAPIKLVFPQDFLESGFAGKHFAMLGLGDIVIPGIFIALLLRFDSSLNRQRNLYFVSSFVAYVLGLALTIFIMVYFNHAQPALLYLVPACTGVPLTVAAIMGDITAMFKYEDHPAEEKASGADEQLEREADGDSDQKTPKASPVSAKKNSRKEK	signal peptide peptidase [Rhipicephalus appendiculatus]
XP_037271118.2	MAGPADDVIAQINESLKDAVKNETTKFKPTPAGQAVAYTSIMLMAFFPIVLGAFKSVTHQRKQKESGEKPETMTRKDAAMFPVIASGALFGLYIFFKLFSKEYINLLLTGYFFLLGVLAMAHILSPAFSRVLRKLLPSHFYRWEYRISFQRWSTTQTDECEEYFDYRFSYDDVACWIFCCLFGVWYLWKKHWVANNLFGLAFAVNGVELLHINTVATGCILLGGLFVYDIFWVFGTDVMVTVAKSFEAPIKLVFPQDFLESGFAGKHFAMLGLGDIVIPGIFIALLLRFDSSLNRQRNLYFVSSFVAYVLGLALTIFIMVYFNHAQPALLYLVPACTGVPLTVAAIMGDITAMFKYEDHPADEKASGTDEQLEREADGDSDQKTPKASPASAKKNSRKEK	signal peptide peptidase [Rhipicephalus microplus]
MAA22899.1	MAGPADDVIAQVNESLKEAVKNETTKFQPTPAGQAVAYTSIMLMAFFPIVLGAFKSVTHQRKQKESGEKPETMTRKDAAMFPVIASGALFGLYIFFKLFSKEYINLLLTGYFFLLGVLALAHILSPAFSRVLRSLLPSHFYRWEYRISFQRWSTTQTDECEEYFDYRFSYDDVACWIFCCLFGIWYLWKKHWVANNLFGLAFAVNGVELLHINTVATGCILLGGLFVYDIFWVFGTDVMVTVAKSFEAPIKLVFPQDFLESGFAGKHFAMLGLGDIVIPGIFIALLLRFDSSLNRQRNLYFVSSFVAYVLGLALTIFIMVYFNHAQPALLYLVPACTGVPLTVAAIMGDITAMFKYEDHPAEEKAAGADEQLEREADGDSEQKTPQASPVSAKKNSRKEK	signal peptide peptidase [Rhipicephalus zambeziensis]
KEP47155.1	MTSLDMNTLLSSSALVGLATLSVYAGSVGSYSARVETKCLPTTTIREATPLRNGVSLQTRHALVGVAVVMLSVPVYLFIGPDPMTKLIRFMYCIVSVNSLCWTSASLTRFLLGTERYQRIPRIRLVLDETRLFLDLEYHSTRSDPPTMSTLQGIRLTTVVYSLISLAASISHMFSDSKSIYMSNLLMLSLAHVDMSLVKPSRFRTVCIFLALTPMLFSWPALSLGYGTLAVSETPNLNNPSQLLIPTTLGRPTPVMILSALDIIFPGKLVAFAYRLDAHLLDQGKRGPVTYFGTTLVAYAVALSIAIGTMYTFGIAQLASLYISPICFLTFVGAALFRSEWTYVWGWKEGVEEDVSGVEIGKGGEDKRFG	signal peptide peptidase [Rhizoctonia solani 123E 123E]
EUC54924.1	MTSLDMNTLLSSSALVGLATLSVYAGSVGSYSARVETKCLPTTTIREATPLRNGVSLQTRHALVGVAVVMLSVPVYLFIGPDPMTKLIRFMYCIVSVNSLCWTSASLTRFLLGTERYQRIPRIRLVLDETRLFLDLEYHSTRSDPPTMSTLQGIRLTTVVYSLISLAASISHMFSDSKSIYMSNLLMLSLAHVDMSLVKPSRFRTVCIFLALTPMLFSWPALSLGYGTLAVSETPNLNNPSQLLIPTTLSRPTPVMILSALDIIFPGKLVAFAYRLDAHLLDQGKRGPVTYFGTTLVAYAVALSIAIGTMYTFGIAQLASLYISPICFLAFVGAALLRSEWTYVWGWKEGVEEDVSGVEIGKGGEDKRFG	signal peptide peptidase [Rhizoctonia solani AG-3 Rhs1AP AG-3]
EUC54925.1	MAVIQHIDSVLTYGGLVALASASVYAGSLGSYKAPKPLKSQRPTDEDDSDDEEELSERLGASEAVLFPIIGSVVLGGLYLAFKYWGVDWINKFLGYYFCVMGTGCVWSCLLGATKRILGPRKYKSMPQYRIKFSSDAKPLFKFRLPTAILFPIAVIPSLSFFLSDPKSSLMTDILALSFSHTAMGTMKIDSLQTGCILLGGLFLYDIWWVFGTKVMVTVATSLTIPIKLLWPRSILTYLSILPRPEKWNSTMLLGLGDVVIPGLLVALAHRLDMHLRRKGMLKPSDEQTYFRAVMIGYAAGLSMAFAAMHVFRAAQPALLYLSPTCCLSFIFTALKRKEWAYVWNWEDGAEEEKERKEWEEKQKQKEDKSS	signal peptide peptidase [Rhizoctonia solani AG-3 Rhs1AP AG-3]
XP_048140067.1	MCIASRLEKEMKNCERIANIALAGLTLAPLVVKVDPNLNVILTACLTVYVGCYRSVKPTPPSETMSNEHAMRFPFVGSAMLLSLFLLFKFLSKDLVNAVLTCYFFVLGIIALSATLLPSIKRFLPHHWNEDVITWRFPYFRSLEIEFTRSQIVAAIPGTFFCAWYASKKHWLANNILGLAFCIQGIEMLSLGSFKTGAILLAGLFVYDIFWVFFTPVMVSVAKSFDAPIKLLFPTADTVRPFSMLGLGDIVIPGIFVALALRFDVSRGKESQYFKSAFFGYMAGVVLTIIVMNWFQAAQPALLYIVPAVIGCLAAHCLWNGDVKQLLEFDESKASASLQEDADAKAGKAE	signal peptide peptidase [Rhodamnia argentea]
ELB93783.1	MAKIPLNLPKPLADKLPDAFGGSGAGVVPVVRLQGMIASGGAGFGRALSAESVEEPLRRAFTTHGAKAVALLINSPGGSPTQSEYIAARIRQLATEHELPVLAFCEDVVASGGYWLACAADEIYATATSVVGSVGVISAGFGFSELIDRLGIERRLHSAGEAKARLDPFFAEKSEDVQWLEQIQEGIHDEFRDWVVGRRGDKLKADGAELFNGDVWLGRRAVELGIVDGIGTLREVVEKRFPDATLEMTGPRRSLFAKLGLPAGSWDDVAAAIVGAAGARVAWSRYGR	signal peptide peptidase [Rhodococcus wratislaviensis IFP 2016 IFP 2016]
XP_058196447.1	MKNHERVANLALAGLTVAPLVVKVDPNLNVILTACLTVYVGCYRSVKATPPSETMSNEHAMRFPLVGSAMLLSLFLLFKFVSKDLVNAVLTCYFFVLGIVALSATLLPAIRRFLPNHWNEDLIVWRFPYFRSLEVEFTRSQIIAGIPGTFFCAWYASQKHWLANNVLGLAFCIQGIEMLSLGSFKTGAILLCGLFVYDIFWVFFTPVMVSVAKSFDAPIKLLFPTADSARPFSMLGLGDIVIPGIFVALALRFDVSRGKKSQYFNSAFLGYAVGVVLTIIVMNWFQAAQPALLYIVPAVIGFLAVHCIWNGDVKQLLAFDESKTATSEDDDATSSKKVE	signal peptide peptidase [Rhododendron vialii]
XP_076268580.1	MTDTSPHELHVSILNMASSIRYIFAQVNENLTENAANNTGKTPSTPEGMAVAYGSLVVMAMLPIFFGSYRSVIYHKEKKPEKMTKKDAAIFPIMASCALFALYIVFKLFSKEYINLLLTGYFFFLGVLSLTHLLSPVIGKLVPAAIPNIPFHVTFKQGEGEAAQYLIDYRFTTYDVVSLAACLLVGAWYLLQKHWVANNLFGLAFAVNAVELLHLNNVVTGCILLCGLFFYDIFWVFGTDVMVTVAKSFEAPIKLVFPQDLLTNGLAANNFAMLGLGDIVIPGIFIALLLRFDHSLKRKTKTYFHATVVAYFLGLMATIFVMHIFKHAQPALLYLVPACLGTPLTLALVKGDLTAMFKYEDSHDEKEEKKKENKDTKQQSTGKKEKVK	signal peptide peptidase [Rhynchophorus ferrugineus]
KAJ4766166.1	MMGSRFFSLATFLFLLVVSGQFSGAAANDVESDDDDSPKLPGCSNKFQLVKVQNWVNGTKETTYVGLSARFGLILPKEASETQKHFAVLANPSNCCSNSSTKLENSVVVAKRGDCAFTIKAEIAQSGGASGLLVINDDEELYKMVCSENDTSINVTIPVVMIPKSAGENLTKSLSNGARVEILLYSPYRPIVDSSAVFLWIMAVGTIVCASLWAEWVACEQLDEQYNQLTHKHDGANTASYARQDPEKEILEINVKGAIVFLIAASAFLLLLFYFMSSWFVWLLIVLFCIGGTEGMHVCLVTVLSRVCKECGQKTVNLPIFGEVLLLSAIVFPFCGAFAVLWAVFQHASFAWIGQDILGICLMITVLQMARLPNIKVASALLCCAFIYDIFWVFISPLI…	signal peptide peptidase [Rhynchospora pubera]
KAJ4757605.1	MAIRSISPFSLYNGALFFVIFLLCIGSNIVSVLADGESMEDGSGPKYPGCSNEFRKVRVRIWLKGVEQPSELGMNARFGRVLPVSQDDAVNMQILLANPLTSCSKLSPLESTNAIVLATRGDCTFLEKAKAAQSSGAAGLLLVNTNEDLEEMVCSANDTASDVNIPVVMVSSSVGNKIKDSLQKNARVDLMLYTPNKPTFDIGIPVLWILAVGCTVCAALWEEYISCDEDDPEDGDDGVVQIKVYGAIVFVVVASVSLIVLFYFMSAAILWVVLVLFAIAAIEGMHFVAVTLITRVFKRCGQMKVKLPLIGEQLILTLIVLPICIIVAICWAVNQDSPNAYVGQNVMGICLLITVLQLAQLPNVMVAAALLGCAFFYDIFWVFISPLFFKESVMITVAK…	signal peptide peptidase [Rhynchospora pubera]
KAJ4778240.1	MESLWKLTYLLEPASLTLMSTAVFVTYASAARALDHGREMERNLDFSEASITLDRSQALMIPLASSCSLLLMFYLFSSFSQLVTAFTAVASGSALFFCLSPYVASLKTRLNLSDQFVFRCCSKSFTRPQALLLVSCISMVSAWLVSGHWVLNNILGISICITFVSHVRLPNIKICALLLVCLFVYDIFWVFFSEMFFGANVMVSVATQKASNPVHTVANTLSLPGLNLITKKLEMPVKLVFPRNLLGGIVPGSSAGDYMMLGLGDMAIPSMLLAFVLCFDHRKNKENDTSPFHGRKYVWYALAGYTVGLVTALAAGILSQSPQPALLYLVPSTLGPVMFLAWLRNEVKEIWEGSKPVLNEKARLLEA	signal peptide peptidase [Rhynchospora pubera]
KAJ4748570.1	MAIRSISPFSLYNGALFFVIFFLSIGSNIVSVLADGESMEDGSGPKYPGCSNEFRKVRVRIWLKGVEQPSELGMNARFGRVLPVSQDDAVKMQILLANPLTSCSKLSPLESTNAIVLATRGDCTFLEKAKAAQSSGAAGLLLVNTNEDLEEMVCSANDTASDVNISVVMVSSSVGNKIKDSLQKNARVDLMLYTPNKPTFDIGIPVLWILAVGCTVCAALWEEYISCDEDDPEDGDDGVVQIKVYGAIVFVVVASVSLIVLFYFMSAAILWVVLVLFAIAAIEGMHFVAVTLITRVFKRCGQMKVKLPLIGEQLILTLIVLPICIIVAICWAVNQDSPNAYVGQNVMGICLLITVLQLAQLPNVMVAAALLGCAFFYDIFWVFISPLFFKESVMITVAK…	signal peptide peptidase [Rhynchospora pubera]
KAJ4773677.1	MESLWKLTYLLEPASLTLMSTAVFVTYASAARALDHGREMERNLDFSEASITLDRSQALMIPLASSCSLLLMFYLFSSFSQLVTAFTAVASGSALFFCLSPYVASLKTRLNLSDQFVFRCCSKSFTRPQALLLVFCISMVSAWLVSGHWVLNNILGISICITFVSHVRLPNIKICALLLVCLFVYDIFWVFFSEMFFGANVMVSVATQKASNPVHTVANTLSLPGLNLITKKLEMPVKLVFPRNLLGGIVPGSSAGDYMMLGLGDMAIPSMLLAFVLCFDHRKNKENDTSPFNGRKYVWYALAGYTVGLVTALAAGILSQSPQPALLYLVPSTLGPVMFLAWLRNEVKEIWEGSKPVLNEKARLLEA	signal peptide peptidase [Rhynchospora pubera]
KAJ4744810.1	MDPVQRRGAPGAVLIWLLLLSSALPWLAMAGDTVQDDDTAPKIPGCANNFVLVKVQTWVDGHEDAEFVGVGARFGVPIESKEKRANRTKLSLADPADCCTPPSKVAGDVLLVHRGSCKFTEKARAAEASGASAILIVNHRKELYKMVCDQNETDLNINIAAVMLPKDAGISLEELLKEGHSVSLQLYSPERPAVDTAEVFLWLMAVGTILCASYWSACSAREASIEHEKLLKDGHEAALVNAQATGGSGVVDINTLSAILFVVAASFFLILLYKLMSYWFVELLVVLFCIGGVEGLQTCLVALLSLWFKRAGESFVKVPFFGAVSYLTLAVSPFCIVFAVLWAIYRRLSFAWIGQDILGIALIITVLQIVRVPNLKVGSVLLGCAFLYDIFWVFVSKWW…	signal peptide peptidase [Rhynchospora pubera]
KAJ4806042.1	MDPVQRPGAPGAVLIWLLLLSSALPWLAMAGDTVQDDDTAPKIPGCANNFVLVKVQTWVDGHEDAEFVGVGARFGVPIESKEKHANRTKLSLADPADCCTPPSKVAGDVLLVHRGSCKFTEKARAAEASGASAILIVNHRKELYKMVCDQNETDLNINIAAVMLPKDAGISLEELLKEGHSVSLQLYSPERPAVDTAEVFLWLMAVGTILCASYWSACSAREASIEHEKLLKDGHEAALVNAQATGGSGVVDINTLSAILFVVAASFFLILLYKLMSYWFVELLVVLFCIGGVEGLQTCLVALLSLWFKRAGESFVKVPFFGAVSYLTLAVSPFCIVFAVLWAIYRRLSFAWIGQDILGIALIITVLQIVRVPNLKVGSVLLGCAFLYDIFWVFVSKWW…	signal peptide peptidase [Rhynchospora pubera]
KAJ4818891.1	MMGSRFFSLATFLFLLVVSGQFSGAAANDVESDDDDSPKLPGCSNKFQLVKVQNWVNGTKETTYVGLSARFGLILPKEASETQKHFAVLANPSNCCSNSSTKLENSVVVAKRGDCAFTTKAEIAQSGGASGLLVINDDEELYKMVCSENDTSINVTIPVVMIPKSAGEKLTKSLSNGAKVEILLYSPYRPIVDSSAVFLWIMAVGTIVCASLWAEWVACEQLDEQYNQLTHKHDGANTGSYARQDPEKEILEINVKGAIVFLIAASAFLLLLFYFMSSWFVWLLIVLFCIGGTEGMHVCLVTVLSRVCKECGQKTVNLPIFGEVLLLSAIVFPFCGAFAVLWAVFQHTSFAWIGQDILGICLMITVLQMARLPNIKVASALLCCAFIYDIFWVFISPLI…	signal peptide peptidase [Rhynchospora pubera]
KAJ4798477.1	MAIRSISPFSLYNGALFFVIFLLSIGSNIVSVLADGESMEDGSGPKYPGCSNEFRKVRIRIWLKGVEQPSELGMNARFGRVLPVSQDDAVKMQILLANPLTSCSKLSPLESTNAIVLATRGDCTFLEKAKAAQSSGAAGLLLVNTNEDLEEMVCSANDTASDVNISVVMVSSSVGNKIKDSLQKNARVDLMLYTPNKPTFDIGIPVLWILAVGCTVCAALWEEYISCDEDDPEDGDDGVVQIKVYGAIVFVVVASVSLIVLFYFMSAAILWVVLVLFAIAAIEGMHFVAVTLITRVFKRCGQMKVKLPLIGEQLILTLIVLPICIIVAICWAVNQDSPNAYVGQNVMGICLLITVLQLAQLPNVMVAAALLGCAFFYDIFWVFISPLFFKESVMITVAK…	signal peptide peptidase [Rhynchospora pubera]
KAJ4751988.1	MGSRFFSLATFLFLLVVSGQFSGAAANDVESDDDDSPKLPGCSNKFQLVKVQNWVNGTKETTYVGLSARFGLILPKEASETQKHFAVLANPSNCCSNSSTKLENSVVVAKRGDCAFTTKAEIAQSGGASGLLVINDDEELYKMVCSENDTSINVTIPVVMIPKSAGEKLTKSLSNGAKVEILLYSPYRPIVDSSAVFLWIMAVGTIVCASLWAEWVACEQLDEQYNQLTHKHDEANTGSYARQDPEKEILEINVKGAIVFLIAASAFLLLLFYFMSSWFVWLLIVLFCIGGTEGMHVCLVTVLSRVCKECGQKTVNLPIFGEVLLLSAIVFPFCGAFAVLWAVFQHASIAWIGQDILGICLMITVLQMARLPNIKVASALLCCAFIYDIFWVFISPLIF…	signal peptide peptidase [Rhynchospora pubera]
KAJ4795053.1	MGSRFFSLATFLFLLVVSGQFSGAAANDVESDDDDSPKLPGCSNKFQLVKVQNWVNGTKETTYVGLSARFGLILPKEASETQKHFAVLANPSNCCSNSSTKLENSVVVAKRGDCAFTTKAEIAQSGGASGLLVINDDEELYKMVCSENDTSINVTIPVVMIPKSAGEKLTKSLSNGAKVEILLYSPYRPIVDSSAVFLWIMAVGTIVCASLWAEWVACEQLDEQYNQLTHKHDGANTGSYARQDPEKEILEINVKGAIVFLIAASAFLLLLFYFMSSWFVWLLIVLFCIGGTEGMHVCLVTVLSRVCKECGQKTVNLPIFGEVLLLSAIVFPFCGAFAVLWAVFQHASIAWIGQDILGICLMITVLQMARLPNIKVASALLCCAFIYDIFWVFISPLIF…	signal peptide peptidase [Rhynchospora pubera]
KAJ4810078.1	MAIRSISPFSLYNGALFFVIFLLSIGSNIVSVLADGESMEDGSGPKYPGCSNEFRKVRVRIWLKGVEQPSELGMNARFGRVLPVSQDDAVKMQILLANPLTSCSKLSPLESTNAIVLATRGDCTFLEKAKAAQSSGAAGLLLVNTNEDLEEMVCSANDTASDVNIPVVMVSSSVGNKIKESLQKNARVDLMLYTPNKPTFDIGIPVLWILAVGCTVCAALWEEYISCDEDDPEDGDDGVVQIKVYGAIVFVVVASVSLIVLFYFMSAAILWVVLVLFAIAAIEGMHFVAVTLITRVFKRCGQMKVKLPLIGEQLILTLIVLPICIIVAICWAVNQDSPNAYVGQNVMGICLLITVLQLAQLPNVMVAAALLGCAFFYDIFWVFISPLFFKESVMITVAK…	signal peptide peptidase [Rhynchospora pubera]
XP_002527044.2	MKNGERLANIALAGLTLAPLVVKVDPNLNVILTACLAVYVGCYRSVKPTPPAETMSNEHAMRFPFVGSAMLLSLFLLFKFLSKDLVNAVLTCYFFVLGIIALSATLLPAIKRYLPKHWNDDVITWHFPYFRSLEIEFTRSQIVASIPGTFFCAWYASQKHWLANNILGLAFCIQGIEMLSLGSFKTGAILLAGLFVYDIFWVFFTPVMVSVAKSFDAPIKLLFPTADAARPFSMLGLGDIVIPGIFVALALRFDVSRGKDSQYFKSAFLGYTAGVVLTIVVMNWFQAAQPALLYIVPAVIGFLAAHVIWNGEVKPLMEFDESKTAASTQESSESNSAKKVE	signal peptide peptidase [Ricinus communis]
BAN21195.1	MCHYLHSPLFKSNGSSMSNGESIGSIFPENVTDIKNNSMGRLPVTTEGMAVAYGSLIIMALFPIFFGSIRSVKHHKEQKESGEKPETMTQKDAAMFPIIASAALFGLYIFFQIFSKEYINLLLTGYFFILGILALCHLVSPVISSLVPAAIPKVPFHALFVRGKGSEAENLVDYEFTSHDVVCLFCCSLVGIWYLLKKHWIVNNLFGIAFAISGVELLHLNNVITGCILLCGLFVYDIFWVFGTNVMITVAKSFEAPIKLVFPQDLLEQGLRANNFAMLGLGDIVIPGIFIALLLRFDNSLKRNTNVYFYATFVAYFLGLVATIFVMHIFKHAQPALLYLVPACLGTPLLIALIRGDISALFQYEDHPSEESEGGKEIKKPNQKDKATSSSSSLSALPK…	signal peptide peptidase [Riptortus pedestris]
XP_024168468.1	MKNVERFANIALAGLTLAPLIVRVDPNLNVIFTACLTVFVGCYRSVKPTPPTETMSNEHAMRFPFVGSAMLLSLFLLFKFLSKDLVNAVLTCYFFVLGIIALSATLLPAIARYLPERWNKDLIIWHLPYFRSVEIEFTRSQIFAAIPGFFFCAWYASKKHWLANNILGLAFCIQGIEMLSLGSFKTGAILLAGLFVYDIFWVFFTPVMVSVAKSFDAPIKLLFPTADIQRPFSMLGLGDIVIPGIFVALALRFDVSRGKKGQYFKSAFLGYTVGLVLTIVVMNWFQAAQPALLYIVPAVIGFLATHCIWNGDVKPLLAFDESKTTTKSEADNVDKPNKKVE	signal peptide peptidase [Rosa chinensis]
XP_062024456.1	MKNVERFANIALAGLTLAPLVVRVDPNLNVIFTACLTVFVGCYRSVKPTPPTETMSNEHAMRFPFVGSAMLLSLFLLFKFLSKDLVNAVLTCYFFVLGIIALSATLLPAIARYLPERWNKDLIIWHLPYFRSVEIEFTRSQIFAAIPGFFFCAWYASKKHWLANNILGLAFCIQGIEMLSLGSFKTGAILLAGLFVYDIFWVFFTPVMVSVAKSFDAPIKLLFPTADIQRPFSMLGLGDIVIPGIFVALALRFDVSRGKKGQYFNSAFLGYTVGLVLTIVVMNWFQAAQPALLYIVPAVIGFLATHCIWNGDVKPLLAFDESKTTTKSEADNVDKPNKKVE	signal peptide peptidase [Rosa rugosa]
KAJ6764373.1	METLWKLLYLLEPAPVTLIVTAVAVTFGSAFRALNYGKEMERNLDLSEASITLDRSQALMIPVMSSCSLLLMFYLFSSVSQLLTVFTAIASVSSLFFCFSPFVAYIKSRYGLADPFVSRCCAKSFTRIEGLLLLSCFLIVAAWLVSGHWILNNLLGISICIAFVSHVRLPNMKICAMLLACLFVYDIFWVFFSERFFGANVMVSVATQQASNPVHTVANSLSLPGLQLITKKLELPVKIVFPRNLFSSSAPGGNTTDFMMLGLGDMAIPAMLLALVLCFDYRKSRDPVNLFDLHSSKGHKYIRYALPGYAIGLVFALAAGVLTHSPQPALLYLVPSTLGPVTAASWFRRELPELWEGSMSNVSDKARQIEV	SIGNAL PEPTIDE PEPTIDASE [Salix koriyanagi]
KAJ6695437.1	MDMQKLCFVITVTAVISLVCYPSSVTAGDIVHDDNLAPKKPGCENDFVKVQTWVDGVEDAEFVGVGARFGTTIVSKEKNANQIRLTLSDPLDCCSAPKHKLDGDVIMVHRGHCKFTTKANNAQTAGASALLIINNQKELYKMVCEPDETDLDIHIPAVMLPQDAGSSLEKMLLTNSSVSVQLYSPKRPLVDIAEVFLWLMAVGTILCASYWSAWSAREAAIEQGCCG	SIGNAL PEPTIDE PEPTIDASE [Salix koriyanagi]
KAJ6764374.1	METLWKLLYLLEPAPVTLIVTAVAVTFGSAFRALNYGKEMERNLDLSEASITLDRSQALMIPVMSSCSLLLMFYLFSSVSQLLTVFTAIASVSSLFFCFSPFVAYIKSRYGLADPFVSRCCAKSFTRIEGLLLLSCFLIVAAWLVSGHWILNNLLGISICIAFVSHVRLPNMKICAMLLACLFVYDIFWVFFSERFFGANVMVSVATQQASNPVHTVANSLSLPGLQLITKKLELPVKIVFPRNLFSSSAPGGNTTDFMMLGLGDMVCKDFLLVFWHGIFQVNKKCTFPPTKMQQCGCI	SIGNAL PEPTIDE PEPTIDASE [Salix koriyanagi]
KAJ6723666.1	MRLLPHITLSLLPLQHKQEKKQIQYLSAFQIWVSIFSFHSHPWRFLQEEFALFTQSSFAFSFLTSLSFAEEASHDGDSPKFPGCDHPYNLVKVKNWVNGAGGETLTGITARFGALLPKEEKNGVRLTAAFSNPLNSCSPSSSKLSGSVAIAVRGDCDFTTKAKVAQSGGAAALLVINDNEELAEMGCEKDSSAQDISIPVVLIPKSGGESLNRSILDGQKVDLLLYAPVRPPVDLSVIFLWMMAVGTVVCASLWSEISGPEEAGERYNELSPKETSNVSAFIAEKDYLDIDVKSAVVFVITASAFLLLLYFFMSSWFVWLLIVLFCIGGIEGMHNCITTVILRICKNCGRKKLKLPLLGETSLLSLIVLFCCVAFAIFWATNRQASYSWAGQDILGICL…	SIGNAL PEPTIDE PEPTIDASE [Salix koriyanagi]
KAJ6695436.1	MDMQKLCFVITVTAVISLVCYPSSVTAGDIVHDDNLAPKKPGCENDFVLVKVQTWVDGVEDAEFVGVGARFGTTIVSKEKNANQIRLTLSDPLDCCSAPKHKLDGDVIMVHRGHCKFTTKANNAQTAGASALLIINNQKELYKMVCEPDETDLDIHIPAVMLPQDAGSSLEKMLLTNSSVSVQLYSPKRPLVDIAEVFLWLMAVGTILCASYWSAWSAREAAIEQDKLLKDAVDEISNEKAVGFSTVVDINTTSAVLFVVIASCFLVILYKLMSYWFIELLVVLFCIGGVEGLQTCLVALLSSSRSVNVLNGAIMYLKVLPGQFYEAGYPWMLVVGLLEYFLPVQWSRTKVTIIVQGIALIITVLQIVHVPNLKVGTVLLGCAFLYDIFLGVCF	SIGNAL PEPTIDE PEPTIDASE [Salix koriyanagi]
KAJ6747975.1	METLWKLLYLLEPAPVTLIVTAVAVTFGSAFRALNYGKEMERNLDLSEASITLDRSQALMIPVMSSCSLLLMFYLFSSVSQLLTVFTAIASVSSLFFCLSPFVAYIKSCYGLADPFVSRCCAKSFTRIEGLLLLSCFLIVAAWLVSGHWILNNLLGISICIAFVSHRDFLVPMSWYLWRLSKHRNPVHTVANSLSLPGLQLITKKLELPVKIVFPRNLFSSSAPGGNTTDFMMLGLGDMAIPAMLLALVLCFDYRKSRDPVNLFDLHSSKGHKYIWYALPGYAIGLVFALAAGVLTHSPQPALLYLVPSTLGPVTAASWFRRELPELWEGSMSNVSDKARQIEV	SIGNAL PEPTIDE PEPTIDASE [Salix purpurea]
KAJ6705553.1	MDLQKLCFVITVTAVISLVCYPSSVTAGDIVHDDNLAPKKPGCENDFVLVKVQTWVDGVEDAEFVGVGARFGTTIVSKEKNANQIRLTLSDPLDCCSAPKHKLDGDVIMVHRGHCKFTTKANNAQTAGASALLIINNQKELYKMVCEPDETDLDIHIPAVMLPQDAGSSLEKMLLTNSSVSVQLYSPKRPLVDIAEVFLWLMAVGTILCASYWSAWSAREAAIEQDKLLKDAVDEIPNEKAVGFSTVVDINTASAVLFVVIASCFLVILYKLMSYWFIELLVVLFCIGGVEGLQTCLVALLSRWFKHAGESYVKVPFFGALSYLTLAVAPFCIAFAVVWAVYRTASFAWIGQDILGIALIITVLQIVHVPNLKVGTVLLGCAFLYDIFWVFVSKKVFHE…	SIGNAL PEPTIDE PEPTIDASE [Salix purpurea]
KAJ6679689.1	MVVLASSFCFGSAGDIVHQDDVAPKRPGCENNFVLVKVPTYINGVEDIEYVGVGARFGLTLESKEKHANLSTLVLADPPDCCSKPRNKLSREVILAHRGNCSFTTKANIAEDAGASAILIINNRTELFKMVCEANETDVKIGIATVMLPQDAGASLEKYLASSSTVKVQLYSPRRPVVDVAEVFLWLMAVGTILCASYWSAWSAREAAIEQDKLLKDGSDEFVNMDGVHSSGIVNINTASAILFVVIASCFLIMLYKLMSYWFIEVLVVLFCIGGVEGLQTCLVALLSCFRWFQPAGESFVKVPFFGAVSYLTLAVSPFCIAFAVVWAVFRRVSFAWIGQDILGIALIITVLQIVRVPNLKVGTVLLSCAFLYDIFWVFVSKWWFKESVMIVVARGDKS…	SIGNAL PEPTIDE PEPTIDASE [Salix purpurea]
KAJ6686932.1	MDFPSKRRRSRSLHAILLFCLLFLIGLSFAEEASHDGDSPKFPGCDHPYNLVKVKNWANSVEGETFSGITARFGAFLPKEEKNSNILTVVLSNPLNGCSPSSSKLSGSIATVVRGGCDFTTKAEIAQSEGAAALLVINDEEELAEMGCEKGSSAQDISIPVVLIPKSGGQYLNKSIVDGQKVELLFYAPVRPPVDFSVIFLWIMAVGTVVCASVWSEIATSEETNERYNELSPKETANASAFKDDTEKEVIDINVKSAIVFVITASAFLLLLYFFMSSWFVWLLIVLFCFGGIEGMHNCITTVILRLCRNCGRKKLNLPLFGETSLFSLFVLICCVVFAIVWAINRQASYSWAGQDILGICLMITVLQVARLPNIKVATVLLCCAFVYDIFWVFLSPII…	SIGNAL PEPTIDE PEPTIDASE [Salix purpurea]
KAJ6761368.1	METLWKLLYLLEPTPATLIVAAVAVTFGSAYRALNYGKEMERNRGRSEASITLDSSQALMIPIMSSCSLLLMFYLFLSVSQLLTAFTANASVSSFFFCLSPLVAYIKSRYGLADPLVSRCCAKSFTRIQGLLLVSCFLTIAAWLVSGHWILNNLLVVMQQASNPVHTVANSLSLPGLQLITKKLELPVKIVFPRNLLGLTASGGNATNSMMLGLGDMVW	SIGNAL PEPTIDE PEPTIDASE [Salix purpurea]
KAJ6761370.1	METLWKLLYLLEPTLATRIVTAVAVTFGSAYRALNYGKEMERNRGRSEASITLDRSQALMIPIMSSCSLLLMFYLFSSVSQLLTAFTANASVSSFFFCLSPLVAYIKSRYGLADPLVSRCCAKSFTRIQGLLLVSCFLTIAAWLVSGHWILNKLLVVMQQASDPVHTVANSLSLPGLQLITKKLELPVKIVFPRNLLGLTASGGNATNSMMLGLGDMVW	SIGNAL PEPTIDE PEPTIDASE [Salix purpurea]
KAG5231935.1	MAFSSRRIRSLHTIVFCIFFLTSLSFAEEASHDGDSPKFPGCDHPYNLVKVKNWVNGAGGETLTGITARFGALLPKEEKNGVRLTAAFSNPLNSCSPSSSKLSGSVAIAVRGDCDFTTKAKVAQSGGAAALLVINDNEGCSLFRFGPSALCTVRPPVDLSVIFLWMMAVGTVVCASLWSEISGPEEAGERYNELSPKETSNVSAFIAEKDYLDIDVKSAVVFVITASAFLLLLYFFMSSWFVWLLIVLFCIGGIEGMHNCITTVILRICKNCGRKKLKLPLFGETSLLSLIVLFCCVAFAIFWATNRQASYSWAGQDILGICLMITVLQVARLPNIKVATVLLCCAFVYDIFWVFLSPIIFHQSVMIVVARGDNSGGETIPMLLRIPRFADPWGGYDMI…	signal peptide peptidase [Salix suchowensis]
KAG5249336.1	MDLQKLCSVITVTAVISLVCYPSSVTAGDIVHDDNLAPKKPGCENDFVLVKVQTWVDGVEDAEFVGVGARFGTTIVSKEKNANQIRLTLSDPLDCCGAPKHKLDGDVIMVHRGHCKFTTKANNAQTAGASALLIINNQKELYKMVCEPDETDLDIHIPAVMLPQDAGSSLEKMLLTNSSVSVQLYSPKRPLVDIAEVFLWLMAVGTILCASYWSAWSAREAAIEQDKLLKDAVDEIPNEKAVGFSTVVDINTTSAVLFVVIASCFLVILYKLMSYWFIELLVVLFCIGGVEGLQTCLVALLSRWFKHAGESYVKVPFFGALSYLTLAVAPFCIAFAVVWAVYRTASFAWIGQDILGIALIITVLQIVHVPNLKVGTVLLGCAFLYDIFWVFVSKKVFHE…	signal peptide peptidase [Salix suchowensis]
KAG5238563.1	MKSCERIANLALAGLTLAPLFVKVDPNLNVILTACLTVYVGCYRSVKPTPPSETMSNEHAMRFPFIGSAMLLSLFLLFKFLSKDLVNAVLTCYFFVLGIVALSATLLPAIKRYLPKHWNDDVISWHFPYFRSLEIEFTKSQIVAAIPGTFFCAWYASQKHWLANNILGLAFCIQGIEMLSLGSFKTGAILLAGLFVYDIFWVFFTPVMVSVAKSFDAPIKLLFPTGNTARPFSMLGLGDIVIPGIFVALALRFDVSRGKDSQYFKSAFLGYTAGVVLTIIVMNWFQAAQPALLYIVPAAIGFLAAHVIWNGEVKPIMEFDESKTAASSEEGNETSSSKKEE	signal peptide peptidase [Salix suchowensis]
KAG5253964.1	MKNRERIANFALAGLTLAPLFVKVDPNLNVILTAGLTVYVGCYRSVKPTPPSETMSNEHAMRFPFVGSAMLLSLFLLFKFLSKDLVNAVLTCYFFVLGIVALSATLLPAIKRYLPKRWNDDVISWHFPCFRSLDIEFTRSQIVAAIPGTFFCAWYASQKHWLANNILGLAFCIQGIEMLSLGSFKTGAILLAGLFVYDIFWVFFTPVMVSVAKSFDAPIKLLFPTADTARPFSMLGLGDIVIPGIFVALALRFDVSRGKDSQYFKSAFIGYTAGLVLTIIVMNWFQAAQPALLYIVPAVIGFLAAHVLWNGEVKPLMEFDESKTAASSQEDGETTSSSKKVE	signal peptide peptidase [Salix suchowensis]
KAG5230686.1	MERNRGWSEASITLDRSQALMIPIMSSCSLLLMFYLFSSVSQLLTAFTANASVSSFFFCLSPLVAYIMSRYGLADPLVSRCCAKSFTRIQGLLLVSCFLTIAAWLVSGHWILNNLLGISICIAFVSHFQTSKYVLFSLHACLYMTLVMQQASNPVHTVANSLSLPGLQLITKKLELPVKIVFSRILLGLTASGGNATNSMMLGLGDMAIPAMLLALVLRFDYRKSRDPVNLLDLHSSKGHRYIWYVLPGYAIGLISNCISCWCSDSLIATCSSLAGAFYTRTCYSCVPELWEGSIMSNGGNDKARQIEV	signal peptide peptidase [Salix suchowensis]
KAG5231363.1	MNICKNIYVFMAVLASSFCFGSAGDIVHQDDVAPKRPGCENNFVLVKVPTYINGVEDIEYVGVGARFGLTLESKEKHANLSTLVLADPPDCCSKPRNKLSREVILAHRGNCSFTTKANIAEDAGASAILIINNRTELFKMVCEANETDVKIGIATVMLPQDAGASLENYLASSSTVKVQLYSPRRPVVDVAEVFLWLMAVGTILCASYWSAWSAREAAIEQDKLLKDGSDEFVNMDGVHSSGIVNINTASAILFVVIASCFLIMLYKLMSYWFIEVLVVLFCIGGVEGLQTCLVALLSCFRWFQPAGESFVKVPFFGAVSYLTLAVSPFCIAFAVVWAVFRRVSFAWIGQDILGIALIITVLQIVRVPNLKVGTVLLSCAFLYDIFWVFVSKWWFKESV…	signal peptide peptidase [Salix suchowensis]
KAG5251567.1	MDTYIKIYVLIALLASSFCLGSAGDIVHHDDVAPKRPGCENNFVLVKVPTWINGVEDIEYVGVGARFGLTLESKEKHANLFILALADPPDCCSKLKNKLSGEVILAHRGNCSFTTKANVAEDAGASAILIINNRTELFKMVCEVNETDVKIGIASVMLPQDAGASLEKYLTSSSSVKVQLYSPRRPVVDVAEVFLWLMAVGTILCASYWSAWSAREVAIEQDKLLKDGLDELIHVDGVHCSGIVNINTASAILFVVIASCFLVMLYKLMSYWFIEVLVVLFCIGGVEGLQTCLAALLSCFRWFQPAGESFVEVPFFGAVSYLTLAVSPCCIAFAVVWAIFRYISFAWIGQDILGVALIITVLQIVHVPNLKVGTILLSCAFLYDIFWVFVSKWWFKESV…	signal peptide peptidase [Salix suchowensis]
KAJ6703579.1	MDLQKLYFVITVTAVISLVCYPSSVTAGDIVHDDNLAPKKPGCENDFVLVKVQTWVDGVEDAEFVGVGARFGTTIVSKEKNANQIRLTLSDPLDCCSAPKHKLDGDVIMVHRGHCKFTTKANNAQTAGASALLIINNQKELYKMVCEPDETDLDIHIPAVMLPQDAGSSLEKMLLTNSSVSVQLYSPKRPLVDIAEVFLWLMAVGTILCASYWSAWSAREAAIEQDKLLKVIFWQYLQNNINLVLSFRKCTVVDINTTSAVLFVVIASCFLVILYKLMSYWFIELLVVLFCIGGVEGLQTCLVALLSRWFKHAGESYVKVPFFGALSYLTLAVAPFCITFAVVWAVYRTVSFAWIGQDILGIALIITVLQIVHVPNLKVGTVLLGCAFLYDIFWVFVSK…	SIGNAL PEPTIDE PEPTIDASE [Salix viminalis]
KAJ6672082.1	METLWKLLYLLEPAPVTLIVTAVAVTFGSAFRALNYGKEMERNLDLSEASITLDRSQALMIPVMSSCSLLLMFYLFSSVSQLLTVFTAIASVSSLFFCLSPFVAHIKSRYGLADPFVSRCCAKSFTRIEGLLLLSCFLIVAAWLVSGHWILNNLLGISICIAFVSHVRLPNMKICAMLLACLFVYDIFWVFFSERFFGANVMVSVATQQASNPVHTVANSLSLPGLQLITKKLELPVKIVFPRNLFSSSAPGGNTTDFMMLGLGDMAIPAMLLALVLCFDYRKSRDPVNLFDLHSSKGHKYIRHALPGYAIGLVFALAAGVLTHSPQPALLYLVPSTLGPVIAVSWFRRELPELWEGSMSNVSDKARQIEV	SIGNAL PEPTIDE PEPTIDASE [Salix viminalis]
UUT40722.1	MSSNIFRLADRLFNQPLLATESLAHSAATYVNNRLLGDVQAAVNFDKPKGEARSLLKVKDDIAIIPIMGGLTHRMTLIDAMCTGGLSSYEGLRRGFDEALADESIKTIVLHIDSGGGEASGCFELARHIMASRGQKKIIAYVDEFACSAAYALASSAEEIIASPDADVGSIGVIMVHQELTKAFEKNGVTINVIKAGEFKGMGSPFQALSEESKERLQKRINDTYATFTGFVAESRNLSEEAVKNTEANVYSAQEALELGLINSIMSQDDFLNYLQGSEEAPVSLNVNNSGEEMTEQEKQELEALRLQVAQMKAKEQEAALSDLTNKISASAEAFGFDAKEAATTILGAGLDNPLSVLFMNAMEGANQKLNETIASHASAMEEKESEITKLKETAGAVL…	signal peptide peptidase [Salmonella phage GSP193]
XJW10010.1	MSSNIFRLADRLFNQPLLATESLAHSAATYVNNRLLGDVQAAVNFDKPKGEARSLLKVKDDIAIIPIMGGLTHRMTFIDAMCTGGLSSYEGLRRGFDEALADESIKTIVLHIDSGGGEASGCFELARHIMASRGQKKIIAYVDEFACSAAYALASSAEEIIASPDADVGSIGVIMVHQELTKAFEKNGVTINVIKAGEFKGMGSPFQALSEESKERLQKRINDTYATFTGFVAESRNLSEEAVKNTEANVYSAQEALELGLISSIMSQDDFLNYLQGSEEAPVSLNVNNSGEEMTEQEKQELEALRLQVAQMKAKEQEAVLSDLTNKISASAEAFGFDAKEAATTILGAGLDNPLSVLFMNAMEGANQKLNETIASHASAMEEKESEITKLKETAGAVL…	signal peptide peptidase [Salmonella phage SLAM_phiST56]
WMI36779.1	MSSNIFRLADRLFNQPLLATESLAHSAATYVNNRLLGDVQAAVNFDKPKGEARSLLKVKDDIAIIPIMGGLTHRMTFIDAMCTGGLSSYEGLRRGFDEALADESIKTIVLHIDSGGGEASGCFELARHIMASRGQKKIIAYVDEFACSAAYALASSAEEIIASPDADVGSIGVIMVHQELTKAFEKNGVTINVIKAGEFKGMGSPFQALSEESKERLQKRINDTYATFTGFVAESRNLSEEAVKNTEANVYSAQEALELGLINSIMSQDDFLNYLQGSEEAPVSLNVNNSGEEMTEQEKQELEALRLQVAQMKAKEQEAALSDLTDKISASAEAFGFDAKEAATTILGAGLDNPLSVLFMNAMEGANQKLNETIASHASAMEEKESEIAKLKETAGAVL…	signal peptide peptidase [Salmonella phage SUT_S720]
XP_016642585.1	MFVFSDVRGMAHSCASLFWHFWETHSEFLHVELKILVITLTILYVSSHATLHRPASAQPRKKGKTPSSYGDENEEDDEKPNNIGGLQPSDAIVFPIMASVALVGMYYVIQYLRKADLLNLVMRWYTSVVSVGSLVTLYSHGLQLATSFVFPRYWTANGRAIYRVNQATRRHHVWEQGKAVNDQDTVEMPLGPLPYAKAPFRLPASAQNFLWELRGLFTEKWILEIKVHGILSEKMPLRFQHGLAAFMAVMTILVYNLTNSALLSNILGLAFCYATQQLLSPTKFVTGFLVLIGLFVYDIVMVFYTPFMITVATKVDAPVKLTIQTGSKSNLLGLGDIVIPGIMVALALRFDLWMYYQRKVRYVAVDAKTESSEEKKSDQLTQPTNPRRIAKRAQYTDVT…	Signal peptide peptidase [Scedosporium apiospermum]
KAK6066525.1	MANSTIGDVPAEGLTVTGNLTLFESFTQLPATLWKHQDLFILEAKIVFAALGCIYLGAHASLRRPPSASPPPKKKSKHGVVQKDEDQDEQFVQGLVASDAIMFPVLAGTVLVGLYYLIKWLEDPAIISKIMGVYFSIMSLGSMGKLFADTLHFITGFVFPEVWKGRNSKVYRFDGVKKCQYSLSESGKRVYDETKKTPFPGFLSARSFSEQRRNTFWELRHLFQEQWTIRLGMHGIGKQKFHVRLNDVLGAVTAIGASIFYQTTKSNFLSNIMGYAFSYVGIVTLSPTTFTIGSSVLFGLFFYDIYMVFYTPYMVTVATKLDVPIKLVFESNKRSSMLGLGDIVVPGIFIGLCLRFDHFLYYYRQQKLIPIELESAATSDDGAVVTNTETQRMVRKPKY…	signal peptide peptidase [Seiridium cupressi]
KAF7830136.1	MKSTERIANFALAGLTLAPLVVKVDPNLNVVLTACLAVFVGCYRSVKPTPPTETMSNEHAMRFPFVGSAMLLSLFLLFKFLSKDLVNAVLTSYFFVLGIVALSATLLPSIKRFLPKHWNEDVIVWRFPYFRSLEIEFTRSQIVAAIPGTFFCAWYASQKHWLANNILGLAFCIQGIEMLSLGSFKTGAILLAGLFVYDIFWVFFTPVMVSVAKSFDAPIKLLFPTSDSTRPFSMLGLGDIVIPGIFVALALRFDVSRGKQPQYFKSAFLGYTAGLVLTIIVMNWFQAAQPALLYIVPAVIGFLAAHCIWNGDVKQLLEFDESKATATPSEEESGARSSKKVE	signal peptide peptidase [Senna tora]
KAK4419621.1	MKYNERLANLALAGLTLAPLVVKVDPNLNVILTACLTVYVGCYRSVKPTPPSETMSNEHAMRFPLVGSAMLLSLFLLFKFLSKDLVNAVLTCYFFVLGVVALSATVLPAIKRFLPEPWNDNVINWRFPYIRSLEVEFTKSQIVAGIPGIFFCAWYASKKHWLANNILGLAFCIQGIEMLSLGSFKTGAILLTGLFVYDIFWVFFTPVMVSVAKSFDAPIKLLFPTSDSTRPFSMLGLGDIVIPGIFVALALRFDVSRGKESQYFKSAFVGYTVGLILTIIVMNWFQAAQPALLYIVPAVIGFLAAHCLWNGEVKPLLEFDESKTSSSEEADDAKSSKKEE	Signal peptide peptidase [Sesamum alatum]
KAK4441415.1	MKNKERLANLALAGLTIAPLFVKIDPNLNVILTASLTVYVGCYRSVKPTPPSETMSNEHAMRFPLVGSAMLLSLFFLFKFLSKDLVNAVLTCYFFVLGIAALSATLLPAIKRFLPKQWNDNPIIWHFPYFRSLEVEFTKSQLVAAIPGTFFCIWYASKKHWLANNILGLAFCIQGIEMLSLGSFKTGAILLAGLFVYDIFWVFFTPVMVSVAKSFDAPIKLLFPTADSARPFSMLGLGDIVIPGIFVALALRFDVSRGKESQYFKSAFVGYTVGLIVTIIVMNWFQAAQPALLYIVPGVIGFLAAHCLWNGEVKPLLAFDESKTSSGSEETDADSSKKAD	Signal peptide peptidase [Sesamum alatum]
KAL0371062.1	MKNNERLANLALAGLTLAPLLVKVDPNLNVILTACLTVYVGCYRSVKPTPPSETMSNEHAMRFPLVGSAMLLSLFLLFKFLSKDLVNAVLTCYFFVLGVAALSATVLPAIKRFLPKPWNDNVIIWRFPYIRSLEVEFTKSQVVAAIPGIFFCAWYASKKHWLANNILGLAFCIQGIEMLSLGSFKTGAILLTGLFVYDIFWVFFTPVMVSVAKSFDAPIKLLFPTADSTRPFSMLGLGDIVIPALALRFDVSRGKESQYFKSAFVGYTVGLILTIIVMNWFQAAQPALLYIVPAVIGFLAAHCIWNGEVKPLLEFDESKTSSSEEADDAKSSKKEE	Signal peptide peptidase [Sesamum angustifolium]
KAL0370316.1	MKNHERFANLALAGLTIAPLFVKIDPNLNVILTASLTVYVGCYRSVKPTPPSETMSNEHAMRFPLVGSAMLLSLFFLFKFLSKDLVNAVLTCYFFVLGIAALSATLLPAIKRFLPKPWNDNPIIWHFPYFRSLEVEFTKSQIVAAIPGTFFCIWYASKKHWLANNILGLAFCIQGIEMLSLGSFKTGAILLAGLFVYDIFWVFFTPVMVSVAKSFDAPIKLLFPTSDSARPFSMLGLGDIVIPGIFVALALRFDVSRGKESQYFKSAFVGYTVGLVVTIIVMNWFQAAQPALLYIVPGVIGFLAAHCLWNGEVKPLLAFDESKTSSASEETDADSSKKAD	Signal peptide peptidase [Sesamum angustifolium]
KAL0390770.1	MVSGVLVEKLRAGLANFLQWRNGRLTAIDELRVTELSFFSQQTDFYEVGNFNPNSENSFQTRPIWGCHFLDLGQLKLVLVGSGTGSVSSFEGSWKDRVLMYLLIFIILYLDFGCDSCSCFGEILRTVQNFSRFRMKNHERLANLALAGLTIAPTLREDRPKFKCHPDSFSNCETMSNEHAMRFPLVGSAMLLSLFFLFKFLSKDLVNAVLTCYFFVLGIAALSATLLPAIKRFLPKPWNDNPIIWHFPYFRSLEVEFTKSQIVAAIPGTFFCIWYASKKHWLANNILGLAFCIQGIEMLSLGSFKTGAILLAGLFVYDIFWVFFTPVMVSVAKSFDAPIKLLFPTSDSARPFSMLGLGDIVIPEEKSQYFKSAFVGYTVGLVVTIIVMNWFQAAQPALL…	Signal peptide peptidase [Sesamum calycinum]
KAL0389302.1	MKNTERLANLALAGLTLAPLVVKVDPNLNVILTACLTVYVGCYRSVKPTPPSETMSNEHAMRFPLVGTLEVEFTKSQVVAAIPGIFFCAWYASKKHWLANNILGLAFCIQGIEMLSLGSFKTGAILLTGLFVYDIFWVFFTPVMVSVAKSFDAPIKLLFPTADSTRPFSMLGLGDIVIPGIFVALALRFDVSRGKESQYFKSAFVGYTVGLILTIIVMNWFQAAQPALLYIVPAVIGFLAAHCIWNGEVKPLLEFDESKTSSSEEADDAKSSKKEE	Signal peptide peptidase [Sesamum calycinum]
KAL0460922.1	MKNNERLANLALAGLTIAPLFVKIDPNLNVILTASLTVYVGCYRSVKPTPPSETMSNEHAMRFPLVGSAMLLSLFFLFKFLSKDLVNAVLTCYFFMLGIAALSATLLPAIKRFLPKPWNDNPIIWHFPYFRSLEVEFTKSQIVAAIPGTFFCIWYASKKHWLANNILGLAFCIQAGLFVYDIFWVFFTPVMVSVAKSFDAPIKLLFPTSDSARPFSMLGLGDIVIPGIFVALALRFDVSRGKESQYFKSAFVGYTVGLVVTIIVMNWFQAAQPALLYIVPGVIGFLAAHCLWNGEVKPLLAFDESKTSSASEETDADSSKKAD	Signal peptide peptidase [Sesamum latifolium]
KAL0418461.1	MKNHERLANLALAGLTIAPLFVKIDPNLNVILTASLTVYVGCYRSVKPTPPSETMSNEHAMRFPLVGSAMLLSLFFLFKFLSKDLVNAVLTCYFFVLGIAALSATLLPAIKRFLPKPWNDNPIIWHFPYFRSLEVEFTKSQIVAAIPGTFFCIWYASKKHWLANNILGLAFCIQGIEMLSLGSFKTGAILLAGLFVYDIFWVFFTPVMVSVAKSFDAPIKLLFPTSDSARPFSMLGLGDIVIPGIFVALALRFDVSRGKEGQYFKSAFVGYTVGLVVTIIVMNWFQAAQPALLYIVPGVIGFLAAHCLWNGEVKPLLAFDESKTSSASEETDADSSKKAD	Signal peptide peptidase [Sesamum radiatum]
KAL0419512.1	MKNTERLANLALAGLTLAPLVVKVDPNLNVILTACLTVYVGCYRSVKPTPPSETMSNEHAMRFPLVGSAMLLSLFLLFKFLSKDLVNAVLTCYFFVLGVAALSATVLPAIKRFLPKPWNDNVVIWRFPYIRSLEVEFTKSQVVAAIPGIFFCAWYASKKHWLANNILGLAFCIQGIEMLSLGSFKTGAILLTGLFVYDIFWVFFTPVMVSVAKSFDAPIKLLFPTADSTRPFSMLGLGDIVIPGIFVALALRFDVSRGKESQYFKSAFVGYTVGLILTIIVMNWFQAAQPALLYIVPAVIGFLAAHCIWNGEVKPLLEFDESKTSSSEEADDAKSSKKEE	Signal peptide peptidase [Sesamum radiatum]
KAL0435336.1	MKNNERLANLALAGLTLAPLIVKVDPNLNVILTACLTVYVGCYRSVKPTPPSETMSNEHAMRFPLVGSAMLLSLFLLFKFLSKDLVNAVLTCYFFVLGVAALSATVLPAIKRFLPQPWNDNVIIWRFPYIRSLEVEFTKSQIVAAIPGIFFCAWYASKKHWLANNILGLAFCIQGIEMLSLGSFKTGAILLTGLFVYDIFWVFFTPVMVSVAKSFDAPIKLLFPTADSTRPFSMLGLGDIVIPGIFVALALRFDVSRGKESQYFKSAFVGYTVGLILTIIVMNWFQAAQPALLYIVPAVIGFLAAHCIWNGEVKPLLEFDESKTSSSEEAGDEKSSKKEE	Signal peptide peptidase [Sesamum radiatum]
KAL0437175.1	MYLLIFIILYLDFGCNSGSCFGEILRKVQKFSRFRMKNNERLANLALAGLTIAPLFVKIDPNLNVILTASLTVYVGCYRSVKPTPPSETMSNEHAMRFPLVGSAMLLSLFFLFKFLSKDLVNAVLTCYFFVLGIAALSATLLPAIKRFLPKPWNDNPIIWHFPYFRSLEVEFTKSQIVAAIPGTFFCIWYASKKHWLANNILGLAFCIQGIEMLSLGSFKTGAILLAGLFVYDIFWVFFTPVMVSVAKSFDAPIKLLFPTSDSARPFSMLGLGDIVIPGIFVALALRFDVSRGKESQYFKSAFVGYTVGLIVTIIVMNWFQAAQPALLYIVPGVIGFLAAHCLWNGEVKPLLAFDESKTSSASEETDADSSKKAD	Signal peptide peptidase [Sesamum radiatum]
KAK1747209.1	MPTALSAQRLGASAIIIYGSLSSRYSLNVTNSTNEDNGSSNNDAYTRDDYTIDDVKWPIDKQDYDCDNGQAFIPSDVFSNKLNFITSPGGYDDNNDDYLIGNSDNNMCVKYAADETTTFVSACESQRCLVTGKNVTDGGSDGNIKYEACCAWDFAIWLYQDTTLTVDEIKEVTIPAVYITMQQAMEFLDLMNGVSSNNDGDGGDNNNSGDPIVLSMYARDRPSVNSSAIIIWALGVFVAWLASYLSSSDYRSYAKAIRMKSHLVARAGGVGAVAATTAAGGQGGENVERPPPSPARHDGTPRSRSQSRERSTTATAASPPSESGERTIYRDDEDAAEAVITNRNVQPQHYQEEESLELDASHAIFFIVLASTSLLVLFFFKIFNVVKIFYAFGCSGAFA…	signal peptide peptidase [Skeletonema marinoi]
KAK1741293.1	MKPTLLLCCAAAALTASSSSAFQTTRLPNIRITSISTARSLFFNNNQGIQKQPIETEEEKQKRLKLERLAEIEAGEIRRQQRVSEDKLGYLFLFALQFLPLVGSDRYLSIAYFFGLAVTTVYLGGRQEVIDAPEKVTKQNALYAPVGASLAIGGLYFLLKNGLDPTSLYAVGVTIFGALCISDIGVPLLRNLFPTVDFGTAEIELPEVIAKKLDVDRLPIDGLITLGLGLLCTVVYWTPVALENKFLISNAIAWALGMVSLGAISLGSFQTGAILLAGLFCYDIFWVFGTDVMMTVATKVEAPVKFLYTAPPSDTPKDYPFSVLGLGDVVIPGLFVRFMAKVDEVLQPKNLSYFTTATFAYGAGLAACFGANEMFQNGQPALLYLDPSLVGSALACAAV…	signal peptide peptidase [Skeletonema marinoi]
KAK1742912.1	MGGVMVISNMRHVICAWDFAIWLYQNTTLTADEIKEVTIPAVYITMQQAMEFLDLMNGVSSNNDGGGDINNSGDPIVLSMYARDRPSVNSSAIIIWALGVFVAWMKSHLVARAGGVGAVAATTAAGGQGGENVERPPPSPARHDGTPRSRSQSREWSTTATAASPPSESGERTIYRDDDEDAAEAVITNRNVQPQHYQEEESLELDASHAIFFIVLASTSLLVLFFFKIFNVVKIFYAFGCSGAFAQVVLYPLLTRVFRKLRWKSPMRPMECLSEENATHVFGACMCITFLGTIKINAIRVAAILLTVTFFYDIFFVFVTPLLTKHGESIMVNVATSGGPPKADPSWCEKYPSSTECKGGRGVHVGTWGYCPSGLLLSFASRFDEAKRLMGLVSGGAGR…	signal peptide peptidase [Skeletonema marinoi]
KAK1744202.1	MPMNGYLDGIQFDFRDALTYQGPIYHPDTVQNQEEEIIGEPIPASQVAAYESGMQYLTVNFPSSADIYTRQIGNSYEELAVKAMDYGSFNDIMEGGSNQDATWSIRLRRYGPEDESVNQDGKKRVTKQARYGKNVRSPLTDERNAIFAMKDMVELFHGRVNLSKPDCKIYLFDGLKSAMVDDSTKCLARAIGKGPKVSIYAPKTRICVTTTPLCPIAAFTLCNVAQLRPHFTVLDPFAGSCASLLAAAHIATNSARPTKSQGGTVSIEVAHAGLVNRDDIVRDFETRSLDPPLDIIHGDCMLYETRQRARQAISQNSFDCIVTDPPYGIREAMTSGEDDGSSLPPLTQLFYAMGRDRAMGEPLLKVGGRLVAFIPVRKGETLEECLPELQAREEAGLVI…	signal peptide peptidase [Skeletonema marinoi]
XP_006362752.1	MMNSERLANIALAGLSLAPLVVNVDPNLNVVLTACLTVFVGCYRSVKPTPPSETMSKEHAMRFPLVGSAMLLSLFLLFKFLSKDLVNAVLTCYFFVLGIAAFSATLLPSIKRFLPEKWNEDLVIWHFPYFRSLEFEFTRSQIVAAIPGTMFCVWYAKQKHWLANNVLGLAFSIQGIEMLSLGSFKTGAILLAGLFVYDIFWVFFTPVMVSVAKSFDAPIKLLFPTSDLKRPFSMLGLGDIVIPGIFVALALRFDVSRGKGPQYFKSAFSGYAVGVISTIIVMNWFQAAQPALLYIVPAVIGFLAVHCIWNGDVKPLLEFDESKTQSTEEVAAEESKKVE	signal peptide peptidase [Solanum tuberosum]
KYG08697.1	MSKRRARRVWWLGAGALAAAASMAACTGRERAAPLPAPAAGRLDEPAVIEIDLSRGLPESASASLFGPPSGRTHAQLVRSLRELAEAESAKGFLVRLGSARLAFARAHEIGRILGDVRKAGRPIVCHADEYNNATMLLAAAACSKLWLSPAGQVDTVGIAAQLMFAKGLLDRLNVDVDFLQVGKFKGASEPFTREGASPEARQSLQSALGGLREAWLSGIVEGRGKQELREAVEDGPFAPEEAKARGLVDELGDVEAAIEDAKKLAGTELSVPRFGGAPRDPSLSRSLVDVFRSISGASTLGTPHVAVVPAIGGITMTASGMPLGSSDGIGERELGRIITRLTKDTSAKAVVLRIDSPGGSALASDLLWQKLMRLREEKPLVVSIGGMAASGGYYLACA…	Signal peptide peptidase [Sorangium cellulosum]
AUX48629.1	MPAPPSRSLEEPAVVEIDLSRGLPESATASIFGPPSGRTHMQLVRSLRPLAASEGAKGFLVRLGTARLAFARAHELGRIFGDVRKAGRPVVCHADEYNNATMLLAAAGCSKLWLSPAGQVDTVGIAAQLVFAKGLLDKLNVEVDFLQVGKFKGASEPFTREGSSPEARQSLQGALGGLREAWISAIVEGRGKQELREAVEDGPFAPEEAKARGLVDELGDLEEAIEDAKKLAGTERSVPRFGGVERDASLSRSLVDVFRSVSGASGLGTPHVTVVPAIGGITMSASGMPLGSSDGIGERELGRVLTRLTKDASTKAVVLRIDSPGGSALASDLLWQKLMRLRKEKPLVVSIGGMAASGGYYLACAGSKILAEPTSIIGSIGVVGGKFAVGKALSDVGIN…	Signal peptide peptidase [Sorangium cellulosum]
KYF68687.1	MSKHRARRGGWAGVGALAVAASMAGCTGRERAASLPAPAAGSLEEPAVIEIDLSRGLPESASVSIFGPPSRRTHAQLVRSLRSLSEAESAKGFLVRLGTSRIAFARAHEIGRILGDVRKAGRPVVCHADEYNNASMLLAAAACSKLWLSPAGQVDTVGIAAQLVFAKGLLDKLNVDVDFLQVGKFKGASEPFTREGASPEARQSLEAALGGLREAWLSAIVEGRGKQELREAVEDGPFAPEAAKARGIVDELGDVEAALQDAKKLAGTEHSVPRFGGVERDPSLSRSLVDVFRSVAGASSLGTPHVTVVPAIGGITMTASGVPLGSSDGIGERELGRVITRLTKDTSTKAVVLRIDSPGGSALASDLLWQKLMRLRKEKPLVVSIGGMAASGGYYLACA…	Signal peptide peptidase [Sorangium cellulosum]
KYG01295.1	MSKRRARRLRWLGAGALAAAASMAGCTGRERAAPLPAPAAGRLDEPAVVEIDLSRGLPESASASLFGPPSGRTHAQLVRSLRELAEAERAKGVLVRLGSARLAFARAHEIGRILGDVRKAGRPVVCHADEYNNATMLLAAAACSKLWLSPAGQVDTVGIAAQLMFAKGLLDRLNVDVDFLQVGKFKGASEPFTREGASPEARQSLQSALGGLREAWLSGIVEGRGKQELREAVEDGPFAPEEAKARGLVDELGDVEAALEDAKKLAGTELSVPRFGGAPRDPSLSRSLVDVFRSISGASTLGAPHVAVVPAIGGITMTASGMPLGSSDGIGERELGRIITRLTKDTSAKAVVLRIDSPGGSALASDLLWQKLMRLREEKPLVVSIGGMAASGGYYLACA…	Signal peptide peptidase [Sorangium cellulosum]
TKY58278.1	MHNISYSTFVLHRLMIFSLHLSYTALEIDFTKSQIVAAIPGTFFVRGRLFRTDVGIEMLSLGSFKTGAILLAGLFVYDIFWVFFTPVMVSVAKSFDAPIKLLFPTADSARPFSMLGLGDIVIPGIFVALALRFDVSRGKQPQYFKSAFLGYTAGLVLTIIVMNWFQAAQPALLYIVPCVIGFLAAHCIWNADVKQLLEFDESKTAKSSQEESDAKSSKKVE	Signal peptide peptidase [Spatholobus suberectus]
TKY74586.1	MKKTERIANLALAGLTLAPLVVKVDPNVNVILTACLTVFVGCYRSVKPTPPTETMSNEHAMRFPFVGSAMLLSLFLLFKFLSKDLVNTVLTGYFFVLGIVALSATLLPFIKRFLPKHWNEDLIVWRFPYFRSLEIEFTRSQIVAGIPGTFFCAWYALRKHWLANNILGLAFCIQGIEMLSLGSFKTGAILLAGLFVYDIFWVFFTPVMVSVAKSFDAPIKLLFPTSDSARPFSMLGLGDIVIPGIFVALALRFDVSRGKQPQYFKSAFVGYTVGLVLTIIVMNWFQAAQPALLYIVPAVIGFLAAHCIWNGDVKQLLEFDESKTANSSQESDAKSSKKVE	Signal peptide peptidase [Spatholobus suberectus]
TKY58277.1	MKKTERIANLALAGLTLAPLVVKVDSNVNVILTACLTVYVGCYRSVKPTPPAETMSNEHAMRFPFVGSAMLLSLFLLFKFLSKDLVNAVLTGYFFLLGIVALSATLLPSIKRFLPKHWNEDLIVWHFPYFRSLEIEFTKSQIVAAIPGTFFCAWYVLQKHWLANNILGLAFCIQGIEMLSLGSFKTGAILLAGLFVYDIFWVFFTPVMVSVAKSFDAPIKLLFPTADSARPFSMLGLGDIVIPGIFVALALRFDVSRGKQPQYFKSAFLGYTAGLVLTIIVMNWFQAAQPALLYIVPCVIGFLAAHCIWNADVKQLLEFDESKTAKSSQEESDAKSSKKVE	Signal peptide peptidase [Spatholobus suberectus]
KAL9535551.1	MALDMNELLTAAAHHWQQNRHLWPMYLHLLLAALFPIYTGAHASLSRPSSAAKPEKKKEKEKEEGDNDEDGEDEEEEEEEETIQQIEGLTPRDALIFPLMAGTVLAGLYWLIKTYGAGIINTVLGLYFSLIGTYSVAKLINDSWIIMASLIMPRYYSDQGKIWKVQHHMRRAVALGSESATRTTPFAGPLGRLPLPAPLLSFAWRLRDVVKQRYQVKGFAKHVFEFKIVATRLNAASGIFGISAIIYSLLVDKPWWLTNLQGFGVCYGALQLMSPTTFATGSLVLSGLFFYDIWAVFFTPLMVTVATNLDVPIKLVFPRPQDPSAAPGEQRAYSMLGLGDIVLPGLMIGLCLRFDLYMHYLRKQKQTQKQVCDGDVCTLKTEVEKAPYVTVNGNWGDKL…	Signal peptide peptidase [Sphaerulina musiva]
XP_021843318.2	MKNFERFANLALAGLSLAPLVVKVNPNVNVILTACLSVYVGCYRSVKDTPPTETMSNEHAMRFPLVGSAMLLSLFLLFKFFSKDLVNAVLTCYFFLLGILAFSATLLPAIKRFLPNQWNENVIMWRFPYFRSLEIEFTKSQVVAAIPGFFFCVWYAAKKHWLANNILGLAFCIQGIEMLSLGSFKTGAILLGGLFLYDIFWVFFTPVMVSVAKSFDAPIKLLFPTGDAARPFSMLGLGDIVIPGIFVALALRFDVSRGKESQYFKSAFIGYAAGVVLTIVVMNWFQAAQPALLYIVPAVIGFLAVHVTWNGDVKPLMEFDEAKSAEETSSKDDNDSASIKKEE	signal peptide peptidase [Spinacia oleracea]
KNG50036.1	MAESDPGLWAQMLGKAAYEFSLMQPMLPTYIHLIVSALFPIYTGAHASLTRPSTAAKPARKKKAKRRADDDDDDDTDDDEEEEEEQRIMEGLSPTDALLMPLFAGAALASLYFLLKWMKDPALLNKILNAYFAVFGVFSVSRLVTDALDVGHSILYPRRHVLGGALYHVHGKETKAVPVAGNVQGNQPVATPLPGFLANIPLSGGAKNLLWADRAMPGNKWTLKLYMHRVFAGKFKVGPHDIVGLLVGLATVAYFNLIDKPWYLTNLLGFGFSYGALQLMSPTTFATGSLILGALFFYDIYFVFFTPMMVTVAKSLDVPIKLMFPRPAAADDPSSAPSYAMLGLGDVVLPGIMIGLALRFDLYLFYLRRQKLTPAALSGEEETIEKPKYHSLAGRWSDH…	signal peptide peptidase [Stemphylium lycopersici]
GER40749.1	MKNNERLANLALAGLTLAPLVVNVDPNLNVILTACLTVYVGCYRSVKETPPSETMSKEHAMRFPLVGSAMLLSLFLLFKFLSKDLVNTVLTAYFIVLGIVALSATLLPAIKRFLPKPWNDNVIVWRFPYIRSLEFEFTKSQIIAAIPGTFFCAWYASKKHWLANNTLGLAFCIQGIEMLSLGSFKTGAILLLMXLFLYDIFWVFFTPVMVSVAKSFDAPIKLLFPTSNSARPFSMLGLGDIVIPGIFVALALRFDVSRGTEIKYFRSAFAGYAVGVVLTIIVMNWFQAAQPALLYIVPAVIGFLAAHCIWNGDVKALLEFDESKTASSEETNADPNKKEE	signal peptide peptidase [Striga asiatica]
GER48310.1	MKNNERIANLALAGLTLAPLVVKVDPNLNVILTACLTVYVGCYRSVKPTPPSETMSNEHAMRFPLVGSAMLLSLFLLFKFLSKDLVNAVLTCYFFVLGIAALSATLLPAIKRFLPTQWNDNVIIWRFPYFRSLEVEFTKSQIVAAIPGTFFCVWYASKKHWLANNILGLAFCIQGIEMLSLGSFKTGAILLAGLFVYDIFWVFFTPVMVSVAKSFDAPIKLLFPTSDATRPFSMLGLGDIVIPGIFVALALRFDVSRGKESQYFKSAFVGYTVGLVATIIVMNWFQAAQPALLYIVPGVIGFLAAHCLWNGEVKPLLAFDESKTSITEETDEDSNKKAD	signal peptide peptidase [Striga asiatica]
CAA0805853.1	MKNNERLANVALAGLTLAPLVMNVDPNLNVILTACLTVYVGCYRSVKATPPSETMSKEHAMRFPLVGSAMLLSLFLLFKFLSKDLVNTVLTAYFIVLGIVALSATLLPAIKRFLPKPWNDNVIVWRFPYIRALEFEFTKSQIIAAIPGAFFCAWYASKKHWLANNTLGLAFCIQGIEMLSLGSFKTGAILLGGLFLYDIFWVFFTPVMVSVAKSFDAPIKLLFPTSNAARPFSMLGLGDIVIPGIFVALALRFDVSRGTEIKYFRSAFAGYAVGVVLTIVVMNWFQAAQPALLYIVPAVIGFLAAHCIWNGDVKALLEFDESKTASSEETNADANKKEE	Signal peptide peptidase [Striga hermonthica]
CAA0822978.1	MKNNERIANLALAGLTLAPLVVKVDPNLNVILTACLTVYVGCYRSVKPTPPSETMSNEHAMRFPLVGSAMLLSLFLLFKFLSKDLVNAVLTCYFFVLGIPALSATLLPAIKRFLPTQWNDNVIIWHFPYFRSLEVEFTKSQIVAAIPGTFFCVWYASKKHWLANNILGLAFCIQGIEMLSLGSFKTGAILLAGLFVYDIFWVFFTPVMVSVAKSFDAPIKLLFPTSDATRPFSMLGLGDIVIPGIFVALALRFDVSRGKESRYFKSTFVGYAVGVVATIIVMNWFQAAQPALLYIVPGVIGFLAAHCLWNGEVKPLLAFDESKTGITEESDEDSNKKAN	Signal peptide peptidase [Striga hermonthica]
CDW78511.1	MKYHSVPLLVIGLAISTLELTKQSEITLSSGNRFLAEYNPFTFFEVYAEVRPDPPAISNQQSSTNNGVEQKKAITEFQRISVMKDGKIMSDFDPEAKSQTCQPASKQMKNYKDQPNSFTKEKIISQDFVITVPKDKQALFSDQLLYIKAQSSSKLVRPNVGPSSIQLTKDQVTQEQRFDVSYSCDQLLQKQKQYYDTLLVTISSGTDQISFDFIVVCDANQLRGFDINFLVLFGIAVLVLVIVIKTPPLQMLGQMTQEEQEQTDLKLSSAIFFFCSASIMLFILYYFLDSVRGIFEILILVSCTGCASIILEELMFQIFKPRSSDFLKREVKLPCLGDASNASIIGTLIGMILSGAWYFTHNWLLNNLLAVMLALTFLKTIRLTTLMPGMLLLGLLFFY…	signal peptide peptidase [Stylonychia lemnae]
CDW78781.1	MVCIYIGATRSLQKYQFQEKKSDQATLSNENQLLSLKNALSIPIIATLTLVLAYFAIVQKWSIINNLIVAYFSLIGALILKKYIYEYFKTSTGLQAYDYHLEFLQRMQLFRLNMTLLELVCLAVAIYFQYLYLQSRFFVANNIIAMCFAVHAIENWLVGNFRNILIVFLGLIAYDTYFVFHSDVMMTVAQGIELPLKLLVPADQAMKSFAMIGLGDIIIPGLFASMCIRCDLINAFNRGREKAVEEGVKEKEKLLPFIDKEMGCFYFNASLIGFFIGLAMTYSAMQLLKTAQPALLYILPAQLGIYLLASFGRKEFLKMIAYDEDKELMGNE	signal peptide peptidase [Stylonychia lemnae]
GEV68868.1	MKNVERAANIALAGLTLAPLVVKVDTNLNVILTACLTVFVGCYRSVKPTPPSETMSKEHAMRFPLVGSAMLLSLFLLFKFLSKDLVNAVLTGYFFILGIIALSATLLPAIAQYLPNKWNDDAILWQFPYYRSLEVEFTRSQVVAAIPGTFFCAWYAAQKHWLANNILGLAFCIQGIEMLSLGSFKTGAILLAGLFVYDIFWVFFTPVMVSVAKSFDAPIKLLFPSGMVARPFSMLGLGDIVIPGIFVALALRYDVSKGKDSHYFKSAFLGYTVGLIATIIVMNWFQAAQPALLYIVPGVIGFLATHCLWNGDVKPLLEFDESKSASSVEETSSKKME	signal peptide peptidase [Tanacetum cinerariifolium]
GEY08782.1	MNGERVANIALAGLTLAPLVMKETMSKAHAMRFPLVGSAMLLSLFLLFKFLSKDLVNAVLTSYFFVLGILALSATLLPAIRQFLPTKWNEDVISWRFPYFRSYAPLDVEFTRSQVVAAIPGTFFCVWYVAEKHWLANNILGLAFCIQGIEMLSLGSFKTLEVQTSATLLPAIRRFLPTKWNEDVISWHFPYFRSYAPLDVEFTRSQVVAAIPGTFFCVWYVAEKHWLANNILGLAFCIQV	signal peptide peptidase [Tanacetum cinerariifolium]
GEU32869.1	MNGEKAANIALAGLTLAPLVMKVDPNINVILTACLAVFVGCYRSVKSTPPTETMSKAHAMRFPLVSSAMLLSLFLLFKFLPKDLVNAVLTSHFFVLGILALSATLVPAIRRFLPTKWNEDVISWHFPYFRSYAPLDVEFTRSQVVAAIPGTFFCVWYVAEKHWLANNILGLAFCIQGIEMLSLGSFNIGGNLLVGLFFYDIFWVFFTPVMVSVAKSFDAPIKLLFPTRVVASPYSMLGLGDIVIPGIFVALALRFDVSRGNESNYFKSAFSGYAVGLILTIIVMNWFQAAQPALLYIVPAVIGFLAAHCIWNGEVKLLLEFDESKSATSGEGNVDETTSKKVEFDVSRKNKSNYFKSTFSGYAVGVILTIIVMNWFQAAQPALLYIVPAVIGFLAAHCI…	signal peptide peptidase [Tanacetum cinerariifolium]
XP_010544264.1	MTCERIANFALAVLAMAPLVINVDPNLNVILTACLTVYVGCYRSVKSTPPTETMSNEHAMRFPFVGSAMLLSLFLLFKFFSKDLVNAVLTAYFFVLGIIALSATLLPAIKRFLPQPWNDNVIVWRFPYFRSLEVEFTKSQVVAAIPGAFFCAWYVWGKHWLANNILGLAFCIQGIEMLSLGSFKTGAILLVGLFFYDIFWVFFTPVMVSVAKSFDAPIKLLFPTADAARPYSMLGLGDIVIPGIFVALALRFDVSRGKQPQYFTSAFTGYSVGVILTIIVMNWFQAAQPALLYIVPAVIGFLAVHCISNGDIKPLMAFDESKTEDDKPQEESHTKSESKKDE	signal peptide peptidase [Tarenaya hassleriana]
XP_077241678.1	MKTGERLANLALAGLTLAPLVLKVDPNLNVILTACLAVYVGCYRSVKPTPPSETMSNEHAMRFPLVGSAMLLSLFLLFKFLSKDLVNAVLTCYFFILGILALSATLLPAIRRFLPKHWNDDLIVWHLPYFRSVEVEFTKSQIIASIPGTFFCAWYASQKHWLANNILGLAFCIQGIEMLSLGSFKTGAILLAGLFVYDIFWVFFTPVMVSVAKSFDAPIKLLFPTSDSARPFSMLGLGDIVIPGIFVALALRFDVSRGKENRYFNSAFFGYTLGLVLTIVVMNWFQAAQPALLYIVPAVIGSMALHCLWNGEVKQLLEFDESKTATDSSASSSSQDGETSSTDAKSSKKVE	signal peptide peptidase [Tasmannia lanceolata]
PIO75004.1	MSEVIALLYFQKPVGLSFWRNRYNETRICPLPSGREQSIRYNGTAVPILYRVDYDVFLADSFAFFSLAGHFIIPTVFHLKPHNHVPSWVDQLKRYGAENAILLVDKGRSFVARWHDYLAVISVTFFNVMLVLFGSISVYACIMAVLSNIPFCECCSTKLCTWVPQRRWIPDGRPSLIQFIVYTLSLGICVMWFIYRRTPYAFILLDFINVTLCLHILKSLRLPSVKWISALMLCMFIYDAVMVFVTPFLTRSGCSVMLEVATGIDCSSSGNDGYPMPPIDAALPEKFPMLMQVPHFDPMSSCIDLTIEKGFQMTILGLGDIIIPGYLVTHCFTMNGFEERVRISYGILCSIGYGLGLILTFFALAIMNMAQPALIYLVPCTLLPICIMAFIRGHFRLLW…	signal peptide peptidase [Teladorsagia circumcincta]
XP_077260989.1	MASTVNEITAQANENITEYQNATTARVPSTPEGMAIAYGSIIIMAILPIFFGSYRAVKHHKEQQQLYKTSGEQPDTMSRREAAMFPLISSVTLVGLYIVYKVFAKEYVNLILAGYFFFLGILALCHLTSPVISSLVPAAIPKTPYHILFTKGRDDKEEHIINYKFNLHDIVCLICCSFVGAWYLLKKHWIANNLFGIAFAINGVELLHLNNVVTGCILLCGLLFYDAFWVFGTDVMVTVAKSFEVPIKLVFPQDLLEKGLNADNFAMLGLGDIVLPGIFIALLLRFDNSLSRKTNVYFYSTFFAYFMGLLATMMIMHLFNHAQPALLYLVPACIGTPLLLALVKGDLKALFSYEDHPSPPMNTAQHAEQTQVEAKKDK	signal peptide peptidase [Temnothorax americanus]
AYV75900.1	MSDDLIFDNQSINYVISVFAAKFAVSFVFIIIIPILLCCCCSCCKGSKDDEFKKNRFKFIKYNEIYEKDIKELRSVVELKDKSKDKSKDKSKNQSQNKLKRSLFARIGERFTRNRGQKQDERHEQVVDIENGNFKPNPNKKYIYYVFDTMGNTKFTTLLNVSSAGDNIFENLEAFVNVVCKAFKPEDVEILLQIESPGGLAYKYEYAYDNLMRLRRKGFIITAIVDTICASGGYMLACACNKIVCAENARIGSVGVVAQIMNYSKLSDKIGIEDITLTTGQYKRPFPTGSPYNEEDTKRMKEMIDETFEIFKGMVQRGRNLSTEEMEPIQEARVYQGRKALEYKMVDEISLSTTYIDKIAEENDVYMFASINKKKGFVSNLFGDLVEQLPYLSNVIAEL…	signal peptide peptidase [Terrestrivirus sp.]
MCU1286169.1	MPENQNSSRTLLWVVIGGGVFFLFVMAVFTLVYFAVKSDHKEFASGFGDKIAVVDLEGVILDSKQFIKDIKKYDEDDSIKAIIVRINSPGGGAAASQEMYTAVKRVRDRKKKPIVSWISTVGASGGYYVASGTSKIFAGNASIVGSIGVIAQWYNYEDLLHWAKLKDVTLKAGELKDAGNPAREMTPAEHAYLQGLIDDMHGQFIHDVAQGRNMKDEDLKPIANGRVWTGQQAMPLKLVDQLGDFQTAVDETAKSVGIKGEPTLVRPEKEKRTLADILFGDISDFIPDRAKMMQSNVGFYYLWR	signal peptide peptidase [Terriglobales bacterium]
XP_001027161.2	MRINYNLIIRNKLAFKNIQIQRFIINQDIIYLAKSVFKQKWQNIKVKFKFKMKNHFCSILVICHLVLAGSVQALNVFTYNSNKEQTNVILNNQIQGSWDYKPSNGHTCRPAPTVIERADVNQRFFTIQNSEEYDIQASFTVKKYDTQLMDVQITQQFSLIKAGDKKEILVDYNCKYPNNDEKETWGRVEFNVQTQNVNEAQQIFYSISLLKICEMPPNKYDYSIFILMAASVLMVAIGAYQIESPIVVEDQEQTQEVSKRHAVFFILGGSFFLIVMFFLYEYIQLIITVMILLSAYSAISLLCNEILEKIAEQKQIHNHEFELPLLGKLNVSYCISAIFALSIVLTYAFTKNWLLSNFIAFSIVMLMFKVIRLPSYMVALLLLGLAFIYDIFWVFYSDK…	signal peptide peptidase [Tetrahymena thermophila SB210 SB210]
XP_976593.1	MKLCQHNQSQIFLILIFGSIIYCSSLSNYKESEQQLQSGQCQEENILQEKQNQKEEYGLRPLQTYKYLQQNQQKLNIQIQYNTQIQSINQGESIEVYNNYKLSKQFDQSLWNRQCCSRPDNLYNYNFESNENPGLIIQNLHQNTDIIVSTNIKTQFTDGLRPSIMYLDQNLNPPPPQQDQVLIKSGEKGLFQILTACPSHYNFENYWTAISITIDIQSVQVKTQANNEAQEVGDEQISESINVYYFFVCDEKFRPVKYAVSLNILVIVLSIIVLVMAIYSTPLSISSLCQTRPQSNQINNSTYSQISNQRKFERYELKYYHASVYAALVITIGISNIYINHDRLEKIMDIIMAILTSFSTWFFTNELQCHSKWIKKRVQIVFFTIKYFKFQLMDLISLC…	signal peptide peptidase [Tetrahymena thermophila SB210 SB210]
XP_001010410.1	MKHQEQIRNFSIIFIIYLLLVTVRCIPVEISITNNQNQESVIYNQSKGQSRKFSQDSLLACSCSPDSYKQIEYSPSQQNYILIKNVGSDPIDLQSASFYQSQSNDVYFSLQWINPSDNKQNQQYNAQINQSITIQPNQSVKILQVVQFPTKFDENNYWVQASLDFVFSSPSYHLNVIYTAILDSNYKPTKFDWVLLVLISLACIMIYFFARFGQIYAFKTSFCGYKIEWWWGIVYSIILTLIVLLVKYYDSTSVLLFDIIISAISIFCCYFFMCEVFGLILFRCRTLNSTRSKKSVQIFFFQPFISKVRGVDFIGAIFSLACVSSWYFIKKPWFMNDILSVAIMSCTIKFFKITSMKSAAIFMGITLLYDTVTAILIHYSQSQSYDSLILAKANYPFEL…	signal peptide peptidase [Tetrahymena thermophila SB210 SB210]
XP_001031265.2	MTTVKSIIRPERVVFASLLIILVHVVASLMNTPASIQLILNSVTCVYIGCFLTFRVERKHNEEFHKRSLSEDAETMTSKDAFQFPLYGSLVLFGIYVLYKFLPKEYLSFIFTSHFMFIGIFCVGAVFEIPFSAVFQDKYEKVNVIKRKININLPLLKKEIDLDFNLQQIICIALALIPTVSYILSRNWIANNIFGIAFSVMGINNLVLPNFKVGYILMWGLFFYDIFWVYGTDVMVTVAKSFDAPIKLIFPFDWENNKHSMLGLGDIVIPGVFVALALKYDIDQQLKKAINIHAVKTPYFNWCFGGYIAGIITTFVVMVVFNHPQPALLFLVPGCTISVLIKALLDGKLKELFLYEESEKGISNTQAVQEQKAD	signal peptide peptidase [Tetrahymena thermophila SB210 SB210]
KAF5191897.1	MISSERVANLALAGLTLAPLVVNVNPNLNVILTACLTVYVGCYRSVKPTPPAETMSNEHAMRFPLIGSAMLLSLFLLFKFLSKDLVNAVLTCYFFVLGILALSATLLPAIARFLPKKWNDNLISWRLPYFRSVEIEFTISQCIAAIPGTFFCAWYAKQKHWLANNILGLAFCIQGIEMLSLGSFKTGGILLAGLFVYDIFWVFFTPVMVSVAKSFDAPIKLLFPTGDSTRPFSMLGLGDIVIPGIFVALALRFDVSRGKKNRYFRSAFFGYTVGLVLTIVVMNWFQAAQPALLYIVPSVIGFLAAHCIANGEVKPLLEFDESKTEGSSDDGESTAKDEKSSKKEE	Signal peptide peptidase [Thalictrum thalictroides]
XP_013759879.1	MPAGGAEIPLGIELVLAYCALGAMAVVPIYVGSVLSLAAIGPGGVTKSEEGEVTHAEAMTADDAKMFPIIGSGVLITLFVLFKVFKLKEYVNYVLTAYFVGIGILAIMSAFVKPLLLQFAALRHQDETEYEIKINLTPWNSSAEKTSISFTNLDLMALAVSSVAGVWYAVYKHWVANNLVALAFAIEGTRSLSIGSFSTATILLCGLFVYDIFHVFYSHLIFGSSTMVEVARGLQAPIAVKFPRAVLTNPSSNLSLLGLGDIVIPGIVIAMLLRFDAFRSNGQSRLYFWPALLYLVPAVLGASLLTAAVRGELGELYAYSEGEDEAAKSVEADDADGEDAPTDEL	signal peptide peptidase [Thecamonas trahens ATCC 50062 ATCC 50062]
QRF75779.1	MERRKGVRKIRRVLPELSAMIIFVASSLFAIYVSQQLIIQDAGIKATSTTGGIGNVLIFIPLIIVFSFAVIFLARKKRVRFLKWIFILMVTYVVFYVSLIISVPIAAYFANTLFEFNVISLAILIILPLLFLYLLAFRNEWYVVDASGIMLVAGVSSVWGVIVGIWAAVALLIIFAVYDYISVYKTKHMIALAEAAVDENLPLLFVIPSRRGTKLNDITFAGRGEHGAMMLGFGDIAMPSILVVSAFTYSYPVNWFYFVLFTMVGVLAAMTVLFFTNVEKPAPGLPYINTGAILGFLAAFIMFSH	Signal peptide peptidase [Thermoplasmatales archaeon]
OQS07725.1	MTTGSNVYGCDASSLTSVKQKLASNQNFALMIERGICNFTVKALTAQTLGASAVIVADSVETIYNSTVKVNATKFDKMDAFDCSQGQTTLSTLASPPWSDANSPSSCSSQCQSKRCIPTGEGNQVCCMWDVADYMGAAANYFLVTIPVVRIRALDASKLTSGEAISLYKRHIPRVDLAQGLIWAMAVVTIIVSGYLGAAFERKKAIVRSAPTGTASAATATVVAQLRQEQEEEPTMDINWKHAVGFLVFGSAFLLLLFYVNVVMIVIVMYCFGAFNAVSAVFLSPLMDRVKALRRPLWTFETRMLGDIAISTTDILSSLISLALVLWWVLTRHSNHAWVLQDVFGVCVCILFLQTIRLPNIKVATVLLILVFLYDIFFVFISPYIFGKSVMIVAAQGGK…	signal peptide peptidase [Thraustotheca clavata]
OUC44150.1	MRLAMYTIKGAHYAIETLMPYNDVMFVDKLIELNNMTINKLTTIGERIGTDLMNSSMANATAASGWALFGKHTIRPILRWITCLLAITCMSELAKPFVQKLIIYAPKCFGKFKENIFYEVVIVSSKTEDFERPKKLGSYWFDRYDIYGSFLCIPIIACHLWKNHWITNNLIGLALSVTAIGSLHVSSFKAGVALSCGLFVYDIFWVFGTEVMVTVASNIDAPVLLKFPRNLLQISDPLSNAGTKFAILGLGDIIVPGIFIALLLRFGESRQKRRYFYSAVFAYAAGLFITTWVMHVFKAGQPALLYLVPLCVGIPTLVALISGELHDMITYNEDHLVQHDDGDVEDESDNSDAEAVGDISEESKKRK	signal peptide peptidase [Trichinella nativa]
OUC49046.1	MDDDYWCQPLSRNASFANCVVYGLHESKNSSECGPHSASIVSRLRYLHEHDGDVALFLEDDLSFSYFDPSIPFGFLNMSIYFIDSYWFQKILDLSENPRSSSNIHLRFYSPVNWTVAITPVVLVVIAVFALMAGSYWAGCKHDIALKMKLRLAEAYRKISDGNGASASDSTRANNFEDSQNSKASNIQSNLRTLFSALFMSVCLLLFLFFAYDYAIWFILSIYLFSAYVSLYDCFLHAIPNTLFCHKEVPLNFLKAIFSFFTKRNDSRNWSIPLKRIFLCFFCFLLTISCFFFRYAVVLQNILGLAILISVISNVRLPTLKAVTIFSLAFLIYDVTMVFISPYFTNGCSIMLDVVTGGGCSKGRGAVVNVENAKEMLPLMIVVPQLTDLAVSCAKLSGI…	signal peptide peptidase [Trichinella nativa]
WGY95456.1	MDSVILGTTAVVAVGLGSYFAARDISNISSSVLSSSRVKSYPFMAGISLLTINLMFTYLDPFYVNLGFTFYFGLAGTNSIWFLLRAFFGKKSRKLFTYPHSKSLLLEFVIPSEPVDFLLSDLPLYIIGIVINVIYFTTKNNIANDIIAFSVAFYGVLSIRVEKFTSAAPLLWSLLVYDVFFVYQTDVMTSVAQKLEGPVKLVINLHGRGNSVLGLGDLVLPGIFISTCSRFDQFIKKVTGKRSPYWFIAMFFYAVAMGVTDYVCYKTRRGQPALLFITPLVTIPIMFTALFRREYRAFCSYSG	signal peptide peptidase [Trichomonas stableri]
WGY97594.1	MTVGAIFPQSLIDNRAQNDEENEMTNRHVVYWLIMASIVLILMFYFKEYMLIFIAVDVALYGCYSFYKFIFYYIDFIYPSKFSTPISVLLSIINGINCYITQNRIAVNSFAHTMAIAAIQTIKITKLQTLLFFGIGFMIHDIYWVFYSDRIFNKSVMMESAKSASHLPILISSGTKNNTNMLGLGDIVLPGLILNFFIRYDYVAKTSSFKIGIIGYLVGVVLASVAVNITKLGQPALLYIIPSVLIFSISTLIAQNKFTDCWSNGTTCFDTASVDGTMENQNSDEIQLDIVEEEEKREYIS	signal peptide peptidase [Trichomonas stableri]
EGE06459.1	MHPLPSLTEAIDQLTVEFSLLKPLIPTYTHLIISTLFALYIGCHASLSRPSSAKKEPKEHREEDDTDEAVVQKMGGLEPSDAIVFPVLSGLTLSGLYLLIKNFDAKYLSKILNWYFSHTSFIFGRAFIRDAITILRSFAFPTRYFHRGTLWKANQEKRVYEAVASEGSFPNTRPSPLPGILGTIPLTESVQNYLWSLRGASYRKLNFQAYIRSLVDLKLPFNIIDVLSIIFSGVVVQFSAFGSRPWWLTNFLGFCFSYGALQFMSPTTFWTGTLILSSLFFYDIYFVFYTPMMVTVATKLDIPIKLVFPRPPVPGESKPAEAMLGLGDIVVPGMIIGLALRFDLYLYYLRKQNRQAQTSSKDDGRVGYKNAAGGWGERVWGCGFKGANAPQHEEEYFDA…	signal peptide peptidase [Trichophyton equinum CBS 127.97 CBS 127.97]
KAF3894956.1	MGGLEPSDAIVFPVLSGLTLSGLYLLIKNFDAKYLSKILNWYFSHTSFIFGIAFIRDAITILRSFAFPTRYFHRGTLWKANQEKRVYEAVASEGSFPNTRPSPLPGILGTIPLTESVQNYLWSLRGASYQKLNFQAYIRSLVDLKLPFNIIDVLSIIFSGVVVQFSAFGSRPWWLTNFLGFCFSYGALQFMSPTTFWTGTLILSSLFFYDIYFVFYTPMMVTVATKLDIPIKLVFPRPPVPGESKPAEAMLGLGDIVVPGMIIGLALRFDLYLYYLRKQNRQAQTSSKDDGRVGYKNAAGGWGERVWGCGFKGANAPQHEEEYFDAKSFPKTYFTAGLVGYVIGIVATLLSMQLSKHPQPALLFLVPGVLISLWGTAFAKGDIQAMWNFSDEVEDESSN…	Signal peptide peptidase [Trichophyton interdigitale]
EGD98406.1	MHPLPSLTEAIDQLTVEFSLLKPLIPTYTHLIISTLFALYIGCHASLSRPSSAKKEPKEHREEDDTDEAVVQKMGGLEPSDAIVFPVLSGLTLSGLYLLIKNFDAKYLSKILNWYFSHTSFIFGIAFIRDAITILRSFAFPTRYFHRGTLWKANQEKRVYEAVASEGSFPNTRPSPLPGILGTIPLTESVQNYLWSLRGASYQKLNFQAYIRSLVDLKLPFNIIDVLSIIFSGVVVQFSAFGSRPWWLTNFLGFCFSYGALQFMSPTTFWTGTLILSSLFFYDIYFVFYTPMMVTVATKLDIPIKLVFPRPPVPGESKPAEAMLGLGDIVVPGMIIGLALRFDLYLYYLRKQNRQAQTSSKDDGRVGYKNAAGGWGERVWGCGFKGANAPQHEEEYFDA…	signal peptide peptidase [Trichophyton tonsurans CBS 112818 CBS 112818]
OAL73735.1	MHPLPSLTEAIDQLTVEFALLKPLIPTYTHLIISTLFALYIGCHASLSRPSSAKKESKEHREEDDTDEAVVQKMGGLEPSDAIVFPVLSGLTLSGLYLLIKNFDTKYLSKILNWYFSHTSFIFGIAFIRDAITILRSFAFPTRYFHRGTLWKANQENRVYEAVALEGWSPNTRPSPLPGILGTIPLAISVQNILWSLRGAFYQKLNFQAYIRSLVDLKFPFNIIDALSIIFSGVVVQFSAFGSRPWWLTNFLGFCFSYGALQFMSPTTFWTGTLILSSLFFYDIYFVFYTPMMVTVATKLDIPIKLVFPRPPVPGESKPAEAMLGLGDIVVPGMIIGLALRFDLYLYYLRKQNRQAQISSKDDDRVEYKNAAGGWGERVWGCGFKGANAPRQEEEYFDA…	signal peptide peptidase [Trichophyton violaceum]
KAK5971453.1	MNREDIDRIAASTCIIFLSGMVLFQSCHRASTIYFFELQTTNVIFIERLHAALIPLALSVLLWLVYKGTKRSAALEQERKAIMDKAKEIEAATSPNSRKTSRNESRRVSLSEDMQQAARLNRLLSNIQEQDTIHSQMGRRSSDASDTEPDRKPAGLSPNASPSESSGEISPSASVSMSRSRFTCTKVEEPKLILPENDNAWRLQSQSFPRPVFRSRSSTETDHLRKFSGQRVNRERLFSLDSVSVPYTGLVTIPGDSRGVSRKSSIATGSMARLYAGADEPEEDDSEKERSAIYKQIGQTNFFTYSLTALNLMPKNRPGLPVLKLNFSDISAEFFSVHLPIWACVAAFYIVLLELFGVHFAYYFYYHEEAMVYSALTFSIIFGLFHEFYGGWFTNDILA…	Signal peptide peptidase [Trichostrongylus colubriformis]
KAK5968582.1	MADPTTTTAPPIGNASANVTYTFEEQAMASCSLYAMSLFCIIIGGIRSANFVKKQIIKKRPLEASISVSEAKKFPFTASLVLFTLYVFFKPNGREWLMGVAGRHLSTKYSAMLNNTLAKSEGPSLFARLASKLPEDIHPYLEYIPSITKAHVMKLLLLLICYEGCVALAALLKPAFSYVLSRLPIGNRRPRLNIPYLLSVRKGNKEMEEGDIEDAKKSDFEYLMKVEVDTHDIVAISICLLVAVSHIFKRHWITNNIIGIAFSIYGIENLHLSSFKAGSLLLAGLFVYDVFWVFATDVMTSVAKGIDAPILLQYPQDLLRHGWKDANKHSMLGLGDIVIPGIFIALLRRFDLRIGNKDGNKKGGGRYFFSITVVAYAAGLLITMLVMHHFKAAQPALLY…	Signal peptide peptidase [Trichostrongylus colubriformis]
KAK5970485.1	MSKGRDYLFSDFYDPYINLTEAIPTFFLYVHVFQKEILGLATNRNTSQIELRFHRPSLEVAIVLLSTVIMWLLAVGCIVGGALWAFFRHKAGKDTLAVNAANADVNNAINILPIVLLVFFVAIMVIAYFFRDILAFILNVWMIIVGWSCLYTCTTAVLSYVPLGGWLQSAIHFTICMLSLGVNIIRFIYRRSPYAFILTDVINVTLCLDVATSFRLPNVQCITVVMIFMFVYDVLMVFGTPFFMTRGCSLMDELVSGIPCSSENTEPYPVAPIDTPIPEPFPFIMQVPFVDPMVSCVDLDVEKGFKLSILGLGDIIIPGILVTHCCVMNGFSEYNRIFYGVLCSIGYGIGLILTYIALFLMKRSQPALIYLVPCTLIPVCLTAYVRGHLRLLWYGLEEP…	Signal peptide peptidase [Trichostrongylus colubriformis]
[truncated: 125,102 more rows]
