# Supplementary material for: Functional Characterization of a Signal Peptide Peptidase in Phaffia rhodozyma Reveals a Potential Role in Protein Stress Response but Not in Activation of the SREBP Ortholog Sre1
Source: Int J Mol Sci. 2026 Mar 13;27(6):2628. doi: 10.3390/ijms27062628 (PMC13026331; doi:10.3390/ijms27062628)
Supplement: Supplementary file 1 [file ijms-27-02628-s001.zip › Table S2.xlsx]

## Sheet: Table S2
Table S2. Primers used in this work
N°	Sequence	Target
1	TCAGCAAGGAGCTTTCGACAG	5´ SPPA region
2	TGTATGTTTACAGTTAACATCTGACCGAATGAACGC	5´ SPPA region (HpaI site)
3	TCGGTCAGATGTTAACTGTAAACATACAATTCGGTGG	3´ SPPA region (HpaI site)
4	GATATGGGTGGAGATGCGGAT	3´ SPPA region
5	GATATCGGCTCATCAGCCGACAGTTCATCC	EF-1 α promoter
6	GATATCATGAGAGATGACGGAGATGATGG	GPD terminator
7	ACTTTCGTGTGATCTTGCGTC	SPPA gene
8	CCCAGTCCCAACATGGAGTAT	SPPA gene
9	TGACGTCCATATGTGCGCTT	SPPA gene flanking region
10	TCCGTTCCACCTAAGCACAC	SPPA gene flanking region
11	TGACCACTCTTGACGACACG	nourseothricin resistance cassette
12	TTGACGTTGGTGACCTCCAG	nourseothricin resistance cassette
