# Supplementary material for: Functional Characterization of a Signal Peptide Peptidase in Phaffia rhodozyma Reveals a Potential Role in Protein Stress Response but Not in Activation of the SREBP Ortholog Sre1
Source: Int J Mol Sci. 2026 Mar 13;27(6):2628. doi: 10.3390/ijms27062628 (PMC13026331; doi:10.3390/ijms27062628)
Supplement: Supplementary file 1 [file ijms-27-02628-s001.zip › Table S3.xlsx]

## Sheet: Table S3
Table S3. FASTQ file statistics and quality control summary
	cyp61-ΔsppA replica 1	cyp61-ΔsppA replica 2	cyp61-ΔsppA replica 3	Sre1NΔsppA replica 1	Sre1NΔsppA replica 2	Sre1NΔsppA replica 3
Before filtering
total reads:	55.400942 M	53.701734 M	53.810534 M	58.619090 M	57.681258 M	58.932636 M
total bases:	8.248902 G	8.031689 G	8.052437 G	8.768054 G	8.625403 G	8.805856 G
Q20 bases:	8.151479 G (98.8%)	7.914996 G (98.5%)	7.956954 G (98.8%)	8.648500 G (98.6%)	8.515187 G (98.7%)	8.697498 G (98.7%)
Q30 bases:	7.907738 G (95.8%)	7.624493 G (94.9%)	7.723574 G (95.9%)	8.356493 G (95.3%)	8.246073 G (95.6%)	8.431589 G (95.7%)
GC content:	0.511413	0.512671	0.511723	0.50949	0.508965	0.509165
After filtering
total reads:	55.400930 M	53.701730 M	53.810522 M	58.619080 M	57.681244 M	58.932628 M
total bases:	8.248892 G	8.031283 G	8.052423 G	8.768037 G	8.625386 G	8.805837 G
Q20 bases:	8.151473 G (98.8%)	7.914619 G (98.5%)	7.956945 G (98.8%)	8.648489 G (98.6%)	8.515175 G (98.7%)	8.697486 G (98.7%)
Q30 bases:	7.907733 G (95.8%)	7.624159 G (94.9%)	7.723567 G (95.9%)	8.356484 G (95.3%)	8.246063 G (95.6%)	8.431578 G (95.7%)
GC content:	0.511413	0.512671	0.511723	0.50949	0.508965	0.509165
Filtering result
reads passed filters:	55.400930 M (99.999978%)	53.701730 M (99.999993%)	53.810522 M (99.999978%)	58.619080 M (99.999983%)	57.681244 M (99.999976%)	58.932628 M (99.999986%)
reads corrected:	1.149000 K (0.002074%)	1.416000 K (0.002637%)	1.526000 K (0.002836%)	1.800000 K (0.003071%)	1.925000 K (0.003337%)	2.135000 K (0.003623%)
bases corrected:	3.063000 K (0.000037%)	3.028000 K (0.000038%)	3.334000 K (0.000041%)	3.770000 K (0.000043%)	4.176000 K (0.000048%)	4.359000 K (0.000050%)
reads with low quality:	0 (0.000000%)	0 (0.000000%)	0 (0.000000%)	2 (0.000003%)	0 (0.000000%)	0 (0.000000%)
reads with too many N:	0 (0.000000%)	0 (0.000000%)	0 (0.000000%)	0 (0.000000%)	0 (0.000000%)	0 (0.000000%)
reads too short:	12 (0.000022%)	4 (0.000007%)	12 (0.000022%)	8 (0.000014%)	14 (0.000024%)	8 (0.000014%)
