# Supplementary material for: Functional Characterization of a Signal Peptide Peptidase in Phaffia rhodozyma Reveals a Potential Role in Protein Stress Response but Not in Activation of the SREBP Ortholog Sre1
Source: Int J Mol Sci. 2026 Mar 13;27(6):2628. doi: 10.3390/ijms27062628 (PMC13026331; doi:10.3390/ijms27062628)
Supplement: Supplementary file 1 [file ijms-27-02628-s001.zip › Table S4.xlsx]

## Sheet: Table S4
Table S4. Log2 fold change strain1 versus strain2 and BLAST hit
gene	strain2	strain1	Log2FC	padj	Code	Description	evalue
g100	cyp61	cyp61Δsppa	0.416701	0.142127	P0CO96.1	Swr1-complex protein 4	1.28e-85
g100	Sre1N	Sre1NΔsppa	-0.530173	0.00100311	P0CO96.1	Swr1-complex protein 4	1.28e-85
g1001	cyp61	cyp61Δsppa	-0.433913	0.174799	P0CH08.1	Ubiquitin-ribosomal protein el40a fusion protein	7.63e-82
g1001	Sre1N	Sre1NΔsppa	0.0375514	0.794996	P0CH08.1	Ubiquitin-ribosomal protein el40a fusion protein	7.63e-82
g1011	cyp61	cyp61Δsppa	0.0308775	0.942927	O13970.2	Small ribosomal subunit protein us2m	8.46e-39
g1011	Sre1N	Sre1NΔsppa	0.25177	0.145876	O13970.2	Small ribosomal subunit protein us2m	8.46e-39
g1012	cyp61	cyp61Δsppa	-0.236395	0.555688	CED85150.1	RNA polymerase, subunit l	8.26e-111
g1012	Sre1N	Sre1NΔsppa	0.475964	0.014355	CED85150.1	RNA polymerase, subunit l	8.26e-111
g1013	cyp61	cyp61Δsppa	-0.0596256	0.893536	P25284.2	Nadh-ubiquinone oxidoreductase 40 kda subunit, mitochondrial	1.46e-87
g1013	Sre1N	Sre1NΔsppa	0.201028	0.164895	P25284.2	Nadh-ubiquinone oxidoreductase 40 kda subunit, mitochondrial	1.46e-87
g102	cyp61	cyp61Δsppa	-0.903285	2.5587e-06	P87158.2	Small ribosomal subunit protein es4a	2e-133
g102	Sre1N	Sre1NΔsppa	-0.00525419	0.973557	P87158.2	Small ribosomal subunit protein es4a	2e-133
g1020	cyp61	cyp61Δsppa	-0.114301	0.769929	CED85158.1	Prolactin regulatory element-binding protein/protein transport protein sec12p	5.11e-298
g1020	Sre1N	Sre1NΔsppa	0.714604	5.56096e-06	CED85158.1	Prolactin regulatory element-binding protein/protein transport protein sec12p	5.11e-298
g1022	cyp61	cyp61Δsppa	-0.513304	0.0819806	O60155.1	Putative proline--tRNA ligase c19c7.06	2.61e-261
g1022	Sre1N	Sre1NΔsppa	-0.719458	2.26148e-05	O60155.1	Putative proline--tRNA ligase c19c7.06	2.61e-261
g1027	cyp61	cyp61Δsppa	-0.135074	0.695135	O74834.1	Uracil-DNAglycosylase	1.19e-77
g1027	Sre1N	Sre1NΔsppa	0.0334927	0.878943	O74834.1	Uracil-DNAglycosylase	1.19e-77
g103	cyp61	cyp61Δsppa	-0.511378	0.210446	CED84269.1	Triosephosphate isomerase	0
g103	Sre1N	Sre1NΔsppa	-0.476228	0.000800947	CED84269.1	Triosephosphate isomerase	0
g1030	cyp61	cyp61Δsppa	0.0734389	0.884408	CED85168.1	Ku70-like protein	0
g1030	Sre1N	Sre1NΔsppa	0.0697012	0.746514	CED85168.1	Ku70-like protein	0
g1034	cyp61	cyp61Δsppa	0.256422	0.383538	CED85171.1	Mitochondrial/chloroplast ribosomal protein l5/l7	1.64e-295
g1034	Sre1N	Sre1NΔsppa	-0.781894	3.76141e-06	CED85171.1	Mitochondrial/chloroplast ribosomal protein l5/l7	1.64e-295
g1039	cyp61	cyp61Δsppa	0.0831526	0.837863	Q09330.1	MRNA export protein mlo3	7.26e-21
g1039	Sre1N	Sre1NΔsppa	0.199003	0.119238	Q09330.1	MRNA export protein mlo3	7.26e-21
g1040	cyp61	cyp61Δsppa	0.326572	0.356552	CED85177.1	Nuclear receptor coregulator smrt/smrter, contains myb-like domains	0
g1040	Sre1N	Sre1NΔsppa	-0.000227791	0.999452	CED85177.1	Nuclear receptor coregulator smrt/smrter, contains myb-like domains	0
g1048	cyp61	cyp61Δsppa	0.160492	0.74896	Q09706.1	Phospholipase d1	6.33e-237
g1048	Sre1N	Sre1NΔsppa	-0.181112	0.40747	Q09706.1	Phospholipase d1	6.33e-237
g105	cyp61	cyp61Δsppa	-0.0704939	0.865737	D4AYW0.1	Abc transporter g family member arb_01379	2.61e-287
g105	Sre1N	Sre1NΔsppa	-0.528804	0.000409767	D4AYW0.1	Abc transporter g family member arb_01379	2.61e-287
g1050	cyp61	cyp61Δsppa	-0.00215553	0.998024	Q13616.2	Cullin-1	1.09e-221
g1050	Sre1N	Sre1NΔsppa	0.0382389	0.824613	Q13616.2	Cullin-1	1.09e-221
g1056	cyp61	cyp61Δsppa	0.0761159	0.853796	P0CO82.1	Vacuolar fusion protein mon1	1.69e-127
g1056	Sre1N	Sre1NΔsppa	0.274924	0.0623399	P0CO82.1	Vacuolar fusion protein mon1	1.69e-127
g1057	cyp61	cyp61Δsppa	-0.0928845	0.827472	CED85193.1	Exopolyphosphatases and related proteins	0
g1057	Sre1N	Sre1NΔsppa	1.22596	6.53003e-16	CED85193.1	Exopolyphosphatases and related proteins	0
g1058	cyp61	cyp61Δsppa	0.0805803	0.839496	CED85194.1	hypothetical protein_g1058 (PAT1)	0
g1058	Sre1N	Sre1NΔsppa	-0.0794466	0.641958	CED85194.1	hypothetical protein_g1058 (PAT1)	0
g1060	cyp61	cyp61Δsppa	0.369519	0.300498	CED85196.1	RNA polymerase iii (c) subunit	0
g1060	Sre1N	Sre1NΔsppa	-0.85983	1.8823e-09	CED85196.1	RNA polymerase iii (c) subunit	0
g1061	cyp61	cyp61Δsppa	-0.227524	0.40219	Q06736.1	Homoserine o-acetyltransferase	3.35e-151
g1061	Sre1N	Sre1NΔsppa	-0.43562	0.00297113	Q06736.1	Homoserine o-acetyltransferase	3.35e-151
g1063	cyp61	cyp61Δsppa	-0.431245	0.213187	P50526.1	Serine/threonine-protein kinase ssp1	5.76e-79
g1063	Sre1N	Sre1NΔsppa	-0.822137	1.05152e-06	P50526.1	Serine/threonine-protein kinase ssp1	5.76e-79
g1065	cyp61	cyp61Δsppa	-0.0199566	0.965644	Q1K9C4.1	Probable e3 ubiquitin protein ligase c167.07c	4.45e-106
g1065	Sre1N	Sre1NΔsppa	-0.426722	0.00156257	Q1K9C4.1	Probable e3 ubiquitin protein ligase c167.07c	4.45e-106
g1068	cyp61	cyp61Δsppa	0.403497	0.200512	P0CN08.2	DNA ligase 4	1.15e-169
g1068	Sre1N	Sre1NΔsppa	-0.187526	0.351024	P0CN08.2	DNA ligase 4	1.15e-169
g1069	cyp61	cyp61Δsppa	-0.0189864	0.969274	CED85205.1	Fyve finger-containing protein	0
g1069	Sre1N	Sre1NΔsppa	0.476504	0.00569666	CED85205.1	Fyve finger-containing protein	0
g107	cyp61	cyp61Δsppa	-0.0068847	0.993888	Q9UJX6.1	Anc2_human anaphase-promoting complex subunit 2	4.45e-76
g107	Sre1N	Sre1NΔsppa	0.183407	0.38181	Q9UJX6.1	Anc2_human anaphase-promoting complex subunit 2	4.45e-76
g1072	cyp61	cyp61Δsppa	-0.113664	0.773476	Q9Y7Z9.2	Coq6_schpo ubiquinone biosynthesis monooxygenase coq6, mitochondrial	4.64e-63
g1072	Sre1N	Sre1NΔsppa	-0.653209	1.14218e-06	Q9Y7Z9.2	Coq6_schpo ubiquinone biosynthesis monooxygenase coq6, mitochondrial	4.64e-63
g1073	cyp61	cyp61Δsppa	-0.140562	0.691205	Q9P7L9.1	Rm34_schpo large ribosomal subunit protein bl34m	7.27e-12
g1073	Sre1N	Sre1NΔsppa	-0.3034	0.0598201	Q9P7L9.1	Rm34_schpo large ribosomal subunit protein bl34m	7.27e-12
g1075	cyp61	cyp61Δsppa	0.0590799	0.889788	CED85211.1	Exosomal 3'-5' exoribonuclease complex, subunit rrp42	4.71e-235
g1075	Sre1N	Sre1NΔsppa	-0.716849	3.67804e-06	CED85211.1	Exosomal 3'-5' exoribonuclease complex, subunit rrp42	4.71e-235
g108	cyp61	cyp61Δsppa	0.221309	0.544618	CED84264.1	Nuclear transport receptor lgl2 (importin beta superfamily)	0
g108	Sre1N	Sre1NΔsppa	-0.775306	0.00115838	CED84264.1	Nuclear transport receptor lgl2 (importin beta superfamily)	0
g1080	cyp61	cyp61Δsppa	0.91188	6.2511e-05	O14192.1	Aromatic amino acid aminotransferase c56e4.03	8.44e-84
g1080	Sre1N	Sre1NΔsppa	-0.346351	0.0257398	O14192.1	Aromatic amino acid aminotransferase c56e4.03	8.44e-84
g109	cyp61	cyp61Δsppa	0.205395	0.531719	Q32PD0.1	Rrna-processing protein fcf1 homolog	5.05e-83
g109	Sre1N	Sre1NΔsppa	-0.532783	0.00593062	Q32PD0.1	Rrna-processing protein fcf1 homolog	5.05e-83
g1091	cyp61	cyp61Δsppa	0.145603	0.716881	O74711.2	Peroxisomal targeting signal receptor	1.43e-61
g1091	Sre1N	Sre1NΔsppa	0.542511	0.000621232	O74711.2	Peroxisomal targeting signal receptor	1.43e-61
g1093	cyp61	cyp61Δsppa	-0.300398	0.491519	CED85230.1	Hat (half-a-tpr) repeat-containing protein	0
g1093	Sre1N	Sre1NΔsppa	-1.11152	2.55472e-06	CED85230.1	Hat (half-a-tpr) repeat-containing protein	0
g1094	cyp61	cyp61Δsppa	-0.329114	0.182629	Q6P4Y9.1	V-type proton atpase subunit c 1	1.07e-72
g1094	Sre1N	Sre1NΔsppa	0.496622	0.000311185	Q6P4Y9.1	V-type proton atpase subunit c 1	1.07e-72
g1097	cyp61	cyp61Δsppa	-0.394393	0.110971	Q54QR2.1	Proteasome subunit beta type-7	3.61e-100
g1097	Sre1N	Sre1NΔsppa	0.585114	0.000237491	Q54QR2.1	Proteasome subunit beta type-7	3.61e-100
g110	cyp61	cyp61Δsppa	0.0374066	0.932194	P33299.1	26s proteasome regulatory subunit 7 homolog	6.26e-233
g110	Sre1N	Sre1NΔsppa	0.131744	0.34166	P33299.1	26s proteasome regulatory subunit 7 homolog	6.26e-233
g1101	cyp61	cyp61Δsppa	0.0933561	0.824606	Q1MTQ5.1	Phospholipid-transporting atpase accessory subunit mug89	7.89e-98
g1101	Sre1N	Sre1NΔsppa	-0.412294	0.00405234	Q1MTQ5.1	Phospholipid-transporting atpase accessory subunit mug89	7.89e-98
g1103	cyp61	cyp61Δsppa	0.222437	0.527708	O27051.1	D-3-phosphoglycerate dehydrogenase	1.66e-48
g1103	Sre1N	Sre1NΔsppa	0.132571	0.556956	O27051.1	D-3-phosphoglycerate dehydrogenase	1.66e-48
g1105	cyp61	cyp61Δsppa	-0.084472	0.877631	CED85242.1	Protein kinase	0
g1105	Sre1N	Sre1NΔsppa	0.0669299	0.814925	CED85242.1	Protein kinase	0
g1106	cyp61	cyp61Δsppa	-0.49888	0.0664384	Q963B7.1	Rl9_spofr large ribosomal subunit protein ul6	1.7e-70
g1106	Sre1N	Sre1NΔsppa	-0.181634	0.429141	Q963B7.1	Rl9_spofr large ribosomal subunit protein ul6	1.7e-70
g1107	cyp61	cyp61Δsppa	-0.588576	0.0490904	Q1DJR8.1	Dolichyl pyrophosphate glc1man9glcnac2 alpha-1,3-glucosyltransferase	5.69e-126
g1107	Sre1N	Sre1NΔsppa	0.649716	0.000280606	Q1DJR8.1	Dolichyl pyrophosphate glc1man9glcnac2 alpha-1,3-glucosyltransferase	5.69e-126
g111	cyp61	cyp61Δsppa	0.156217	0.673044	Q9UQW9.1	Dcor_schpo ornithine decarboxylase	8.72e-120
g111	Sre1N	Sre1NΔsppa	-0.351681	0.0414483	Q9UQW9.1	Dcor_schpo ornithine decarboxylase	8.72e-120
g1110	cyp61	cyp61Δsppa	0.0219567	0.965685	Q96NC0.1	Zmat2_human zinc finger matrin-type protein 2	4.95e-15
g1110	Sre1N	Sre1NΔsppa	-0.185131	0.342862	Q96NC0.1	Zmat2_human zinc finger matrin-type protein 2	4.95e-15
g1112	cyp61	cyp61Δsppa	0.230281	0.74206	O14343.1	Kinesin-like protein 5	1.61e-118
g1112	Sre1N	Sre1NΔsppa	-0.0211942	0.95568	O14343.1	Kinesin-like protein 5	1.61e-118
g1114	cyp61	cyp61Δsppa	0.0883626	0.829424	P0CM40.2	Autophagy-related protein 9	2.14e-224
g1114	Sre1N	Sre1NΔsppa	-0.192013	0.273701	P0CM40.2	Autophagy-related protein 9	2.14e-224
g1115	cyp61	cyp61Δsppa	-0.0476685	0.92785	O74187.1	Aldehyde dehydrogenase	2.59e-168
g1115	Sre1N	Sre1NΔsppa	0.846867	1.46588e-05	O74187.1	Aldehyde dehydrogenase	2.59e-168
g1118	cyp61	cyp61Δsppa	0.38254	0.455763	A2QX52.1	Probable glucan 1,3-beta-glucosidase d	7.47e-89
g1118	Sre1N	Sre1NΔsppa	0.211791	0.350492	A2QX52.1	Probable glucan 1,3-beta-glucosidase d	7.47e-89
g112	cyp61	cyp61Δsppa	-0.815557	0.000183005	CED84259.1	40s ribosomal protein s18	8.21e-131
g112	Sre1N	Sre1NΔsppa	-0.299241	0.0712619	CED84259.1	40s ribosomal protein s18	8.21e-131
g1120	cyp61	cyp61Δsppa	-0.157045	0.701756	CED85256.1	Thiamine biosynthetic bifunctional enzyme	0
g1120	Sre1N	Sre1NΔsppa	-0.432778	0.00613379	CED85256.1	Thiamine biosynthetic bifunctional enzyme	0
g1122	cyp61	cyp61Δsppa	0.0729791	0.903269	CED85258.1	Multiple inositol polyphosphate phosphatase	0
g1122	Sre1N	Sre1NΔsppa	0.122042	0.560683	CED85258.1	Multiple inositol polyphosphate phosphatase	0
g1123	cyp61	cyp61Δsppa	0.0694867	0.894713	CED85259.1	MRNA cleavage and polyadenylation factor i/ii complex, subunit pcf11	0
g1123	Sre1N	Sre1NΔsppa	1.14526	1.13405e-09	CED85259.1	MRNA cleavage and polyadenylation factor i/ii complex, subunit pcf11	0
g1125	cyp61	cyp61Δsppa	0.400609	0.425919	A0A1D8PHR5.1	Nad(p)h quinone oxidoreductase pst1	1.95e-52
g1125	Sre1N	Sre1NΔsppa	0.333623	0.330227	A0A1D8PHR5.1	Nad(p)h quinone oxidoreductase pst1	1.95e-52
g1127	cyp61	cyp61Δsppa	-0.0951827	0.847777	Q8LGH4.1	Cullin-4	3.31e-82
g1127	Sre1N	Sre1NΔsppa	-0.321049	0.089148	Q8LGH4.1	Cullin-4	3.31e-82
g113	cyp61	cyp61Δsppa	-0.25369	0.607715	CED84258.1	Dna-binding protein c1d involved in regulation of double-strand break repair	5.6e-133
g113	Sre1N	Sre1NΔsppa	-0.664817	0.0135832	CED84258.1	Dna-binding protein c1d involved in regulation of double-strand break repair	5.6e-133
g1134	cyp61	cyp61Δsppa	0.0121255	0.9819	P0CM34.1	Autophagy-related protein 3	2.99e-117
g1134	Sre1N	Sre1NΔsppa	0.458031	0.000230415	P0CM34.1	Autophagy-related protein 3	2.99e-117
g1136	cyp61	cyp61Δsppa	0.0829262	0.845168	Q7RVM2.3	Adp-ribosylation factor	1.61e-66
g1136	Sre1N	Sre1NΔsppa	0.298858	0.0518143	Q7RVM2.3	Adp-ribosylation factor	1.61e-66
g114	cyp61	cyp61Δsppa	0.128076	0.769343	Q6BSB9.1	V-type proton atpase subunit c'	3.6e-55
g114	Sre1N	Sre1NΔsppa	-0.00826651	0.965578	Q6BSB9.1	V-type proton atpase subunit c'	3.6e-55
g1140	cyp61	cyp61Δsppa	-0.00649133	0.991347	CED85276.1	hypothetical protein_g1140 (RINGv)	0
g1140	Sre1N	Sre1NΔsppa	0.00756397	0.965578	CED85276.1	hypothetical protein_g1140 (RINGv)	0
g1142	cyp61	cyp61Δsppa	-0.309685	0.800159	O22827.1	Molybdopterin synthase catalytic subunit	1.16e-31
g1142	Sre1N	Sre1NΔsppa	1.85945	2.43433e-11	O22827.1	Molybdopterin synthase catalytic subunit	1.16e-31
g1143	cyp61	cyp61Δsppa	-0.362905	0.464678	CED85278.1	Alla	7.24e-155
g1143	Sre1N	Sre1NΔsppa	2.55762	1.7598e-19	CED85278.1	Alla	7.24e-155
g1146	cyp61	cyp61Δsppa	0.381216	0.252201	CED85281.1	Ste12	0
g1146	Sre1N	Sre1NΔsppa	0.386605	0.0899573	CED85281.1	Ste12	0
g1147	cyp61	cyp61Δsppa	0.259427	0.445186	Q09779.3	Tho complex subunit 2	1.53e-154
g1147	Sre1N	Sre1NΔsppa	-0.308832	0.0918385	Q09779.3	Tho complex subunit 2	1.53e-154
g1154	cyp61	cyp61Δsppa	0.125519	0.84061	A0A0M7LBC1.1	L-2-hydroxyglutarate dehydrogenase	1.36e-63
g1154	Sre1N	Sre1NΔsppa	0.0397422	0.897328	A0A0M7LBC1.1	L-2-hydroxyglutarate dehydrogenase	1.36e-63
g1155	cyp61	cyp61Δsppa	-0.0186434	0.984804	P54789.1	Origin recognition complex subunit 1	3.46e-63
g1155	Sre1N	Sre1NΔsppa	-0.755794	0.00118162	P54789.1	Origin recognition complex subunit 1	3.46e-63
g1156	cyp61	cyp61Δsppa	-0.131129	0.707831	Q02366.2	Nadh dehydrogenase[ubiquinone] 1 alpha subcomplex subunit 6	4.58e-30
g1156	Sre1N	Sre1NΔsppa	0.551587	6.62948e-05	Q02366.2	Nadh dehydrogenase[ubiquinone] 1 alpha subcomplex subunit 6	4.58e-30
g1157	cyp61	cyp61Δsppa	-0.0604096	0.900363	P06780.3	Gtp-binding protein rho1	1.15e-69
g1157	Sre1N	Sre1NΔsppa	-0.437524	0.00602633	P06780.3	Gtp-binding protein rho1	1.15e-69
g1162	cyp61	cyp61Δsppa	-0.208365	0.501353	CED85298.1	Glutathione s-transferase	1.4e-174
g1162	Sre1N	Sre1NΔsppa	0.0703709	0.645213	CED85298.1	Glutathione s-transferase	1.4e-174
g1163	cyp61	cyp61Δsppa	-0.0105964	0.984862	Q07451.1	Endoplasmic reticulum transmembrane protein 3	6.68e-16
g1163	Sre1N	Sre1NΔsppa	1.66536	9.78273e-35	Q07451.1	Endoplasmic reticulum transmembrane protein 3	6.68e-16
g1169	cyp61	cyp61Δsppa	-0.0258084	0.965644	Q9Y7J3.1	Carme_schpo carnosine n-methyltransferase	2.08e-55
g1169	Sre1N	Sre1NΔsppa	0.115859	0.621989	Q9Y7J3.1	Carme_schpo carnosine n-methyltransferase	2.08e-55
g1171	cyp61	cyp61Δsppa	0.197101	0.57926	CED85306.1	Allantoicase	0
g1171	Sre1N	Sre1NΔsppa	-0.978986	2.01558e-08	CED85306.1	Allantoicase	0
g1174	cyp61	cyp61Δsppa	-0.0974768	0.822497	P0CR50.1	Pre-mRNA-splicing factor slt11	5.01e-106
g1174	Sre1N	Sre1NΔsppa	-0.208479	0.187958	P0CR50.1	Pre-mRNA-splicing factor slt11	5.01e-106
g1177	cyp61	cyp61Δsppa	0.169372	0.763032	Q54DN6.1	Galactokinase	5.34e-76
g1177	Sre1N	Sre1NΔsppa	1.08265	7.86317e-08	Q54DN6.1	Galactokinase	5.34e-76
g1178	cyp61	cyp61Δsppa	-0.126084	0.750474	Q9UUI7.1	Putative alpha,alpha-trehalose-phosphate synthase[udp-forming] 100 kda subunit	6.01e-129
g1178	Sre1N	Sre1NΔsppa	0.491301	0.000555063	Q9UUI7.1	Putative alpha,alpha-trehalose-phosphate synthase[udp-forming] 100 kda subunit	6.01e-129
g1179	cyp61	cyp61Δsppa	0.0511694	0.904834	P0CS48.1	Pre-mRNA-splicing factor prp46	3e-100
g1179	Sre1N	Sre1NΔsppa	-0.236776	0.0930054	P0CS48.1	Pre-mRNA-splicing factor prp46	3e-100
g1185	cyp61	cyp61Δsppa	0.109838	0.779126	Q10061.1	Heat shock protein 70 homolog lhs1	4.86e-80
g1185	Sre1N	Sre1NΔsppa	0.00438974	0.984701	Q10061.1	Heat shock protein 70 homolog lhs1	4.86e-80
g1186	cyp61	cyp61Δsppa	-0.105518	0.862552	P83778.2	Malate dehydrogenase, cytoplasmic	7.32e-111
g1186	Sre1N	Sre1NΔsppa	0.112819	0.50371	P83778.2	Malate dehydrogenase, cytoplasmic	7.32e-111
g1187	cyp61	cyp61Δsppa	-0.00811165	0.991347	CED85322.1	5'-3' exonuclease	0
g1187	Sre1N	Sre1NΔsppa	-0.780169	4.38419e-05	CED85322.1	5'-3' exonuclease	0
g1192	cyp61	cyp61Δsppa	-0.992743	0.00025095	Q13LW5.1	L-rhamnonate dehydratase	2.36e-139
g1192	Sre1N	Sre1NΔsppa	-0.889797	1.49505e-07	Q13LW5.1	L-rhamnonate dehydratase	2.36e-139
g1200	cyp61	cyp61Δsppa	0.032555	0.955316	O94168.1	Carbon catabolite-derepressing protein kinase	1.33e-152
g1200	Sre1N	Sre1NΔsppa	0.566798	2.87562e-05	O94168.1	Carbon catabolite-derepressing protein kinase	1.33e-152
g1201	cyp61	cyp61Δsppa	0.0882303	0.822497	Q0P4C4.1	Dephospho-coa kinase domain-containing protein	1.35e-50
g1201	Sre1N	Sre1NΔsppa	0.133325	0.447943	Q0P4C4.1	Dephospho-coa kinase domain-containing protein	1.35e-50
g1205	cyp61	cyp61Δsppa	-0.380441	0.165024	C3Z724.1	Ubiquitin-conjugating enzyme e2 s	7.92e-60
g1205	Sre1N	Sre1NΔsppa	-1.14334	1.44301e-09	C3Z724.1	Ubiquitin-conjugating enzyme e2 s	7.92e-60
g1218	cyp61	cyp61Δsppa	0.257336	0.39085	CED85351.1	Glycoside hydrolase family 38 protein	0
g1218	Sre1N	Sre1NΔsppa	0.14561	0.475307	CED85351.1	Glycoside hydrolase family 38 protein	0
g122	cyp61	cyp61Δsppa	-0.126616	0.727388	Q921Q3.3	Alg1_mouse chitobiosyldiphosphodolichol beta-mannosyltransferase	2.48e-101
g122	Sre1N	Sre1NΔsppa	0.792565	3.94659e-09	Q921Q3.3	Alg1_mouse chitobiosyldiphosphodolichol beta-mannosyltransferase	2.48e-101
g1221	cyp61	cyp61Δsppa	0.352624	0.517382	CED85354.1	RNA pseudouridylate synthases	0
g1221	Sre1N	Sre1NΔsppa	-2.01584	6.94425e-14	CED85354.1	RNA pseudouridylate synthases	0
g1224	cyp61	cyp61Δsppa	-0.43982	0.0871199	P06738.4	Glycogen phosphorylase	2.95e-301
g1224	Sre1N	Sre1NΔsppa	0.325767	0.0529326	P06738.4	Glycogen phosphorylase	2.95e-301
g1225	cyp61	cyp61Δsppa	-0.139606	0.652583	Q09689.1	Probable eukaryotic translation initiation factor 5	8.22e-99
g1225	Sre1N	Sre1NΔsppa	0.156107	0.333174	Q09689.1	Probable eukaryotic translation initiation factor 5	8.22e-99
g1229	cyp61	cyp61Δsppa	-0.291636	0.321781	Q6DE18.1	Actin-related protein 2/3 complex subunit 5-b	2.21e-11
g1229	Sre1N	Sre1NΔsppa	0.754953	2.9201e-06	Q6DE18.1	Actin-related protein 2/3 complex subunit 5-b	2.21e-11
g1231	cyp61	cyp61Δsppa	-0.0111716	0.984079	O94432.1	Uncharacterized rna-binding protein c660.15	5.67e-57
g1231	Sre1N	Sre1NΔsppa	0.590255	7.97763e-06	O94432.1	Uncharacterized rna-binding protein c660.15	5.67e-57
g1232	cyp61	cyp61Δsppa	-0.0164295	0.976603	O15160.1	Dna-directed RNA polymerases i and iii subunit rpac1	4.81e-110
g1232	Sre1N	Sre1NΔsppa	-0.894942	6.28865e-07	O15160.1	Dna-directed RNA polymerases i and iii subunit rpac1	4.81e-110
g1236	cyp61	cyp61Δsppa	0.0452465	0.932194	Q10233.1	Dna-directed RNA polymerase iii subunit rpc2	0
g1236	Sre1N	Sre1NΔsppa	-0.504307	0.0183971	Q10233.1	Dna-directed RNA polymerase iii subunit rpc2	0
g1240	cyp61	cyp61Δsppa	-0.0777654	0.862854	Q9Y818.1	Ubc15_schpo ubiquitin-conjugating enzyme e2 15	1.29e-73
g1240	Sre1N	Sre1NΔsppa	0.705342	0.000245653	Q9Y818.1	Ubc15_schpo ubiquitin-conjugating enzyme e2 15	1.29e-73
g1241	cyp61	cyp61Δsppa	-0.878824	0.0010087	P24686.2	Negative regulator of mitosis	1.88e-130
g1241	Sre1N	Sre1NΔsppa	0.032122	0.876083	P24686.2	Negative regulator of mitosis	1.88e-130
g1242	cyp61	cyp61Δsppa	0.227242	0.571024	Q9UT09.1	Arog_schpo phospho-2-dehydro-3-deoxyheptonate aldolase, tyrosine-inhibited	3.27e-130
g1242	Sre1N	Sre1NΔsppa	-1.37749	2.07878e-24	Q9UT09.1	Arog_schpo phospho-2-dehydro-3-deoxyheptonate aldolase, tyrosine-inhibited	3.27e-130
g1243	cyp61	cyp61Δsppa	-0.192694	0.673044	O13507.1	Glyceraldehyde-3-phosphate dehydrogenase	4.97e-241
g1243	Sre1N	Sre1NΔsppa	-1.82197	1.43687e-50	O13507.1	Glyceraldehyde-3-phosphate dehydrogenase	4.97e-241
g1245	cyp61	cyp61Δsppa	0.201953	0.557171	Q9HFW2.1	Cla4_eregs serine/threonine-protein kinase cla4	3.32e-147
g1245	Sre1N	Sre1NΔsppa	-0.655594	3.41174e-05	Q9HFW2.1	Cla4_eregs serine/threonine-protein kinase cla4	3.32e-147
g1246	cyp61	cyp61Δsppa	-0.105861	0.83007	CED85379.1	Ste3	6.9e-277
g1246	Sre1N	Sre1NΔsppa	1.11597	1.13949e-16	CED85379.1	Ste3	6.9e-277
g1249	cyp61	cyp61Δsppa	0.179927	0.760227	CED85384.1	Ste3	6.64e-271
g1249	Sre1N	Sre1NΔsppa	0.121373	0.72861	CED85384.1	Ste3	6.64e-271
g125	cyp61	cyp61Δsppa	-0.188465	0.546894	Q9TEM3.1	2-methylcitrate synthase, mitochondrial	1.24e-135
g125	Sre1N	Sre1NΔsppa	-0.132746	0.307561	Q9TEM3.1	2-methylcitrate synthase, mitochondrial	1.24e-135
g1250	cyp61	cyp61Δsppa	-0.251191	0.377215	P84169.1	26s proteasome non-atpase regulatory subunit 13	8.07e-73
g1250	Sre1N	Sre1NΔsppa	0.708416	3.13695e-06	P84169.1	26s proteasome non-atpase regulatory subunit 13	8.07e-73
g1251	cyp61	cyp61Δsppa	-0.301266	0.459657	Q7S5W9.1	Phosphatidyl-n-methylethanolamine n-methyltransferase	8.73e-65
g1251	Sre1N	Sre1NΔsppa	0.275044	0.222325	Q7S5W9.1	Phosphatidyl-n-methylethanolamine n-methyltransferase	8.73e-65
g1252	cyp61	cyp61Δsppa	0.298604	0.30582	P0CO28.1	Histone-lysine n-methyltransferase, h3 lysine-36 specific	9.72e-199
g1252	Sre1N	Sre1NΔsppa	-0.697351	5.58069e-05	P0CO28.1	Histone-lysine n-methyltransferase, h3 lysine-36 specific	9.72e-199
g1253	cyp61	cyp61Δsppa	0.170758	0.665645	CED85388.1	RNA polymerase i 49 kda subunit	5.87e-298
g1253	Sre1N	Sre1NΔsppa	-0.463343	0.0217939	CED85388.1	RNA polymerase i 49 kda subunit	5.87e-298
g1257	cyp61	cyp61Δsppa	0.00293032	0.998024	P0CP50.1	Pan2-pan3 deadenylation complex subunit pan3	2.77e-157
g1257	Sre1N	Sre1NΔsppa	-0.140845	0.393043	P0CP50.1	Pan2-pan3 deadenylation complex subunit pan3	2.77e-157
g126	cyp61	cyp61Δsppa	0.0691451	0.900081	O60100.1	Probable importin subunit beta-4	5.01e-187
g126	Sre1N	Sre1NΔsppa	-1.6531	1.5364e-21	O60100.1	Probable importin subunit beta-4	5.01e-187
g1261	cyp61	cyp61Δsppa	0.018779	0.968613	Q9USJ5.2	Dcup_schpo uroporphyrinogen decarboxylase	2.8e-133
g1261	Sre1N	Sre1NΔsppa	0.392298	0.0225148	Q9USJ5.2	Dcup_schpo uroporphyrinogen decarboxylase	2.8e-133
g1262	cyp61	cyp61Δsppa	0.225452	0.467091	P53659.1	V-type proton atpase subunit d	7.8e-143
g1262	Sre1N	Sre1NΔsppa	0.388297	0.00980483	P53659.1	V-type proton atpase subunit d	7.8e-143
g1264	cyp61	cyp61Δsppa	0.671031	0.0358822	Q3ZC33.3	L-gulonolactone oxidase	3.43e-107
g1264	Sre1N	Sre1NΔsppa	-1.68229	2.27215e-22	Q3ZC33.3	L-gulonolactone oxidase	3.43e-107
g1265	cyp61	cyp61Δsppa	-0.311267	0.390828	Q4R0J7.1	D-arabinitol dehydrogenase 1	6.62e-153
g1265	Sre1N	Sre1NΔsppa	0.0929282	0.53607	Q4R0J7.1	D-arabinitol dehydrogenase 1	6.62e-153
g1266	cyp61	cyp61Δsppa	-0.227427	0.564902	J9VYL3.1	Inositol-3-phosphate synthase	1.4e-262
g1266	Sre1N	Sre1NΔsppa	0.0714073	0.735756	J9VYL3.1	Inositol-3-phosphate synthase	1.4e-262
g1279	cyp61	cyp61Δsppa	-0.0228148	0.962546	nohit	hypothetical protein_g1279 (LIM)	nohit
g1279	Sre1N	Sre1NΔsppa	0.0173323	0.936304	nohit	hypothetical protein_g1279 (LIM)	nohit
g128	cyp61	cyp61Δsppa	0.0794478	0.891341	Q4P763.1	Gmp synthase[glutamine-hydrolyzing]	1.33e-284
g128	Sre1N	Sre1NΔsppa	0.0816162	0.686038	Q4P763.1	Gmp synthase[glutamine-hydrolyzing]	1.33e-284
g1294	cyp61	cyp61Δsppa	0.228117	0.570952	Q9P7D4.3	Acon2_schpo aconitase-ribosomal protein bl21m fusion protein	0
g1294	Sre1N	Sre1NΔsppa	-1.07938	9.56647e-10	Q9P7D4.3	Acon2_schpo aconitase-ribosomal protein bl21m fusion protein	0
g1300	cyp61	cyp61Δsppa	-0.489557	0.145086	P51044.1	Citrate synthase, mitochondrial	2e-232
g1300	Sre1N	Sre1NΔsppa	-0.427328	0.0303093	P51044.1	Citrate synthase, mitochondrial	2e-232
g1301	cyp61	cyp61Δsppa	-0.44974	0.093366	Q06816.2	Putative epoxide hydrolase	1.14e-63
g1301	Sre1N	Sre1NΔsppa	-1.42403	6.68714e-10	Q06816.2	Putative epoxide hydrolase	1.14e-63
g1302	cyp61	cyp61Δsppa	-0.747846	0.0156284	Q4WV44	Alpha-1,2-mannosyltransferase (kre2), putative	9.53e-146
g1302	Sre1N	Sre1NΔsppa	-1.4882	3.55244e-17	Q4WV44	Alpha-1,2-mannosyltransferase (kre2), putative	9.53e-146
g1303	cyp61	cyp61Δsppa	-0.167874	0.566112	Q4WV44	Alpha-1,2-mannosyltransferase (kre2), putative	5.15e-121
g1303	Sre1N	Sre1NΔsppa	0.0216381	0.901855	Q4WV44	Alpha-1,2-mannosyltransferase (kre2), putative	5.15e-121
g1304	cyp61	cyp61Δsppa	-0.16172	0.769343	Q9URZ0.1	Agal_schpo alpha-galactosidase mel1	4.9e-122
g1304	Sre1N	Sre1NΔsppa	0.669398	0.000511731	Q9URZ0.1	Agal_schpo alpha-galactosidase mel1	4.9e-122
g1305	cyp61	cyp61Δsppa	-0.193075	0.493854	Q13472.1	DNA topoisomerase 3-alpha	2.35e-183
g1305	Sre1N	Sre1NΔsppa	0.121212	0.441053	Q13472.1	DNA topoisomerase 3-alpha	2.35e-183
g1307	cyp61	cyp61Δsppa	-0.0701827	0.877631	P23968.1	V-type proton atpase subunit c''	2.23e-84
g1307	Sre1N	Sre1NΔsppa	0.0451096	0.820838	P23968.1	V-type proton atpase subunit c''	2.23e-84
g1310	cyp61	cyp61Δsppa	-0.732906	0.00565456	Q5AIB8.1	Large ribosomal subunit protein ul16	4.69e-109
g1310	Sre1N	Sre1NΔsppa	-0.1427	0.473296	Q5AIB8.1	Large ribosomal subunit protein ul16	4.69e-109
g1315	cyp61	cyp61Δsppa	-0.6965	0.00248315	Q9FJX2.1	Rl262_arath large ribosomal subunit protein ul24y	4.63e-45
g1315	Sre1N	Sre1NΔsppa	-0.530168	0.00985109	Q9FJX2.1	Rl262_arath large ribosomal subunit protein ul24y	4.63e-45
g1316	cyp61	cyp61Δsppa	-0.493839	0.0396825	Q9QUM9.1	Psa6_mouse proteasome subunit alpha type-6	9.88e-92
g1316	Sre1N	Sre1NΔsppa	0.592277	2.50378e-05	Q9QUM9.1	Psa6_mouse proteasome subunit alpha type-6	9.88e-92
g1323	cyp61	cyp61Δsppa	0.130239	0.80655	P32584.1	Protein-s-isoprenylcysteine o-methyltransferase	3e-56
g1323	Sre1N	Sre1NΔsppa	-0.580572	0.0167962	P32584.1	Protein-s-isoprenylcysteine o-methyltransferase	3e-56
g1329	cyp61	cyp61Δsppa	-0.268992	0.492708	Q02046.1	Methylenetetrahydrofolate dehydrogenase[nad(+)]	1.48e-83
g1329	Sre1N	Sre1NΔsppa	-0.690176	0.00210557	Q02046.1	Methylenetetrahydrofolate dehydrogenase[nad(+)]	1.48e-83
g133	cyp61	cyp61Δsppa	-0.017045	0.968613	P22129.1	Ras-related protein rab-11b	6.4e-92
g133	Sre1N	Sre1NΔsppa	0.148195	0.339138	P22129.1	Ras-related protein rab-11b	6.4e-92
g1336	cyp61	cyp61Δsppa	-0.317116	0.276597	Q9P8P7.1	Nep1_canax ribosomal RNA small subunit methyltransferase nep1	7.97e-101
g1336	Sre1N	Sre1NΔsppa	-1.1944	9.38808e-14	Q9P8P7.1	Nep1_canax ribosomal RNA small subunit methyltransferase nep1	7.97e-101
g1337	cyp61	cyp61Δsppa	0.111325	0.758077	Q99PV0.2	Prp8_mouse pre-mRNA-processing-splicing factor 8	0
g1337	Sre1N	Sre1NΔsppa	-0.512401	0.0021398	Q99PV0.2	Prp8_mouse pre-mRNA-processing-splicing factor 8	0
g1343	cyp61	cyp61Δsppa	-0.307609	0.286473	Q4PC85.2	Thiamine thiazole synthase	6.75e-138
g1343	Sre1N	Sre1NΔsppa	-0.0527374	0.803414	Q4PC85.2	Thiamine thiazole synthase	6.75e-138
g1345	cyp61	cyp61Δsppa	-0.649646	0.0180668	P14010.1	4-aminobutyrate aminotransferase	2.62e-157
g1345	Sre1N	Sre1NΔsppa	0.111856	0.440423	P14010.1	4-aminobutyrate aminotransferase	2.62e-157
g1347	cyp61	cyp61Δsppa	-0.55385	0.1722	Q09195.1	Delta(14)-sterol reductase erg24	2.13e-136
g1347	Sre1N	Sre1NΔsppa	-1.17843	6.46322e-10	Q09195.1	Delta(14)-sterol reductase erg24	2.13e-136
g1350	cyp61	cyp61Δsppa	0.0715495	0.865681	A0A0D1E015.1	Fyve zinc finger domain protein upa1	1.64e-95
g1350	Sre1N	Sre1NΔsppa	0.300592	0.0276282	A0A0D1E015.1	Fyve zinc finger domain protein upa1	1.64e-95
g1351	cyp61	cyp61Δsppa	0.256997	0.461731	P0C7B6.1	Type-1 glutamine synthetase 2	3.53e-106
g1351	Sre1N	Sre1NΔsppa	0.807343	5.68755e-09	P0C7B6.1	Type-1 glutamine synthetase 2	3.53e-106
g1352	cyp61	cyp61Δsppa	-0.666207	0.0749883	P53444.2	Fructose-bisphosphate aldolase	6.23e-171
g1352	Sre1N	Sre1NΔsppa	2.00211	1.60927e-24	P53444.2	Fructose-bisphosphate aldolase	6.23e-171
g1354	cyp61	cyp61Δsppa	-0.296732	0.29045	O94609.1	Ubiquitin-activating enzyme e1 1	0
g1354	Sre1N	Sre1NΔsppa	-0.0388591	0.821137	O94609.1	Ubiquitin-activating enzyme e1 1	0
g1356	cyp61	cyp61Δsppa	-0.235822	0.431727	Q01278.1	V-type proton atpase subunit e	5.08e-55
g1356	Sre1N	Sre1NΔsppa	0.22025	0.261026	Q01278.1	V-type proton atpase subunit e	5.08e-55
g1357	cyp61	cyp61Δsppa	-0.594783	0.00729945	Q9C0Z7.1	Rs6b_schpo small ribosomal subunit protein es6b	8.24e-105
g1357	Sre1N	Sre1NΔsppa	0.0397451	0.832442	Q9C0Z7.1	Rs6b_schpo small ribosomal subunit protein es6b	8.24e-105
g1360	cyp61	cyp61Δsppa	-0.662593	0.00840104	P08978.1	Large ribosomal subunit protein ul15	1.57e-61
g1360	Sre1N	Sre1NΔsppa	-0.47805	0.000510011	P08978.1	Large ribosomal subunit protein ul15	1.57e-61
g1372	cyp61	cyp61Δsppa	0.774187	0.0158471	P78568.1	Delta-1-pyrroline-5-carboxylate dehydrogenase	2.38e-279
g1372	Sre1N	Sre1NΔsppa	-0.788341	5.95832e-06	P78568.1	Delta-1-pyrroline-5-carboxylate dehydrogenase	2.38e-279
g1377	cyp61	cyp61Δsppa	-0.376121	0.443066	B2KX91.1	3-hydroxy-3-methylglutaryl-coenzyme a reductase	5.19e-271
g1377	Sre1N	Sre1NΔsppa	-0.894276	9.11077e-08	B2KX91.1	3-hydroxy-3-methylglutaryl-coenzyme a reductase	5.19e-271
g1380	cyp61	cyp61Δsppa	-0.245356	0.406538	J9VXM5.1	Chitin synthase 3	0
g1380	Sre1N	Sre1NΔsppa	-0.694599	4.84855e-05	J9VXM5.1	Chitin synthase 3	0
g1381	cyp61	cyp61Δsppa	-0.227542	0.425616	CED85506.1	Bifunctional gtp cyclohydrolase ii/3,4-dihydroxy-2butanone-4-phosphate synthase	0
g1381	Sre1N	Sre1NΔsppa	-0.442948	0.0035197	CED85506.1	Bifunctional gtp cyclohydrolase ii/3,4-dihydroxy-2butanone-4-phosphate synthase	0
g1382	cyp61	cyp61Δsppa	-0.8488	0.000305085	P17505.2	Malate dehydrogenase, mitochondrial	1.62e-133
g1382	Sre1N	Sre1NΔsppa	-0.345248	0.0156048	P17505.2	Malate dehydrogenase, mitochondrial	1.62e-133
g1398	cyp61	cyp61Δsppa	-0.530382	0.0446116	O94511.1	Putative enoyl reductase c646.07c	5.01e-65
g1398	Sre1N	Sre1NΔsppa	0.994314	7.38409e-11	O94511.1	Putative enoyl reductase c646.07c	5.01e-65
g1400	cyp61	cyp61Δsppa	0.556813	0.0331069	A1D9C9.1	Probable d-xylulose reductase a	6.91e-122
g1400	Sre1N	Sre1NΔsppa	-1.31665	7.18769e-13	A1D9C9.1	Probable d-xylulose reductase a	6.91e-122
g1402	cyp61	cyp61Δsppa	-0.250679	0.422697	Q9Y7J0.1	Npy1_schpo nad-capped RNA hydrolase	5.17e-75
g1402	Sre1N	Sre1NΔsppa	0.393721	0.0207233	Q9Y7J0.1	Npy1_schpo nad-capped RNA hydrolase	5.17e-75
g1410	cyp61	cyp61Δsppa	0.499527	0.0766535	CED85536.1	Catalytic subunit of the meiotic double strand break transesterase	0
g1410	Sre1N	Sre1NΔsppa	-0.0494942	0.812369	CED85536.1	Catalytic subunit of the meiotic double strand break transesterase	0
g1411	cyp61	cyp61Δsppa	0.387911	0.254057	Q6YV04.1	Histone deacetylase 2	4.26e-43
g1411	Sre1N	Sre1NΔsppa	0.22548	0.25259	Q6YV04.1	Histone deacetylase 2	4.26e-43
g1412	cyp61	cyp61Δsppa	0.286847	0.381086	CED85538.1	hypothetical protein_g1412 (RGS)	0
g1412	Sre1N	Sre1NΔsppa	-0.406334	0.0464072	CED85538.1	hypothetical protein_g1412 (RGS)	0
g1414	cyp61	cyp61Δsppa	-0.620462	0.00442377	P0CX23.1	Large ribosomal subunit protein el20a	1.68e-85
g1414	Sre1N	Sre1NΔsppa	-0.258216	0.0477882	P0CX23.1	Large ribosomal subunit protein el20a	1.68e-85
g1424	cyp61	cyp61Δsppa	0.0125024	0.984079	G4N2B5.1	Abc transporter 7	3.55e-202
g1424	Sre1N	Sre1NΔsppa	0.547323	0.000670242	G4N2B5.1	Abc transporter 7	3.55e-202
g1430	cyp61	cyp61Δsppa	0.340899	0.409381	M5EAX2.1	Gmc oxidoreductase family protein mala s 12	5.23e-123
g1430	Sre1N	Sre1NΔsppa	-2.84296	4.42202e-45	M5EAX2.1	Gmc oxidoreductase family protein mala s 12	5.23e-123
g1431	cyp61	cyp61Δsppa	0.258058	0.46624	Q5SRE7.2	Phytanoyl-coa dioxygenase domain-containing protein 1	2.63e-68
g1431	Sre1N	Sre1NΔsppa	-0.277971	0.188052	Q5SRE7.2	Phytanoyl-coa dioxygenase domain-containing protein 1	2.63e-68
g1438	cyp61	cyp61Δsppa	0.00585949	0.995199	P40377.1	DNA replication licensing factor mcm2	0
g1438	Sre1N	Sre1NΔsppa	-0.51083	0.00234547	P40377.1	DNA replication licensing factor mcm2	0
g1441	cyp61	cyp61Δsppa	0.0526195	0.927761	O05218.1	Glutathione hydrolase-like ywrd proenzyme	9.48e-100
g1441	Sre1N	Sre1NΔsppa	0.115016	0.508855	O05218.1	Glutathione hydrolase-like ywrd proenzyme	9.48e-100
g1442	cyp61	cyp61Δsppa	0.442649	0.173752	O74366.1	General transcription and DNArepair factor iih subunit tfb4	2.95e-51
g1442	Sre1N	Sre1NΔsppa	0.296632	0.0603243	O74366.1	General transcription and DNArepair factor iih subunit tfb4	2.95e-51
g1443	cyp61	cyp61Δsppa	-0.33307	0.334652	CED85568.1	Saccharopine dehydrogenase	0
g1443	Sre1N	Sre1NΔsppa	-0.500234	0.00133765	CED85568.1	Saccharopine dehydrogenase	0
g1444	cyp61	cyp61Δsppa	0.24981	0.479911	CED85569.1	Protein subunit of nuclear ribonuclease p (rnase p)	1.87e-243
g1444	Sre1N	Sre1NΔsppa	-0.291463	0.0966676	CED85569.1	Protein subunit of nuclear ribonuclease p (rnase p)	1.87e-243
g1448	cyp61	cyp61Δsppa	0.336893	0.346633	P87169.1	Spindle assembly checkpoint component mad1	2.3e-21
g1448	Sre1N	Sre1NΔsppa	0.310737	0.0448264	P87169.1	Spindle assembly checkpoint component mad1	2.3e-21
g145	cyp61	cyp61Δsppa	-0.399387	0.270715	nohit	hypothetical protein_g145 (Coprogen_oxidas)	nohit
g145	Sre1N	Sre1NΔsppa	-1.93748	3.4547e-28	nohit	hypothetical protein_g145 (Coprogen_oxidas)	nohit
g1450	cyp61	cyp61Δsppa	-0.158091	0.706244	Q9VCA9.1	Spcs3_drome signal peptidase complex subunit 3	1.35e-23
g1450	Sre1N	Sre1NΔsppa	0.468537	0.0102976	Q9VCA9.1	Spcs3_drome signal peptidase complex subunit 3	1.35e-23
g1455	cyp61	cyp61Δsppa	0.257207	0.442491	nohit	hypothetical protein_g1455 (Syntaxin-6_N)	nohit
g1455	Sre1N	Sre1NΔsppa	0.333231	0.0117028	nohit	hypothetical protein_g1455 (Syntaxin-6_N)	nohit
g1456	cyp61	cyp61Δsppa	-0.226022	0.704555	P55306.1	Catalase	1.06e-181
g1456	Sre1N	Sre1NΔsppa	-0.0581325	0.763728	P55306.1	Catalase	1.06e-181
g1457	cyp61	cyp61Δsppa	0.432505	0.089689	P0CR28.1	Ruvb-like helicase 2	1.86e-234
g1457	Sre1N	Sre1NΔsppa	-0.217545	0.181642	P0CR28.1	Ruvb-like helicase 2	1.86e-234
g1465	cyp61	cyp61Δsppa	0.176486	0.628583	Q9LT08.1	Psde_arath 26s proteasome non-atpase regulatory subunit 14 homolog	1.56e-151
g1465	Sre1N	Sre1NΔsppa	0.16476	0.312591	Q9LT08.1	Psde_arath 26s proteasome non-atpase regulatory subunit 14 homolog	1.56e-151
g1467	cyp61	cyp61Δsppa	-0.103548	0.797984	A1A653.1	Fe-regulated protein 8	3.77e-58
g1467	Sre1N	Sre1NΔsppa	-0.468924	0.014355	A1A653.1	Fe-regulated protein 8	3.77e-58
g147	cyp61	cyp61Δsppa	0.167266	0.752528	Q8IX06.2	Putative pseudogene: putative exonuclease gor	1.43e-45
g147	Sre1N	Sre1NΔsppa	-0.83895	0.0307501	Q8IX06.2	Putative pseudogene: putative exonuclease gor	1.43e-45
g1475	cyp61	cyp61Δsppa	-0.201205	0.526485	Q9P7D7.1	Lcf2_schpo long-chain-fatty-acid--coa ligase 2	5.33e-155
g1475	Sre1N	Sre1NΔsppa	0.576489	7.69754e-05	Q9P7D7.1	Lcf2_schpo long-chain-fatty-acid--coa ligase 2	5.33e-155
g1477	cyp61	cyp61Δsppa	0.535411	0.0163226	P37202.1	Exosome complex exonuclease dis3	0
g1477	Sre1N	Sre1NΔsppa	-1.10622	1.84205e-13	P37202.1	Exosome complex exonuclease dis3	0
g1478	cyp61	cyp61Δsppa	-0.0557609	0.905007	O60078.1	Probable prephenate dehydrogenase[nadp(+)]	1.44e-155
g1478	Sre1N	Sre1NΔsppa	0.140149	0.477326	O60078.1	Probable prephenate dehydrogenase[nadp(+)]	1.44e-155
g1482	cyp61	cyp61Δsppa	-0.32094	0.443066	CED85608.1	Karyopherin (importin) beta 3	0
g1482	Sre1N	Sre1NΔsppa	-1.69188	3.65834e-11	CED85608.1	Karyopherin (importin) beta 3	0
g1483	cyp61	cyp61Δsppa	0.142436	0.67787	Q10133.1	Gtp-binding protein rho2	1.7e-77
g1483	Sre1N	Sre1NΔsppa	-0.00469089	0.983983	Q10133.1	Gtp-binding protein rho2	1.7e-77
g1484	cyp61	cyp61Δsppa	-0.543556	0.232322	O94505.1	3'(2'),5'-bisphosphate nucleotidase	1.83e-80
g1484	Sre1N	Sre1NΔsppa	-0.298477	0.235458	O94505.1	3'(2'),5'-bisphosphate nucleotidase	1.83e-80
g1487	cyp61	cyp61Δsppa	0.0407131	0.959412	E9Q5G3.1	Kinesin-like protein kif23	4.43e-63
g1487	Sre1N	Sre1NΔsppa	-1.09472	2.60993e-05	E9Q5G3.1	Kinesin-like protein kif23	4.43e-63
g1488	cyp61	cyp61Δsppa	-0.444654	0.338359	Q9XFH3.1	Mad2_maize mitotic spindle checkpoint protein mad2	3.3e-64
g1488	Sre1N	Sre1NΔsppa	-0.775214	0.0109433	Q9XFH3.1	Mad2_maize mitotic spindle checkpoint protein mad2	3.3e-64
g1491	cyp61	cyp61Δsppa	-0.0924421	0.791292	P18819.2	Nadp-specific glutamate dehydrogenase	1.84e-210
g1491	Sre1N	Sre1NΔsppa	0.0459601	0.814142	P18819.2	Nadp-specific glutamate dehydrogenase	1.84e-210
g150	cyp61	cyp61Δsppa	-0.383386	0.125287	Q92249.2	Erp38_neucr protein disulfide-isomerase erp38	4.01e-86
g150	Sre1N	Sre1NΔsppa	0.565063	0.00199252	Q92249.2	Erp38_neucr protein disulfide-isomerase erp38	4.01e-86
g1500	cyp61	cyp61Δsppa	0.812392	0.0117336	O14057.1	Probable guanine deaminase	3.35e-107
g1500	Sre1N	Sre1NΔsppa	-1.68685	7.33019e-13	O14057.1	Probable guanine deaminase	3.35e-107
g1505	cyp61	cyp61Δsppa	0.144823	0.711025	O14171.2	Dehydrodolichyl diphosphate synthase complex subunit spac4d7.04c	1.43e-45
g1505	Sre1N	Sre1NΔsppa	-0.0799368	0.626966	O14171.2	Dehydrodolichyl diphosphate synthase complex subunit spac4d7.04c	1.43e-45
g1506	cyp61	cyp61Δsppa	0.193592	0.509463	Q6P4T2.1	U5 small nuclear ribonucleoprotein 200 kda helicase	0
g1506	Sre1N	Sre1NΔsppa	-0.689293	6.62948e-05	Q6P4T2.1	U5 small nuclear ribonucleoprotein 200 kda helicase	0
g151	cyp61	cyp61Δsppa	-0.0321625	0.954654	Q9USS7.1	Ynb3_schpo uncharacterized protein c4.03c	2.08e-113
g151	Sre1N	Sre1NΔsppa	-0.00995906	0.952604	Q9USS7.1	Ynb3_schpo uncharacterized protein c4.03c	2.08e-113
g1510	cyp61	cyp61Δsppa	0.0869109	0.845886	CED85635.1	hypothetical protein_g1510 (YL1_C)	3.06e-108
g1510	Sre1N	Sre1NΔsppa	0.0287849	0.88732	CED85635.1	hypothetical protein_g1510 (YL1_C)	3.06e-108
g1516	cyp61	cyp61Δsppa	0.437614	0.0656416	CED85640.1	hypothetical protein_g1516 (BP28CT)	0
g1516	Sre1N	Sre1NΔsppa	-0.992833	2.51553e-14	CED85640.1	hypothetical protein_g1516 (BP28CT)	0
g1529	cyp61	cyp61Δsppa	0.898175	0.938008	Q4WQZ2.1	Tpcf_aspfu glutathione s-transferase-like protein tpcf	1.2e-35
g1529	Sre1N	Sre1NΔsppa	-0.219188	0.965611	Q4WQZ2.1	Tpcf_aspfu glutathione s-transferase-like protein tpcf	1.2e-35
g1532	cyp61	cyp61Δsppa	0.0379881	0.939531	CED84926.1	Quinone oxidoreductase	2.29e-288
g1532	Sre1N	Sre1NΔsppa	0.298228	0.134456	CED84926.1	Quinone oxidoreductase	2.29e-288
g1533	cyp61	cyp61Δsppa	-0.0433797	0.941266	CED84925.1	Nadh:ubiquinone oxidoreductase, ndufa9/39kda subunit	2.07e-255
g1533	Sre1N	Sre1NΔsppa	0.670622	0.000202013	CED84925.1	Nadh:ubiquinone oxidoreductase, ndufa9/39kda subunit	2.07e-255
g1535	cyp61	cyp61Δsppa	0.00736345	0.991347	CED84923.1	Protein ife-isoform a	0
g1535	Sre1N	Sre1NΔsppa	-1.22605	1.84096e-10	CED84923.1	Protein ife-isoform a	0
g1536	cyp61	cyp61Δsppa	-0.234554	0.454226	Q8QZT1.1	Acetyl-coa acetyltransferase, mitochondrial	3.41e-142
g1536	Sre1N	Sre1NΔsppa	0.161795	0.408106	Q8QZT1.1	Acetyl-coa acetyltransferase, mitochondrial	3.41e-142
g1538	cyp61	cyp61Δsppa	0.512758	0.063387	P80324.1	D-amino-acid oxidase	6.57e-92
g1538	Sre1N	Sre1NΔsppa	0.0282155	0.906468	P80324.1	D-amino-acid oxidase	6.57e-92
g154	cyp61	cyp61Δsppa	-0.025939	0.955316	O59921.1	Alpha,alpha-trehalose-phosphate synthase[udp-forming]	2.76e-240
g154	Sre1N	Sre1NΔsppa	0.604424	1.07486e-07	O59921.1	Alpha,alpha-trehalose-phosphate synthase[udp-forming]	2.76e-240
g1540	cyp61	cyp61Δsppa	-0.159011	0.702256	P70245.3	3-beta-hydroxysteroid-delta(8),delta(7)-isomerase	4.91e-32
g1540	Sre1N	Sre1NΔsppa	-0.4296	0.0153579	P70245.3	3-beta-hydroxysteroid-delta(8),delta(7)-isomerase	4.91e-32
g1544	cyp61	cyp61Δsppa	-0.238047	0.404563	P40977.1	1-phosphatidylinositol 4,5-bisphosphate phosphodiesterase 1	2.09e-107
g1544	Sre1N	Sre1NΔsppa	0.629523	4.57821e-07	P40977.1	1-phosphatidylinositol 4,5-bisphosphate phosphodiesterase 1	2.09e-107
g1545	cyp61	cyp61Δsppa	-0.390077	0.102042	P50515.1	V-type proton atpase subunit c	2.69e-73
g1545	Sre1N	Sre1NΔsppa	0.180311	0.169475	P50515.1	V-type proton atpase subunit c	2.69e-73
g155	cyp61	cyp61Δsppa	-0.0310299	0.942358	P42125.2	Enoyl-coa delta isomerase 1, mitochondrial	3.55e-11
g155	Sre1N	Sre1NΔsppa	0.521248	0.0016065	P42125.2	Enoyl-coa delta isomerase 1, mitochondrial	3.55e-11
g1558	cyp61	cyp61Δsppa	0.123257	0.820862	Q5D018.1	Rna-binding protein 8a	5.52e-41
g1558	Sre1N	Sre1NΔsppa	0.339302	0.136482	Q5D018.1	Rna-binding protein 8a	5.52e-41
g1560	cyp61	cyp61Δsppa	-0.105906	0.843483	CED84898.1	Defender against cell death protein/oligosaccharyltransferase, epsilon subunit	1e-99
g1560	Sre1N	Sre1NΔsppa	1.16994	1.16573e-16	CED84898.1	Defender against cell death protein/oligosaccharyltransferase, epsilon subunit	1e-99
g1566	cyp61	cyp61Δsppa	0.376569	0.321685	P53700.2	Holocytochrome-c synthase	1.06e-52
g1566	Sre1N	Sre1NΔsppa	-1.72495	8.02892e-41	P53700.2	Holocytochrome-c synthase	1.06e-52
g1567	cyp61	cyp61Δsppa	0.0607214	0.904834	CED84891.1	Nucleoporin isoform b	0
g1567	Sre1N	Sre1NΔsppa	0.253231	0.156153	CED84891.1	Nucleoporin isoform b	0
g1568	cyp61	cyp61Δsppa	0.005725	0.996342	CED84890.1	Predicted er membrane protein	2.44e-205
g1568	Sre1N	Sre1NΔsppa	-0.573134	0.0200583	CED84890.1	Predicted er membrane protein	2.44e-205
g1570	cyp61	cyp61Δsppa	0.349223	0.191346	O13870.2	General negative regulator of transcription subunit 3	1.78e-93
g1570	Sre1N	Sre1NΔsppa	0.0652638	0.713874	O13870.2	General negative regulator of transcription subunit 3	1.78e-93
g1573	cyp61	cyp61Δsppa	-0.126685	0.715234	Q99128.3	Ap1g1_mycmd ap-1 complex subunit gamma-1	0
g1573	Sre1N	Sre1NΔsppa	-0.258227	0.0930054	Q99128.3	Ap1g1_mycmd ap-1 complex subunit gamma-1	0
g1574	cyp61	cyp61Δsppa	-0.365649	0.175285	A0A024SMV2.1	D-xylose 1-dehydrogenase (nadp(+))	1.04e-66
g1574	Sre1N	Sre1NΔsppa	0.844139	4.89324e-11	A0A024SMV2.1	D-xylose 1-dehydrogenase (nadp(+))	1.04e-66
g1576	cyp61	cyp61Δsppa	0.0258084	0.968975	Q0VD01.1	U3 small nucleolar ribonucleoprotein protein imp4	7.31e-112
g1576	Sre1N	Sre1NΔsppa	0.706715	0.000239064	Q0VD01.1	U3 small nucleolar ribonucleoprotein protein imp4	7.31e-112
g1578	cyp61	cyp61Δsppa	-0.90126	0.00198364	Q10101.2	Small ribosomal subunit protein es7	2.44e-74
g1578	Sre1N	Sre1NΔsppa	-0.844496	2.99948e-05	Q10101.2	Small ribosomal subunit protein es7	2.44e-74
g1581	cyp61	cyp61Δsppa	-0.0793465	0.863908	CED84877.1	Nuclear pore complex component (sc nup85)	0
g1581	Sre1N	Sre1NΔsppa	-0.554419	0.0110977	CED84877.1	Nuclear pore complex component (sc nup85)	0
g1585	cyp61	cyp61Δsppa	-0.11922	0.845014	O14215.1	DNA primase small subunit	1.14e-121
g1585	Sre1N	Sre1NΔsppa	-0.0220751	0.952232	O14215.1	DNA primase small subunit	1.14e-121
g1586	cyp61	cyp61Δsppa	-0.10908	0.873319	Q9UVN9.1	Mre11_copc7 double-strand break repair protein mre11	3.49e-207
g1586	Sre1N	Sre1NΔsppa	0.741927	0.002119	Q9UVN9.1	Mre11_copc7 double-strand break repair protein mre11	3.49e-207
g1588	cyp61	cyp61Δsppa	0.368574	0.534681	Q6C7L4.1	Thioredoxin reductase	6.23e-170
g1588	Sre1N	Sre1NΔsppa	-0.16268	0.54849	Q6C7L4.1	Thioredoxin reductase	6.23e-170
g1591	cyp61	cyp61Δsppa	-0.503451	0.0355136	Q54UG4.1	Large ribosomal subunit protein el43	1.29e-45
g1591	Sre1N	Sre1NΔsppa	-0.00248303	0.992047	Q54UG4.1	Large ribosomal subunit protein el43	1.29e-45
g1592	cyp61	cyp61Δsppa	-0.0260385	0.988801	Q3E792.1	Small ribosomal subunit protein es25a	2.63e-28
g1592	Sre1N	Sre1NΔsppa	-0.0540357	0.797167	Q3E792.1	Small ribosomal subunit protein es25a	2.63e-28
g1597	cyp61	cyp61Δsppa	-0.0526825	0.900362	P0CQ72.1	Atp-dependent RNA helicase fal1	1.48e-259
g1597	Sre1N	Sre1NΔsppa	-0.0107948	0.951227	P0CQ72.1	Atp-dependent RNA helicase fal1	1.48e-259
g1603	cyp61	cyp61Δsppa	0.411892	0.197336	CED84856.1	Transcription factor of the forkhead/hnf3 family	0
g1603	Sre1N	Sre1NΔsppa	0.0233687	0.927418	CED84856.1	Transcription factor of the forkhead/hnf3 family	0
g1606	cyp61	cyp61Δsppa	-0.42478	0.045693	CED84853.1	Multi-sensor hybrid histidine kinase	0
g1606	Sre1N	Sre1NΔsppa	0.293528	0.0443984	CED84853.1	Multi-sensor hybrid histidine kinase	0
g1608	cyp61	cyp61Δsppa	0.149677	0.759959	Q9P3I3.1	Argd_neucr acetylornithine aminotransferase, mitochondrial	8.7e-126
g1608	Sre1N	Sre1NΔsppa	-1.19753	7.53746e-09	Q9P3I3.1	Argd_neucr acetylornithine aminotransferase, mitochondrial	8.7e-126
g1613	cyp61	cyp61Δsppa	-0.00903414	0.988475	Q98KN6.1	hypothetical protein_g1613 (PhzC-PhzF)	6.69e-24
g1613	Sre1N	Sre1NΔsppa	0.663815	1.34326e-05	Q98KN6.1	hypothetical protein_g1613 (PhzC-PhzF)	6.69e-24
g1616	cyp61	cyp61Δsppa	0.203117	0.622676	O13810.1	Probable glutamate 5-kinase	3.43e-118
g1616	Sre1N	Sre1NΔsppa	-0.682076	0.00018393	O13810.1	Probable glutamate 5-kinase	3.43e-118
g1618	cyp61	cyp61Δsppa	0.322258	0.291652	Q45223.1	3-hydroxybutyryl-coa dehydrogenase	7.06e-82
g1618	Sre1N	Sre1NΔsppa	0.64247	0.000987793	Q45223.1	3-hydroxybutyryl-coa dehydrogenase	7.06e-82
g162	cyp61	cyp61Δsppa	-0.397783	0.132171	B4YA15.1	Farnesyl pyrophosphate synthase	1.51e-159
g162	Sre1N	Sre1NΔsppa	-0.383964	0.0316646	B4YA15.1	Farnesyl pyrophosphate synthase	1.51e-159
g1626	cyp61	cyp61Δsppa	0.26117	0.70262	P0C198.1	Serine/threonine-protein kinase chk1	2.02e-102
g1626	Sre1N	Sre1NΔsppa	-1.08777	0.0227738	P0C198.1	Serine/threonine-protein kinase chk1	2.02e-102
g1627	cyp61	cyp61Δsppa	0.119752	0.723375	P40383.1	5'-3' exoribonuclease 1	0
g1627	Sre1N	Sre1NΔsppa	-0.405969	0.00215127	P40383.1	5'-3' exoribonuclease 1	0
g1628	cyp61	cyp61Δsppa	0.274339	0.298073	Q4P112.1	Ruvb-like helicase 1	3.82e-240
g1628	Sre1N	Sre1NΔsppa	-0.207676	0.174216	Q4P112.1	Ruvb-like helicase 1	3.82e-240
g1629	cyp61	cyp61Δsppa	0.122027	0.817332	P80324.1	D-amino-acid oxidase	1.12e-83
g1629	Sre1N	Sre1NΔsppa	-0.890589	2.06532e-06	P80324.1	D-amino-acid oxidase	1.12e-83
g1631	cyp61	cyp61Δsppa	-0.172537	0.707831	Q5ZMP7.1	Ap-3 complex subunit mu-1	5.21e-52
g1631	Sre1N	Sre1NΔsppa	1.10293	2.8064e-12	Q5ZMP7.1	Ap-3 complex subunit mu-1	5.21e-52
g1632	cyp61	cyp61Δsppa	-0.193871	0.509521	Q9DC48.1	Prp17_mouse pre-mRNA-processing factor 17	3.53e-165
g1632	Sre1N	Sre1NΔsppa	0.0742333	0.654648	Q9DC48.1	Prp17_mouse pre-mRNA-processing factor 17	3.53e-165
g1633	cyp61	cyp61Δsppa	0.250195	0.362699	Q8GAK7.1	Aldehyde dehydrogenase	1.11e-73
g1633	Sre1N	Sre1NΔsppa	0.594473	4.04e-05	Q8GAK7.1	Aldehyde dehydrogenase	1.11e-73
g164	cyp61	cyp61Δsppa	0.295463	0.497789	P31373.2	Cystathionine gamma-lyase	1.81e-117
g164	Sre1N	Sre1NΔsppa	-0.988224	5.81656e-07	P31373.2	Cystathionine gamma-lyase	1.81e-117
g1642	cyp61	cyp61Δsppa	-0.623517	0.00220642	Q5AUI1.1	Lactobacillus shifted protein	1.02e-25
g1642	Sre1N	Sre1NΔsppa	0.359152	0.0371002	Q5AUI1.1	Lactobacillus shifted protein	1.02e-25
g1649	cyp61	cyp61Δsppa	-0.374666	0.178194	E9P974.1	Gtp:amp phosphotransferase, mitochondrial	4.52e-61
g1649	Sre1N	Sre1NΔsppa	-0.179328	0.339636	E9P974.1	Gtp:amp phosphotransferase, mitochondrial	4.52e-61
g1650	cyp61	cyp61Δsppa	0.0936647	0.843483	CED84810.1	Inositol polyphosphate multikinase, component of the argr transcription regulatory complex	0
g1650	Sre1N	Sre1NΔsppa	-0.475303	0.00995355	CED84810.1	Inositol polyphosphate multikinase, component of the argr transcription regulatory complex	0
g1651	cyp61	cyp61Δsppa	-0.0968479	0.816593	O23676.1	Protein mago nashi homolog	3.83e-68
g1651	Sre1N	Sre1NΔsppa	0.308008	0.0518868	O23676.1	Protein mago nashi homolog	3.83e-68
g1652	cyp61	cyp61Δsppa	-0.0860074	0.845168	Q9FIJ2.1	Nadh dehydrogenase[ubiquinone] 1 alpha subcomplex subunit 2	2.7e-22
g1652	Sre1N	Sre1NΔsppa	0.721538	3.08165e-05	Q9FIJ2.1	Nadh dehydrogenase[ubiquinone] 1 alpha subcomplex subunit 2	2.7e-22
g1653	cyp61	cyp61Δsppa	-0.574257	0.0622978	P32360.1	C-8 sterol isomerase	1.1e-79
g1653	Sre1N	Sre1NΔsppa	-1.38499	1.12522e-08	P32360.1	C-8 sterol isomerase	1.1e-79
g1656	cyp61	cyp61Δsppa	-0.221937	0.591123	Q5KP44.1	Inosine-5'-monophosphate dehydrogenase	1.02e-279
g1656	Sre1N	Sre1NΔsppa	0.0144851	0.936542	Q5KP44.1	Inosine-5'-monophosphate dehydrogenase	1.02e-279
g1657	cyp61	cyp61Δsppa	-0.260171	0.538938	A0MTA1.1	DNA repair nuclease apex1	1.95e-42
g1657	Sre1N	Sre1NΔsppa	0.858838	0.00014042	A0MTA1.1	DNA repair nuclease apex1	1.95e-42
g1659	cyp61	cyp61Δsppa	0.0576131	0.921463	CED84800.1	Hypothetical protein_g1659	0
g1659	Sre1N	Sre1NΔsppa	0.22555	0.251862	CED84800.1	Hypothetical protein_g1659	0
g166	cyp61	cyp61Δsppa	0.110104	0.789101	Q6TGJ8.1	Nucleolar gtp-binding protein 2	2.68e-253
g166	Sre1N	Sre1NΔsppa	-1.18045	2.86975e-13	Q6TGJ8.1	Nucleolar gtp-binding protein 2	2.68e-253
g1661	cyp61	cyp61Δsppa	-0.193985	0.531458	Q9P7Q9.1	Alg9_schpo alpha-1,2-mannosyltransferase alg9	2.41e-79
g1661	Sre1N	Sre1NΔsppa	0.550912	0.00734433	Q9P7Q9.1	Alg9_schpo alpha-1,2-mannosyltransferase alg9	2.41e-79
g1662	cyp61	cyp61Δsppa	-0.625244	0.00653574	P0CO20.1	Mannose-1-phosphate guanyltransferase	4.26e-209
g1662	Sre1N	Sre1NΔsppa	0.529123	0.00239275	P0CO20.1	Mannose-1-phosphate guanyltransferase	4.26e-209
g1663	cyp61	cyp61Δsppa	-0.395755	0.116828	Q9Y8H5.2	Fad12_morap delta(12) fatty acid desaturase	5.6e-118
g1663	Sre1N	Sre1NΔsppa	-0.655542	7.03365e-07	Q9Y8H5.2	Fad12_morap delta(12) fatty acid desaturase	5.6e-118
g1667	cyp61	cyp61Δsppa	0.0371453	0.93695	P0CO60.1	Putative lipase atg15	5.07e-144
g1667	Sre1N	Sre1NΔsppa	0.767545	1.38364e-08	P0CO60.1	Putative lipase atg15	5.07e-144
g1668	cyp61	cyp61Δsppa	-0.242355	0.43183	CED84792.1	5' nucleotidase	0
g1668	Sre1N	Sre1NΔsppa	0.504409	0.000198322	CED84792.1	5' nucleotidase	0
g1670	cyp61	cyp61Δsppa	0.0542941	0.89648	Q8R307.2	Vacuolar protein sorting-associated protein 18 homolog	1.84e-123
g1670	Sre1N	Sre1NΔsppa	0.4646	0.000248048	Q8R307.2	Vacuolar protein sorting-associated protein 18 homolog	1.84e-123
g1679	cyp61	cyp61Δsppa	0.728157	0.00398176	Q95JF4.1	Dnaj homolog subfamily a member 1	1.95e-37
g1679	Sre1N	Sre1NΔsppa	-0.46667	0.0118579	Q95JF4.1	Dnaj homolog subfamily a member 1	1.95e-37
g1681	cyp61	cyp61Δsppa	-0.349265	0.205303	G2QNH0.1	Adp/atp translocase	2.38e-169
g1681	Sre1N	Sre1NΔsppa	0.178785	0.239609	G2QNH0.1	Adp/atp translocase	2.38e-169
g1682	cyp61	cyp61Δsppa	0.320132	0.299878	O94451.3	E3 sumo-protein ligase pli1	1.61e-28
g1682	Sre1N	Sre1NΔsppa	-1.03369	2.47416e-07	O94451.3	E3 sumo-protein ligase pli1	1.61e-28
g1683	cyp61	cyp61Δsppa	-0.332988	0.451698	B0D4L0.1	Signal peptidase complex catalytic subunit sec11	9.93e-62
g1683	Sre1N	Sre1NΔsppa	-1.04561	0.00824841	B0D4L0.1	Signal peptidase complex catalytic subunit sec11	9.93e-62
g1687	cyp61	cyp61Δsppa	0.0608153	0.888317	CED84771.1	Dual specificity phosphatase	0
g1687	Sre1N	Sre1NΔsppa	-0.14503	0.407444	CED84771.1	Dual specificity phosphatase	0
g1697	cyp61	cyp61Δsppa	-0.106846	0.763244	CED84761.1	Vacuolar assembly/sorting protein vps9	0
g1697	Sre1N	Sre1NΔsppa	0.855629	2.71933e-12	CED84761.1	Vacuolar assembly/sorting protein vps9	0
g1698	cyp61	cyp61Δsppa	0.563649	0.03846	A0A0B4KEE4.1	Klaroid protein	2.97e-15
g1698	Sre1N	Sre1NΔsppa	-0.535578	0.00469332	A0A0B4KEE4.1	Klaroid protein	2.97e-15
g1699	cyp61	cyp61Δsppa	0.216697	0.482962	P0CR78.1	Class e vacuolar protein-sorting machinery protein hse1	1.25e-97
g1699	Sre1N	Sre1NΔsppa	0.0730521	0.686532	P0CR78.1	Class e vacuolar protein-sorting machinery protein hse1	1.25e-97
g1702	cyp61	cyp61Δsppa	0.194764	0.53953	CED84756.1	Mitochondrial/chloroplast ribosomal protein l17	8.14e-234
g1702	Sre1N	Sre1NΔsppa	0.121277	0.531153	CED84756.1	Mitochondrial/chloroplast ribosomal protein l17	8.14e-234
g1703	cyp61	cyp61Δsppa	0.384767	0.158413	P07806.2	Valine--tRNA ligase, mitochondrial	0
g1703	Sre1N	Sre1NΔsppa	-0.982785	3.67662e-08	P07806.2	Valine--tRNA ligase, mitochondrial	0
g1705	cyp61	cyp61Δsppa	0.0603084	0.891341	CED84753.1	Transcription initiation factor tfiid, subunit taf12 (also component of histone acetyltransferase saga)	0
g1705	Sre1N	Sre1NΔsppa	0.312252	0.0292805	CED84753.1	Transcription initiation factor tfiid, subunit taf12 (also component of histone acetyltransferase saga)	0
g1706	cyp61	cyp61Δsppa	-0.230402	0.511411	Q01217.1	Protein arg5,6, mitochondrial	6.55e-278
g1706	Sre1N	Sre1NΔsppa	0.217978	0.158859	Q01217.1	Protein arg5,6, mitochondrial	6.55e-278
g1708	cyp61	cyp61Δsppa	-0.108786	0.801517	CED84750.1	Cytosine deaminase fcy1 and related enzymes	4.41e-143
g1708	Sre1N	Sre1NΔsppa	0.0233	0.916903	CED84750.1	Cytosine deaminase fcy1 and related enzymes	4.41e-143
g1713	cyp61	cyp61Δsppa	0.0565854	0.900362	P36017.1	Vacuolar protein sorting-associated protein 21	2.29e-71
g1713	Sre1N	Sre1NΔsppa	-0.107736	0.520801	P36017.1	Vacuolar protein sorting-associated protein 21	2.29e-71
g1714	cyp61	cyp61Δsppa	-0.212759	0.437969	P0CT24.1	Glucosidase 2 subunit beta	1.39e-98
g1714	Sre1N	Sre1NΔsppa	0.0622173	0.735264	P0CT24.1	Glucosidase 2 subunit beta	1.39e-98
g1717	cyp61	cyp61Δsppa	0.0626389	0.908111	P59382.2	Peroxisomal membrane protein 4	5.35e-45
g1717	Sre1N	Sre1NΔsppa	0.34002	0.0427808	P59382.2	Peroxisomal membrane protein 4	5.35e-45
g172	cyp61	cyp61Δsppa	-0.196519	0.53545	O94153.1	Imidazoleglycerol-phosphate dehydratase	1.27e-147
g172	Sre1N	Sre1NΔsppa	0.104672	0.60093	O94153.1	Imidazoleglycerol-phosphate dehydratase	1.27e-147
g1720	cyp61	cyp61Δsppa	-0.292855	0.34087	P37211.1	Atp synthase subunit alpha, mitochondrial	9.62e-280
g1720	Sre1N	Sre1NΔsppa	-0.0578755	0.770432	P37211.1	Atp synthase subunit alpha, mitochondrial	9.62e-280
g1724	cyp61	cyp61Δsppa	-0.149479	0.636871	CED84734.1	Ribosomal protein l2	0
g1724	Sre1N	Sre1NΔsppa	-0.365774	0.0179478	CED84734.1	Ribosomal protein l2	0
g1726	cyp61	cyp61Δsppa	-0.0170736	0.970425	CED84732.1	Nadph oxidase	0
g1726	Sre1N	Sre1NΔsppa	0.188899	0.219016	CED84732.1	Nadph oxidase	0
g1728	cyp61	cyp61Δsppa	-0.33432	0.242872	CED84730.1	Damage-specific DNAbinding complex, subunit ddb1	0
g1728	Sre1N	Sre1NΔsppa	-0.115215	0.433737	CED84730.1	Damage-specific DNAbinding complex, subunit ddb1	0
g1729	cyp61	cyp61Δsppa	-0.745666	0.00479884	O94255.2	Carbonic anhydrase	9.01e-31
g1729	Sre1N	Sre1NΔsppa	-0.899345	5.52748e-06	O94255.2	Carbonic anhydrase	9.01e-31
g1737	cyp61	cyp61Δsppa	-0.380474	0.179986	P28644.1	28 kda ribonucleoprotein, chloroplastic	3.18e-35
g1737	Sre1N	Sre1NΔsppa	0.302601	0.106561	P28644.1	28 kda ribonucleoprotein, chloroplastic	3.18e-35
g174	cyp61	cyp61Δsppa	0.501805	0.0561799	Q10752.2	Pre-mRNA-splicing factor atp-dependent RNA helicase-like protein cdc28	0
g174	Sre1N	Sre1NΔsppa	0.133578	0.419777	Q10752.2	Pre-mRNA-splicing factor atp-dependent RNA helicase-like protein cdc28	0
g1741	cyp61	cyp61Δsppa	-0.0233982	0.966204	Q53FA7.2	Quinone oxidoreductase pig3	8.32e-74
g1741	Sre1N	Sre1NΔsppa	0.959214	3.22736e-08	Q53FA7.2	Quinone oxidoreductase pig3	8.32e-74
g1742	cyp61	cyp61Δsppa	-0.0407058	0.929582	Q5ATG5.1	Acyl-coa dehydrogenase apdg	2.64e-77
g1742	Sre1N	Sre1NΔsppa	0.935148	7.64772e-10	Q5ATG5.1	Acyl-coa dehydrogenase apdg	2.64e-77
g175	cyp61	cyp61Δsppa	0.379886	0.338359	CED84196.1	Horma domain	0
g175	Sre1N	Sre1NΔsppa	0.409599	0.0966401	CED84196.1	Horma domain	0
g1751	cyp61	cyp61Δsppa	0.307246	0.375845	Q4P5V8.1	Glutamyl-trna(gln) amidotransferase subunit a, mitochondrial	9.88e-110
g1751	Sre1N	Sre1NΔsppa	-0.171477	0.342518	Q4P5V8.1	Glutamyl-trna(gln) amidotransferase subunit a, mitochondrial	9.88e-110
g1754	cyp61	cyp61Δsppa	-0.295354	0.395134	B8PH83.1	Arginine biosynthesis bifunctional protein argj, mitochondrial	2.1e-167
g1754	Sre1N	Sre1NΔsppa	-1.0031	2.83964e-06	B8PH83.1	Arginine biosynthesis bifunctional protein argj, mitochondrial	2.1e-167
g1757	cyp61	cyp61Δsppa	-0.100458	0.792896	P32390.1	Actin-related protein 3	5.72e-202
g1757	Sre1N	Sre1NΔsppa	0.32669	0.0133876	P32390.1	Actin-related protein 3	5.72e-202
g1758	cyp61	cyp61Δsppa	-0.0144155	0.979486	CED84701.1	Rrm domain-containing protein	7.36e-216
g1758	Sre1N	Sre1NΔsppa	0.825359	3.89272e-11	CED84701.1	Rrm domain-containing protein	7.36e-216
g1759	cyp61	cyp61Δsppa	0.115022	0.766699	E7F6H7.2	Dynein, cytoplasmic 1, intermediate chain 2a	7.22e-133
g1759	Sre1N	Sre1NΔsppa	0.333623	0.0223897	E7F6H7.2	Dynein, cytoplasmic 1, intermediate chain 2a	7.22e-133
g1761	cyp61	cyp61Δsppa	0.0758172	0.889788	Q9UKM7.2	Ma1b1_human endoplasmic reticulum mannosyl-oligosaccharide 1,2-alpha-mannosidase	2.51e-79
g1761	Sre1N	Sre1NΔsppa	-0.220051	0.142658	Q9UKM7.2	Ma1b1_human endoplasmic reticulum mannosyl-oligosaccharide 1,2-alpha-mannosidase	2.51e-79
g1766	cyp61	cyp61Δsppa	-0.301586	0.345702	O74976.1	Oxalate--coa ligase	2.33e-163
g1766	Sre1N	Sre1NΔsppa	0.697202	6.77264e-08	O74976.1	Oxalate--coa ligase	2.33e-163
g1768	cyp61	cyp61Δsppa	0.308153	0.286592	Q6FQK7.1	Ubiquitin-conjugating enzyme e2 6	1.96e-62
g1768	Sre1N	Sre1NΔsppa	0.071033	0.691354	Q6FQK7.1	Ubiquitin-conjugating enzyme e2 6	1.96e-62
g1771	cyp61	cyp61Δsppa	0.254194	0.375845	Q76L37.1	Nadph-dependent conjugated polyketone reductase c1	4.09e-49
g1771	Sre1N	Sre1NΔsppa	0.279747	0.166019	Q76L37.1	Nadph-dependent conjugated polyketone reductase c1	4.09e-49
g178	cyp61	cyp61Δsppa	0.164606	0.672717	Q9UBT6.1	Polk_human DNApolymerase kappa	2.74e-78
g178	Sre1N	Sre1NΔsppa	0.0318786	0.877137	Q9UBT6.1	Polk_human DNApolymerase kappa	2.74e-78
g1783	cyp61	cyp61Δsppa	0.16897	0.643403	P26221.2	Endoglucanase e-4	5.96e-82
g1783	Sre1N	Sre1NΔsppa	-0.231326	0.131437	P26221.2	Endoglucanase e-4	5.96e-82
g1784	cyp61	cyp61Δsppa	0.361901	0.179077	P40692.1	DNA mismatch repair protein mlh1	1.53e-151
g1784	Sre1N	Sre1NΔsppa	0.187122	0.358159	P40692.1	DNA mismatch repair protein mlh1	1.53e-151
g1785	cyp61	cyp61Δsppa	0.38096	0.268231	CED84674.1	Ribonucleases p/mrp protein subunit	0
g1785	Sre1N	Sre1NΔsppa	0.914519	0.000907937	CED84674.1	Ribonucleases p/mrp protein subunit	0
g179	cyp61	cyp61Δsppa	-0.0594054	0.900812	O74966.1	Small nuclear ribonucleoprotein g	2.24e-23
g179	Sre1N	Sre1NΔsppa	0.290486	0.098099	O74966.1	Small nuclear ribonucleoprotein g	2.24e-23
g1791	cyp61	cyp61Δsppa	0.203789	0.571024	O59706.1	Pre-mRNA-splicing factor sap61	1.46e-94
g1791	Sre1N	Sre1NΔsppa	-0.0806411	0.631315	O59706.1	Pre-mRNA-splicing factor sap61	1.46e-94
g1795	cyp61	cyp61Δsppa	-0.6019	0.0600816	O74892.1	Small ribosomal subunit protein us5	4.96e-111
g1795	Sre1N	Sre1NΔsppa	-0.652909	2.70489e-07	O74892.1	Small ribosomal subunit protein us5	4.96e-111
g1797	cyp61	cyp61Δsppa	-0.0934195	0.854894	Q8J294.1	Pentafunctional arom polypeptide	0
g1797	Sre1N	Sre1NΔsppa	-1.1511	1.47e-10	Q8J294.1	Pentafunctional arom polypeptide	0
g1798	cyp61	cyp61Δsppa	-0.859829	0.00771216	Q6YXZ7.1	Protein arginine n-methyltransferase 5	1.17e-124
g1798	Sre1N	Sre1NΔsppa	-0.251161	0.295829	Q6YXZ7.1	Protein arginine n-methyltransferase 5	1.17e-124
g180	cyp61	cyp61Δsppa	0.450746	0.132263	P40984.1	Sumo-conjugating enzyme ubc9	1.43e-89
g180	Sre1N	Sre1NΔsppa	0.0567564	0.805157	P40984.1	Sumo-conjugating enzyme ubc9	1.43e-89
g1806	cyp61	cyp61Δsppa	0.0473637	0.925565	P38148.1	Dual specificity protein phosphatase pps1	1.84e-32
g1806	Sre1N	Sre1NΔsppa	-0.334524	0.0155585	P38148.1	Dual specificity protein phosphatase pps1	1.84e-32
g1810	cyp61	cyp61Δsppa	-0.154062	0.642381	CED84647.1	Glutathione-disulfide reductase	0
g1810	Sre1N	Sre1NΔsppa	0.311788	0.0251733	CED84647.1	Glutathione-disulfide reductase	0
g1814	cyp61	cyp61Δsppa	-0.43263	0.147259	CED84643.1	Glutathione s-transferase	1.03e-182
g1814	Sre1N	Sre1NΔsppa	0.611279	8.09793e-05	CED84643.1	Glutathione s-transferase	1.03e-182
g1817	cyp61	cyp61Δsppa	-0.929444	0.00494824	CED84640.1	Beta-transducin family (wd-40 repeat) protein	0
g1817	Sre1N	Sre1NΔsppa	-2.59504	2.01624e-57	CED84640.1	Beta-transducin family (wd-40 repeat) protein	0
g1818	cyp61	cyp61Δsppa	0.085552	0.87436	Q06510.1	Tafazzin	9.4e-35
g1818	Sre1N	Sre1NΔsppa	0.2026	0.373004	Q06510.1	Tafazzin	9.4e-35
g1819	cyp61	cyp61Δsppa	-0.157508	0.639581	CED84638.1	Mitochondrial ribosomal protein s10	4.38e-216
g1819	Sre1N	Sre1NΔsppa	-0.554462	0.00188575	CED84638.1	Mitochondrial ribosomal protein s10	4.38e-216
g1830	cyp61	cyp61Δsppa	-0.119323	0.814392	Q568H3.1	Mitotic spindle assembly checkpoint protein mad2b	5.65e-14
g1830	Sre1N	Sre1NΔsppa	0.452079	0.0361961	Q568H3.1	Mitotic spindle assembly checkpoint protein mad2b	5.65e-14
g1831	cyp61	cyp61Δsppa	0.191816	0.541152	CED84625.1	Hypothetical protein_g1831 (Crescentin)	0
g1831	Sre1N	Sre1NΔsppa	-0.0214252	0.922128	CED84625.1	Hypothetical protein_g1831 (Crescentin)	0
g1832	cyp61	cyp61Δsppa	-0.0942788	0.813499	CED84624.1	Bifunctional 6-phosphofructo-2-kinase fructose--bisphosphate 2-phosphatase	0
g1832	Sre1N	Sre1NΔsppa	0.89437	7.97909e-11	CED84624.1	Bifunctional 6-phosphofructo-2-kinase fructose--bisphosphate 2-phosphatase	0
g1834	cyp61	cyp61Δsppa	0.254854	0.376751	Q08773.1	Iswi chromatin-remodeling complex atpase isw2	0
g1834	Sre1N	Sre1NΔsppa	-0.361346	0.0317725	Q08773.1	Iswi chromatin-remodeling complex atpase isw2	0
g1835	cyp61	cyp61Δsppa	-0.00274757	0.998024	CED84621.1	Glycerophosphoryl diester phosphodiesterase	2.78e-288
g1835	Sre1N	Sre1NΔsppa	0.687337	6.34327e-06	CED84621.1	Glycerophosphoryl diester phosphodiesterase	2.78e-288
g1838	cyp61	cyp61Δsppa	-0.0398174	0.936784	O14250.1	Probable proteasome subunit alpha type-6	6.01e-99
g1838	Sre1N	Sre1NΔsppa	0.821056	1.77852e-06	O14250.1	Probable proteasome subunit alpha type-6	6.01e-99
g1839	cyp61	cyp61Δsppa	0.289159	0.374657	Q7SF85.1	Small ribosomal subunit protein us14m	1.86e-22
g1839	Sre1N	Sre1NΔsppa	0.224053	0.27088	Q7SF85.1	Small ribosomal subunit protein us14m	1.86e-22
g184	cyp61	cyp61Δsppa	-0.427607	0.14199	P07144.1	Mitochondrial outer membrane protein porin	1.19e-76
g184	Sre1N	Sre1NΔsppa	0.0601321	0.786571	P07144.1	Mitochondrial outer membrane protein porin	1.19e-76
g1842	cyp61	cyp61Δsppa	0.0378847	0.940114	Q4P5N0.1	Serine/threonine-protein kinase smu1	7.55e-195
g1842	Sre1N	Sre1NΔsppa	-0.118211	0.559372	Q4P5N0.1	Serine/threonine-protein kinase smu1	7.55e-195
g1843	cyp61	cyp61Δsppa	0.295023	0.339466	CED84613.1	Alpha-aminoadipic semialdehyde dehydrogenase-phosphopantetheinyl transferase	4.12e-218
g1843	Sre1N	Sre1NΔsppa	-0.503117	0.00531401	CED84613.1	Alpha-aminoadipic semialdehyde dehydrogenase-phosphopantetheinyl transferase	4.12e-218
g1845	cyp61	cyp61Δsppa	0.554232	0.03861	CED84611.1	U1 small nuclear ribonucleoprotein (rrm superfamily)	3.6e-171
g1845	Sre1N	Sre1NΔsppa	0.19164	0.222289	CED84611.1	U1 small nuclear ribonucleoprotein (rrm superfamily)	3.6e-171
g1847	cyp61	cyp61Δsppa	0.275234	0.325494	CED84609.1	Thyroid hormone receptor interactor 12	0
g1847	Sre1N	Sre1NΔsppa	-0.282256	0.0862285	CED84609.1	Thyroid hormone receptor interactor 12	0
g1851	cyp61	cyp61Δsppa	-0.229543	0.493854	CED84605.1	Nitrogen permease regulator nlrg/npr2	0
g1851	Sre1N	Sre1NΔsppa	0.815708	2.66809e-06	CED84605.1	Nitrogen permease regulator nlrg/npr2	0
g1852	cyp61	cyp61Δsppa	0.306692	0.534681	CED84604.1	G/t mismatch-specific thymine DNAglycosylase	1.44e-307
g1852	Sre1N	Sre1NΔsppa	2.10526	3.34144e-18	CED84604.1	G/t mismatch-specific thymine DNAglycosylase	1.44e-307
g1853	cyp61	cyp61Δsppa	0.251175	0.496655	CED84603.1	E	0
g1853	Sre1N	Sre1NΔsppa	-0.479366	0.0202209	CED84603.1	E	0
g1854	cyp61	cyp61Δsppa	0.012313	0.979108	CED84602.1	Ataxia telangiectasia mutated	0
g1854	Sre1N	Sre1NΔsppa	-0.354079	0.0642855	CED84602.1	Ataxia telangiectasia mutated	0
g1856	cyp61	cyp61Δsppa	-0.336353	0.271887	P0CO64.2	MRNA cap guanine-n(7) methyltransferase	1.82e-113
g1856	Sre1N	Sre1NΔsppa	0.0569974	0.764829	P0CO64.2	MRNA cap guanine-n(7) methyltransferase	1.82e-113
g1857	cyp61	cyp61Δsppa	0.235287	0.521363	CED84599.1	Phospholipase a2 (platelet-activating factor acetylhydrolase in humans)	0
g1857	Sre1N	Sre1NΔsppa	0.49831	0.00349033	CED84599.1	Phospholipase a2 (platelet-activating factor acetylhydrolase in humans)	0
g186	cyp61	cyp61Δsppa	-0.284736	0.430555	O81097.1	Dna-directed RNA polymerases ii and v subunit 8a	5.77e-29
g186	Sre1N	Sre1NΔsppa	-1.08296	2.34266e-06	O81097.1	Dna-directed RNA polymerases ii and v subunit 8a	5.77e-29
g1861	cyp61	cyp61Δsppa	-0.0820306	0.862027	P0CO49.1	Kynurenine 3-monooxygenase	2.16e-147
g1861	Sre1N	Sre1NΔsppa	-0.60407	8.7485e-05	P0CO49.1	Kynurenine 3-monooxygenase	2.16e-147
g1863	cyp61	cyp61Δsppa	0.0909693	0.85977	O94582.1	Probable anthranilate synthase component 1	3.3e-185
g1863	Sre1N	Sre1NΔsppa	-0.657784	0.000170957	O94582.1	Probable anthranilate synthase component 1	3.3e-185
g1864	cyp61	cyp61Δsppa	-0.174205	0.651111	P0CL98.1	Probable acetate kinase	8.26e-143
g1864	Sre1N	Sre1NΔsppa	1.18687	4.10124e-12	P0CL98.1	Probable acetate kinase	8.26e-143
g1867	cyp61	cyp61Δsppa	-0.102128	0.837863	CED84589.1	Nonsense-mediated decay protein upf3	2.19e-228
g1867	Sre1N	Sre1NΔsppa	0.139002	0.414722	CED84589.1	Nonsense-mediated decay protein upf3	2.19e-228
g1869	cyp61	cyp61Δsppa	-0.0323786	0.950006	Q9US07.2	Arp8_schpo probable actin-related protein 8	8.84e-63
g1869	Sre1N	Sre1NΔsppa	-0.561344	0.00275444	Q9US07.2	Arp8_schpo probable actin-related protein 8	8.84e-63
g187	cyp61	cyp61Δsppa	0.0995424	0.875689	Q54VD8.1	Serine/threonine-protein kinase rio1	2.13e-85
g187	Sre1N	Sre1NΔsppa	-0.966011	3.25401e-08	Q54VD8.1	Serine/threonine-protein kinase rio1	2.13e-85
g1873	cyp61	cyp61Δsppa	0.117062	0.750791	Q9US06.2	Paf1_schpo RNA polymerase ii-associated protein 1 homolog	4.56e-26
g1873	Sre1N	Sre1NΔsppa	0.547435	0.00011391	Q9US06.2	Paf1_schpo RNA polymerase ii-associated protein 1 homolog	4.56e-26
g1874	cyp61	cyp61Δsppa	-0.326446	0.41114	A7SGU3.1	Dynactin subunit 6	3.13e-19
g1874	Sre1N	Sre1NΔsppa	0.542559	0.00443924	A7SGU3.1	Dynactin subunit 6	3.13e-19
g1880	cyp61	cyp61Δsppa	0.335429	0.438576	CED84575.1	Sirtuin 5 and related class iii sirtuins (sir2 family)	0
g1880	Sre1N	Sre1NΔsppa	0.469307	0.0269813	CED84575.1	Sirtuin 5 and related class iii sirtuins (sir2 family)	0
g1886	cyp61	cyp61Δsppa	0.000963145	0.999208	CED84570.1	MRNA export protein (contains wd40 repeats)	0
g1886	Sre1N	Sre1NΔsppa	0.0985176	0.698033	CED84570.1	MRNA export protein (contains wd40 repeats)	0
g1888	cyp61	cyp61Δsppa	-0.0895592	0.837863	O60181.1	3,4-dihydroxy-2-butanone 4-phosphate synthase	4.36e-76
g1888	Sre1N	Sre1NΔsppa	-0.449018	0.0273695	O60181.1	3,4-dihydroxy-2-butanone 4-phosphate synthase	4.36e-76
g1889	cyp61	cyp61Δsppa	0.0130674	0.980591	CED84567.1	Hypothetical protein_g1889	6.42e-263
g1889	Sre1N	Sre1NΔsppa	-0.831914	6.74126e-05	CED84567.1	Hypothetical protein_g1889	6.42e-263
g189	cyp61	cyp61Δsppa	-0.185196	0.612163	Q10166.1	Hydrolase c26a3.11	2.33e-102
g189	Sre1N	Sre1NΔsppa	1.03814	3.47931e-12	Q10166.1	Hydrolase c26a3.11	2.33e-102
g1894	cyp61	cyp61Δsppa	0.396605	0.279639	nohit	hypothetical protein_g1894 (Abhydrolase_1)	nohit
g1894	Sre1N	Sre1NΔsppa	0.715022	8.53804e-08	nohit	hypothetical protein_g1894 (Abhydrolase_1)	nohit
g1897	cyp61	cyp61Δsppa	-0.374062	0.33953	Q00614.1	Carnitine o-acetyltransferase, mitochondrial	2.99e-110
g1897	Sre1N	Sre1NΔsppa	-0.659295	0.000831764	Q00614.1	Carnitine o-acetyltransferase, mitochondrial	2.99e-110
g190	cyp61	cyp61Δsppa	-0.305859	0.501066	P49602.1	Lanosterol 14-alpha demethylase	2.18e-195
g190	Sre1N	Sre1NΔsppa	-1.30146	8.82772e-15	P49602.1	Lanosterol 14-alpha demethylase	2.18e-195
g1901	cyp61	cyp61Δsppa	-0.138614	0.668725	P24917.2	Nadh-ubiquinone oxidoreductase 51 kda subunit, mitochondrial	7.29e-265
g1901	Sre1N	Sre1NΔsppa	0.0605071	0.667644	P24917.2	Nadh-ubiquinone oxidoreductase 51 kda subunit, mitochondrial	7.29e-265
g1902	cyp61	cyp61Δsppa	-0.988978	0.00802764	O74770.1	Probable phosphoketolase	1.79e-258
g1902	Sre1N	Sre1NΔsppa	1.17957	1.31779e-09	O74770.1	Probable phosphoketolase	1.79e-258
g1904	cyp61	cyp61Δsppa	0.178344	0.5968	CED84554.1	Rna-binding domain-containing protein	7.33e-189
g1904	Sre1N	Sre1NΔsppa	0.192064	0.254707	CED84554.1	Rna-binding domain-containing protein	7.33e-189
g1908	cyp61	cyp61Δsppa	-0.0730133	0.903871	Q96UV5.1	Glna_hebcy glutamine synthetase	5.72e-210
g1908	Sre1N	Sre1NΔsppa	0.574879	0.00177756	Q96UV5.1	Glna_hebcy glutamine synthetase	5.72e-210
g1909	cyp61	cyp61Δsppa	-0.060824	0.903871	Q6MG06.1	Guanine nucleotide-binding protein-like 1	3.7e-49
g1909	Sre1N	Sre1NΔsppa	0.145266	0.468035	Q6MG06.1	Guanine nucleotide-binding protein-like 1	3.7e-49
g191	cyp61	cyp61Δsppa	-0.0418081	0.946952	P15700.1	Uridylate kinase	3.51e-78
g191	Sre1N	Sre1NΔsppa	0.276059	0.261521	P15700.1	Uridylate kinase	3.51e-78
g1916	cyp61	cyp61Δsppa	0.187393	0.570952	Q9UBJ2.1	Abcd2_human atp-binding cassette sub-family d member 2	1.09e-188
g1916	Sre1N	Sre1NΔsppa	0.12976	0.425899	Q9UBJ2.1	Abcd2_human atp-binding cassette sub-family d member 2	1.09e-188
g1918	cyp61	cyp61Δsppa	-0.0316845	0.956369	P40581.1	Glutathione peroxidase-like peroxiredoxin hyr1	2.92e-57
g1918	Sre1N	Sre1NΔsppa	0.111322	0.640748	P40581.1	Glutathione peroxidase-like peroxiredoxin hyr1	2.92e-57
g1921	cyp61	cyp61Δsppa	-0.839686	7.52866e-05	P00507.2	Aspartate aminotransferase, mitochondrial	1.31e-171
g1921	Sre1N	Sre1NΔsppa	-1.68927	4.14459e-35	P00507.2	Aspartate aminotransferase, mitochondrial	1.31e-171
g1922	cyp61	cyp61Δsppa	-0.365117	0.561784	Q9H3S4.1	Tpk1_human thiamine pyrophosphokinase 1	1.56e-43
g1922	Sre1N	Sre1NΔsppa	-1.76267	2.45425e-08	Q9H3S4.1	Tpk1_human thiamine pyrophosphokinase 1	1.56e-43
g1927	cyp61	cyp61Δsppa	0.291735	0.400211	P83940.1	Elongin-c	5.52e-14
g1927	Sre1N	Sre1NΔsppa	-0.557307	0.00252329	P83940.1	Elongin-c	5.52e-14
g1928	cyp61	cyp61Δsppa	0.829575	0.428993	P08463.3	Cyclin-dependent kinases regulatory subunit	1.83e-28
g1928	Sre1N	Sre1NΔsppa	0.174053	0.829171	P08463.3	Cyclin-dependent kinases regulatory subunit	1.83e-28
g1929	cyp61	cyp61Δsppa	-0.0854863	0.879593	P43063.1	Cyclin-dependent kinase 1	4.8e-156
g1929	Sre1N	Sre1NΔsppa	-0.516535	0.014774	P43063.1	Cyclin-dependent kinase 1	4.8e-156
g1932	cyp61	cyp61Δsppa	0.447824	0.129186	CED84526.1	Atp-dependent peptidase	0
g1932	Sre1N	Sre1NΔsppa	-0.781674	1.18558e-05	CED84526.1	Atp-dependent peptidase	0
g1934	cyp61	cyp61Δsppa	0.147644	0.706876	O44437.1	Small nuclear ribonucleoprotein sm d3	9.9e-37
g1934	Sre1N	Sre1NΔsppa	0.197938	0.285728	O44437.1	Small nuclear ribonucleoprotein sm d3	9.9e-37
g1935	cyp61	cyp61Δsppa	0.386387	0.117916	CED84522.1	Splicing factor u2af, large subunit (rrm superfamily)	0
g1935	Sre1N	Sre1NΔsppa	-0.382274	0.00561001	CED84522.1	Splicing factor u2af, large subunit (rrm superfamily)	0
g1937	cyp61	cyp61Δsppa	0.565048	0.0703193	CED84520.1	3-methyladenine DNAglycosidase	2.89e-287
g1937	Sre1N	Sre1NΔsppa	0.282973	0.031215	CED84520.1	3-methyladenine DNAglycosidase	2.89e-287
g1942	cyp61	cyp61Δsppa	0.0627024	0.901574	Q99K70.1	Rragc_mouse ras-related gtp-binding protein c	2.11e-34
g1942	Sre1N	Sre1NΔsppa	0.116076	0.518299	Q99K70.1	Rragc_mouse ras-related gtp-binding protein c	2.11e-34
g1945	cyp61	cyp61Δsppa	0.187055	0.636212	P32375.2	Allantoinase	1.01e-146
g1945	Sre1N	Sre1NΔsppa	0.387966	0.0622271	P32375.2	Allantoinase	1.01e-146
g1947	cyp61	cyp61Δsppa	0.169623	0.627675	Q4PEF9.3	Histone H2a	3.26e-67
g1947	Sre1N	Sre1NΔsppa	0.647608	1.86746e-05	Q4PEF9.3	Histone H2a	3.26e-67
g1948	cyp61	cyp61Δsppa	0.363338	0.516171	Q4P460.1	Sulfate adenylyltransferase	1.28e-301
g1948	Sre1N	Sre1NΔsppa	-0.944773	0.000342825	Q4P460.1	Sulfate adenylyltransferase	1.28e-301
g1949	cyp61	cyp61Δsppa	0.250789	0.369306	P34756.3	1-phosphatidylinositol 3-phosphate 5-kinase fab1	1.04e-92
g1949	Sre1N	Sre1NΔsppa	0.412715	0.00646695	P34756.3	1-phosphatidylinositol 3-phosphate 5-kinase fab1	1.04e-92
g1951	cyp61	cyp61Δsppa	-0.0155249	0.972578	O81742.2	Beta-adaptin-like protein c	2.01e-218
g1951	Sre1N	Sre1NΔsppa	0.0688855	0.675163	O81742.2	Beta-adaptin-like protein c	2.01e-218
g1953	cyp61	cyp61Δsppa	-0.187757	0.565947	O94424.1	Transcription initiation factor iif subunit beta	7.14e-27
g1953	Sre1N	Sre1NΔsppa	0.0544156	0.757975	O94424.1	Transcription initiation factor iif subunit beta	7.14e-27
g1957	cyp61	cyp61Δsppa	-0.0257731	0.963005	Q6CDM0.1	Kynureninase	5.43e-137
g1957	Sre1N	Sre1NΔsppa	-0.361334	0.152949	Q6CDM0.1	Kynureninase	5.43e-137
g1965	cyp61	cyp61Δsppa	0.149963	0.639581	P11620.2	Gtp-binding protein ypt1	1.41e-114
g1965	Sre1N	Sre1NΔsppa	0.0478497	0.7584	P11620.2	Gtp-binding protein ypt1	1.41e-114
g1968	cyp61	cyp61Δsppa	-0.199602	0.577017	P55059.1	Protein disulfide-isomerase	3.37e-127
g1968	Sre1N	Sre1NΔsppa	0.0829751	0.721719	P55059.1	Protein disulfide-isomerase	3.37e-127
g197	cyp61	cyp61Δsppa	0.281557	0.478561	Q72SG6.1	Atp-dependent clp protease proteolytic subunit 1	1.35e-38
g197	Sre1N	Sre1NΔsppa	0.327077	0.216791	Q72SG6.1	Atp-dependent clp protease proteolytic subunit 1	1.35e-38
g1970	cyp61	cyp61Δsppa	-0.10464	0.827472	CED84484.1	Peripheral-type benzodiazepine receptor and related proteins	5.67e-133
g1970	Sre1N	Sre1NΔsppa	-2.25212	4.475e-26	CED84484.1	Peripheral-type benzodiazepine receptor and related proteins	5.67e-133
g1971	cyp61	cyp61Δsppa	0.182055	0.659266	CED84483.1	hypothetical protein (SOG2)	0
g1971	Sre1N	Sre1NΔsppa	-0.446445	0.138512	CED84483.1	hypothetical protein (SOG2)	0
g1974	cyp61	cyp61Δsppa	0.370887	0.268621	CED84480.1	Saicar synthase-like protein	0
g1974	Sre1N	Sre1NΔsppa	-0.27206	0.150304	CED84480.1	Saicar synthase-like protein	0
g1975	cyp61	cyp61Δsppa	0.712536	0.0142276	Q99107.1	Tsd2_mycmd protein tsd2	1.37e-96
g1975	Sre1N	Sre1NΔsppa	-0.726028	0.00913329	Q99107.1	Tsd2_mycmd protein tsd2	1.37e-96
g1976	cyp61	cyp61Δsppa	0.0112341	0.984976	Q6BII9.1	2,5-diamino-6-ribosylamino-4(3h)-pyrimidinone 5'-phosphate reductase	7.46e-35
g1976	Sre1N	Sre1NΔsppa	0.00625378	0.979754	Q6BII9.1	2,5-diamino-6-ribosylamino-4(3h)-pyrimidinone 5'-phosphate reductase	7.46e-35
g1979	cyp61	cyp61Δsppa	0.611748	0.00802764	O43093.1	Kinesin heavy chain	6.91e-258
g1979	Sre1N	Sre1NΔsppa	0.0314419	0.875653	O43093.1	Kinesin heavy chain	6.91e-258
g1983	cyp61	cyp61Δsppa	-0.312244	0.361206	Q7SI09.1	L-arabinitol 4-dehydrogenase	1.04e-124
g1983	Sre1N	Sre1NΔsppa	-0.202343	0.362436	Q7SI09.1	L-arabinitol 4-dehydrogenase	1.04e-124
g1986	cyp61	cyp61Δsppa	-0.0164733	0.971804	CED84467.1	Multidrug/pheromone exporter, abc superfamily	1.25e-197
g1986	Sre1N	Sre1NΔsppa	0.435863	0.00454768	CED84467.1	Multidrug/pheromone exporter, abc superfamily	1.25e-197
g1988	cyp61	cyp61Δsppa	-0.258439	0.323808	P38264.1	Srp-independent targeting protein 3	1.11e-44
g1988	Sre1N	Sre1NΔsppa	-0.298093	0.0721649	P38264.1	Srp-independent targeting protein 3	1.11e-44
g1989	cyp61	cyp61Δsppa	-0.342472	0.203371	CED84464.1	Mitogen-activated protein kinase kinase	0
g1989	Sre1N	Sre1NΔsppa	0.236234	0.228086	CED84464.1	Mitogen-activated protein kinase kinase	0
g1992	cyp61	cyp61Δsppa	0.46399	0.0922054	CED84461.1	Origin recognition complex, subunit 4	0
g1992	Sre1N	Sre1NΔsppa	0.138562	0.455922	CED84461.1	Origin recognition complex, subunit 4	0
g1996	cyp61	cyp61Δsppa	-0.163572	0.686808	P41148.1	Endoplasmin	1.31e-150
g1996	Sre1N	Sre1NΔsppa	-0.104531	0.641958	P41148.1	Endoplasmin	1.31e-150
g1999	cyp61	cyp61Δsppa	-0.897566	0.00748636	P0CP76.1	Chitin deacetylase 3	3.05e-75
g1999	Sre1N	Sre1NΔsppa	-1.27019	5.86775e-20	P0CP76.1	Chitin deacetylase 3	3.05e-75
g20	cyp61	cyp61Δsppa	-0.368678	0.158427	A7IHF1.1	Glycine cleavage system h protein	3.34e-41
g20	Sre1N	Sre1NΔsppa	-0.246791	0.10467	A7IHF1.1	Glycine cleavage system h protein	3.34e-41
g2003	cyp61	cyp61Δsppa	-0.301086	0.299251	CED84450.1	3-isopropylmalate dehydrogenase	0
g2003	Sre1N	Sre1NΔsppa	-1.84271	8.97511e-51	CED84450.1	3-isopropylmalate dehydrogenase	0
g2004	cyp61	cyp61Δsppa	0.0434857	0.939058	CED84449.1	Gtpase	0
g2004	Sre1N	Sre1NΔsppa	-1.35107	6.03139e-20	CED84449.1	Gtpase	0
g2006	cyp61	cyp61Δsppa	-0.285043	0.467032	J9VGT6.2	Chitin synthase 8	0
g2006	Sre1N	Sre1NΔsppa	-1.47195	1.9616e-22	J9VGT6.2	Chitin synthase 8	0
g2009	cyp61	cyp61Δsppa	-0.283192	0.455626	F2Z699.1	External alternative nadh-ubiquinone oxidoreductase, mitochondrial	3.4e-165
g2009	Sre1N	Sre1NΔsppa	-2.31847	4.73727e-41	F2Z699.1	External alternative nadh-ubiquinone oxidoreductase, mitochondrial	3.4e-165
g2017	cyp61	cyp61Δsppa	0.0968009	0.900363	P41004.2	Structural maintenance of chromosomes protein 4	1.5e-214
g2017	Sre1N	Sre1NΔsppa	-0.623861	0.00132976	P41004.2	Structural maintenance of chromosomes protein 4	1.5e-214
g2022	cyp61	cyp61Δsppa	-0.55045	0.0334144	Q4WLN1.1	Aconitate hydratase, mitochondrial	0
g2022	Sre1N	Sre1NΔsppa	-0.250079	0.186966	Q4WLN1.1	Aconitate hydratase, mitochondrial	0
g2026	cyp61	cyp61Δsppa	0.0368881	0.941654	O59824.1	Atp-dependent zinc metalloprotease yme1 homolog	2.5e-175
g2026	Sre1N	Sre1NΔsppa	-0.96273	2.59366e-07	O59824.1	Atp-dependent zinc metalloprotease yme1 homolog	2.5e-175
g2028	cyp61	cyp61Δsppa	-0.0366283	0.938971	P47104.1	Regulator of v-atpase in vacuolar membrane protein 1	1.43e-90
g2028	Sre1N	Sre1NΔsppa	0.0379409	0.823046	P47104.1	Regulator of v-atpase in vacuolar membrane protein 1	1.43e-90
g2032	cyp61	cyp61Δsppa	-0.748439	0.0250397	Q9CYK1.2	Sywm_mouse tryptophan--tRNA ligase, mitochondrial	1.02e-82
g2032	Sre1N	Sre1NΔsppa	-0.997337	2.02925e-07	Q9CYK1.2	Sywm_mouse tryptophan--tRNA ligase, mitochondrial	1.02e-82
g2035	cyp61	cyp61Δsppa	-0.154145	0.665645	Q08806.1	Alpha-amylase 2	1.07e-114
g2035	Sre1N	Sre1NΔsppa	0.319717	0.104325	Q08806.1	Alpha-amylase 2	1.07e-114
g2037	cyp61	cyp61Δsppa	0.31606	0.213598	O94321.1	Multistep phosphorelay regulator 1	3.77e-15
g2037	Sre1N	Sre1NΔsppa	0.763746	5.14241e-06	O94321.1	Multistep phosphorelay regulator 1	3.77e-15
g2042	cyp61	cyp61Δsppa	0.0619603	0.878452	O74533.1	Cytochrome b-c1 complex subunit 7	9.29e-37
g2042	Sre1N	Sre1NΔsppa	0.118619	0.445856	O74533.1	Cytochrome b-c1 complex subunit 7	9.29e-37
g2044	cyp61	cyp61Δsppa	-0.0349336	0.939531	O48844.1	26s proteasome non-atpase regulatory subunit 1 homolog a	5.66e-239
g2044	Sre1N	Sre1NΔsppa	0.272608	0.086661	O48844.1	26s proteasome non-atpase regulatory subunit 1 homolog a	5.66e-239
g2049	cyp61	cyp61Δsppa	0.374459	0.400854	Q3URE1.2	Malonate--coa ligase acsf3, mitochondrial	2.34e-112
g2049	Sre1N	Sre1NΔsppa	1.22774	2.31686e-09	Q3URE1.2	Malonate--coa ligase acsf3, mitochondrial	2.34e-112
g2053	cyp61	cyp61Δsppa	-0.295822	0.402037	Q01976.2	Adp-ribose pyrophosphatase	5.48e-41
g2053	Sre1N	Sre1NΔsppa	0.983788	1.5886e-07	Q01976.2	Adp-ribose pyrophosphatase	5.48e-41
g2054	cyp61	cyp61Δsppa	0.441232	0.477489	O42634.2	Meiotic recombination protein dmc1	2.98e-134
g2054	Sre1N	Sre1NΔsppa	-0.232889	0.504308	O42634.2	Meiotic recombination protein dmc1	2.98e-134
g2055	cyp61	cyp61Δsppa	-1.13196	6.52974e-07	O14353.1	Biotin--protein ligase	1.95e-43
g2055	Sre1N	Sre1NΔsppa	-0.987902	5.91526e-07	O14353.1	Biotin--protein ligase	1.95e-43
g2056	cyp61	cyp61Δsppa	-0.371879	0.574404	CED84397.1	Prephenate dehydratase	6.45e-235
g2056	Sre1N	Sre1NΔsppa	-0.455352	0.195189	CED84397.1	Prephenate dehydratase	6.45e-235
g2058	cyp61	cyp61Δsppa	-0.255815	0.437041	CED84395.1	Protein serine threonine phosphatase 2c	8.4e-276
g2058	Sre1N	Sre1NΔsppa	1.32681	2.71095e-15	CED84395.1	Protein serine threonine phosphatase 2c	8.4e-276
g206	cyp61	cyp61Δsppa	0.0386152	0.949308	CED84130.1	Fog: wd40 repeat	2.16e-231
g206	Sre1N	Sre1NΔsppa	-0.237701	0.446732	CED84130.1	Fog: wd40 repeat	2.16e-231
g2061	cyp61	cyp61Δsppa	0.128909	0.710911	P87115.1	RNA cytidine acetyltransferase	0
g2061	Sre1N	Sre1NΔsppa	0.719299	0.000194633	P87115.1	RNA cytidine acetyltransferase	0
g2063	cyp61	cyp61Δsppa	0.257103	0.475902	CED84390.1	hypothetical protein_g2063 (zf-RING_16)	0
g2063	Sre1N	Sre1NΔsppa	-0.308892	0.112534	CED84390.1	hypothetical protein_g2063 (zf-RING_16)	0
g2066	cyp61	cyp61Δsppa	0.124108	0.767151	Q5B020.1	Pre-mRNA-splicing factor cwc15	1.25e-32
g2066	Sre1N	Sre1NΔsppa	0.140282	0.386336	Q5B020.1	Pre-mRNA-splicing factor cwc15	1.25e-32
g2070	cyp61	cyp61Δsppa	-0.110068	0.76158	B6HJ92.1	Importin subunit alpha	3.01e-101
g2070	Sre1N	Sre1NΔsppa	-0.15183	0.24981	B6HJ92.1	Importin subunit alpha	3.01e-101
g2071	cyp61	cyp61Δsppa	-0.350876	0.262708	Q9ZRW8.1	Glutathione s-transferase u19	1.01e-34
g2071	Sre1N	Sre1NΔsppa	0.671174	4.15767e-05	Q9ZRW8.1	Glutathione s-transferase u19	1.01e-34
g2074	cyp61	cyp61Δsppa	-0.122207	0.770598	Q1JP63.1	Synaptic vesicle 2-related protein	1.25e-16
g2074	Sre1N	Sre1NΔsppa	0.330573	0.0446482	Q1JP63.1	Synaptic vesicle 2-related protein	1.25e-16
g208	cyp61	cyp61Δsppa	-0.174385	0.610251	Q9S3Q0.1	Pcra_leuci atp-dependent DNAhelicase pcra	7.74e-97
g208	Sre1N	Sre1NΔsppa	0.759371	1.11959e-06	Q9S3Q0.1	Pcra_leuci atp-dependent DNAhelicase pcra	7.74e-97
g2081	cyp61	cyp61Δsppa	0.385583	0.0834425	P80576.2	Phospho-2-dehydro-3-deoxyheptonate aldolase	1.28e-174
g2081	Sre1N	Sre1NΔsppa	-0.617617	1.96626e-05	P80576.2	Phospho-2-dehydro-3-deoxyheptonate aldolase	1.28e-174
g2087	cyp61	cyp61Δsppa	-0.26554	0.501066	nohit	hypothetical protein_g2087 (CTP_transf_like)	nohit
g2087	Sre1N	Sre1NΔsppa	-1.8377	5.67867e-20	nohit	hypothetical protein_g2087 (CTP_transf_like)	nohit
g2091	cyp61	cyp61Δsppa	0.379492	0.400854	O00092.1	Phytase a	3.96e-47
g2091	Sre1N	Sre1NΔsppa	0.142218	0.72362	O00092.1	Phytase a	3.96e-47
g2119	cyp61	cyp61Δsppa	0.293572	0.30403	Q10094.1	hypothetical protein_g2119 (Hydantoinase_B)	0
g2119	Sre1N	Sre1NΔsppa	-0.172104	0.266373	Q10094.1	hypothetical protein_g2119 (Hydantoinase_B)	0
g212	cyp61	cyp61Δsppa	0.146204	0.674106	O60162.1	hypothetical protein_g212 (Syja_N)	1.59e-128
g212	Sre1N	Sre1NΔsppa	0.629392	6.29698e-06	O60162.1	hypothetical protein_g212 (Syja_N)	1.59e-128
g2120	cyp61	cyp61Δsppa	-0.0571051	0.929582	Q04894.1	Nadp-dependent alcohol dehydrogenase 6	1.32e-101
g2120	Sre1N	Sre1NΔsppa	-1.16539	3.44543e-10	Q04894.1	Nadp-dependent alcohol dehydrogenase 6	1.32e-101
g2123	cyp61	cyp61Δsppa	-0.111004	0.802581	Q9Y2H2.3	Sac2_human phosphatidylinositide phosphatase sac2	5.44e-78
g2123	Sre1N	Sre1NΔsppa	-0.31775	0.0418475	Q9Y2H2.3	Sac2_human phosphatidylinositide phosphatase sac2	5.44e-78
g2125	cyp61	cyp61Δsppa	0.0379399	0.946227	O74969.1	High-affinity glucose transporter ght2	3.38e-131
g2125	Sre1N	Sre1NΔsppa	0.867645	6.91085e-08	O74969.1	High-affinity glucose transporter ght2	3.38e-131
g2128	cyp61	cyp61Δsppa	-0.397097	0.197336	CED82651.1	hypothetical protein_g2128 (4HBT)	1.17e-207
g2128	Sre1N	Sre1NΔsppa	-0.843382	8.82146e-07	CED82651.1	hypothetical protein_g2128 (4HBT)	1.17e-207
g213	cyp61	cyp61Δsppa	0.0425902	0.948684	P32899.1	U3 small nucleolar ribonucleoprotein protein imp3	1.42e-78
g213	Sre1N	Sre1NΔsppa	-0.780599	0.000542477	P32899.1	U3 small nucleolar ribonucleoprotein protein imp3	1.42e-78
g2130	cyp61	cyp61Δsppa	-0.0754184	0.90386	J9VX38.1	Probable phosphatase had1	9.39e-101
g2130	Sre1N	Sre1NΔsppa	-0.462431	0.01636	J9VX38.1	Probable phosphatase had1	9.39e-101
g2131	cyp61	cyp61Δsppa	-0.444396	0.239484	P21696.2	Glycerol-3-phosphate dehydrogenase[nad(+)] 1	5.87e-100
g2131	Sre1N	Sre1NΔsppa	0.324169	0.140235	P21696.2	Glycerol-3-phosphate dehydrogenase[nad(+)] 1	5.87e-100
g214	cyp61	cyp61Δsppa	0.324268	0.364666	O94556.2	Anaphase-promoting complex subunit 8	6.79e-47
g214	Sre1N	Sre1NΔsppa	-0.328901	0.107802	O94556.2	Anaphase-promoting complex subunit 8	6.79e-47
g2142	cyp61	cyp61Δsppa	0.0926304	0.837184	P32368.1	Phosphatidylinositol-3-phosphatase sac1	1.6e-116
g2142	Sre1N	Sre1NΔsppa	-0.1932	0.216294	P32368.1	Phosphatidylinositol-3-phosphatase sac1	1.6e-116
g2143	cyp61	cyp61Δsppa	-0.346223	0.179077	Q9UTR6.2	Och1_schpo initiation-specific alpha-1,6-mannosyltransferase	5.99e-40
g2143	Sre1N	Sre1NΔsppa	-0.0863245	0.620759	Q9UTR6.2	Och1_schpo initiation-specific alpha-1,6-mannosyltransferase	5.99e-40
g2147	cyp61	cyp61Δsppa	0.213691	0.472783	CED82632.1	TRNA delta(2)-isopentenylpyrophosphate transferase	0
g2147	Sre1N	Sre1NΔsppa	0.378858	0.00515738	CED82632.1	TRNA delta(2)-isopentenylpyrophosphate transferase	0
g2149	cyp61	cyp61Δsppa	0.245521	0.656126	O13911.2	Bifunctional polynucleotide phosphatase/kinase	1.9e-69
g2149	Sre1N	Sre1NΔsppa	-1.00277	0.00189188	O13911.2	Bifunctional polynucleotide phosphatase/kinase	1.9e-69
g2150	cyp61	cyp61Δsppa	0.293467	0.334632	CED82629.1	Mitochondrion organization and biogenesis-related protein	0
g2150	Sre1N	Sre1NΔsppa	-0.33293	0.083481	CED82629.1	Mitochondrion organization and biogenesis-related protein	0
g2153	cyp61	cyp61Δsppa	0.239919	0.555688	Q5AG71.2	Serine/threonine-protein kinase hsl1	7.93e-111
g2153	Sre1N	Sre1NΔsppa	0.297312	0.154813	Q5AG71.2	Serine/threonine-protein kinase hsl1	7.93e-111
g2155	cyp61	cyp61Δsppa	0.649523	0.0217968	Q9UT09.1	Arog_schpo phospho-2-dehydro-3-deoxyheptonate aldolase, tyrosine-inhibited	2.62e-139
g2155	Sre1N	Sre1NΔsppa	-1.24515	2.20374e-14	Q9UT09.1	Arog_schpo phospho-2-dehydro-3-deoxyheptonate aldolase, tyrosine-inhibited	2.62e-139
g2156	cyp61	cyp61Δsppa	-0.188386	0.517181	CED82623.1	Alpha-mannosyltransferase	0
g2156	Sre1N	Sre1NΔsppa	-0.331649	0.0348128	CED82623.1	Alpha-mannosyltransferase	0
g2157	cyp61	cyp61Δsppa	-0.291147	0.372926	O42652.1	Aspartate aminotransferase, cytoplasmic	1.87e-148
g2157	Sre1N	Sre1NΔsppa	-0.510828	0.0172079	O42652.1	Aspartate aminotransferase, cytoplasmic	1.87e-148
g2159	cyp61	cyp61Δsppa	0.668448	0.0335298	O42652.1	Aspartate aminotransferase, cytoplasmic	4.16e-128
g2159	Sre1N	Sre1NΔsppa	-1.19029	9.47227e-05	O42652.1	Aspartate aminotransferase, cytoplasmic	4.16e-128
g216	cyp61	cyp61Δsppa	2.72609	3.61475e-08	CED84121.1	Multiple inositol polyphosphate phosphatase	0
g216	Sre1N	Sre1NΔsppa	-2.27643	0.000610524	CED84121.1	Multiple inositol polyphosphate phosphatase	0
g2164	cyp61	cyp61Δsppa	-0.227249	0.523337	O93918.1	Pyruvate carboxylase	0
g2164	Sre1N	Sre1NΔsppa	0.271774	0.144689	O93918.1	Pyruvate carboxylase	0
g2166	cyp61	cyp61Δsppa	0.299708	0.27953	Q9UUI3.1	Sa145_schpo pre-mRNA-splicing factor sap145	7.01e-109
g2166	Sre1N	Sre1NΔsppa	0.061204	0.686038	Q9UUI3.1	Sa145_schpo pre-mRNA-splicing factor sap145	7.01e-109
g2168	cyp61	cyp61Δsppa	-0.314585	0.391626	P08466.1	Mitochondrial nuclease	1.63e-78
g2168	Sre1N	Sre1NΔsppa	-1.01688	0.000774928	P08466.1	Mitochondrial nuclease	1.63e-78
g217	cyp61	cyp61Δsppa	0.0968923	0.827989	P0CM08.1	Protein af-9 homolog	2.8e-55
g217	Sre1N	Sre1NΔsppa	0.447275	0.00397789	P0CM08.1	Protein af-9 homolog	2.8e-55
g2170	cyp61	cyp61Δsppa	-0.134259	0.739728	P30656.3	Proteasome subunit beta type-5	1.12e-103
g2170	Sre1N	Sre1NΔsppa	0.859534	8.40972e-08	P30656.3	Proteasome subunit beta type-5	1.12e-103
g2171	cyp61	cyp61Δsppa	0.102138	0.839107	Q12Z05.1	Nicotinate phosphoribosyltransferase	1.93e-69
g2171	Sre1N	Sre1NΔsppa	0.831226	1.45798e-06	Q12Z05.1	Nicotinate phosphoribosyltransferase	1.93e-69
g2173	cyp61	cyp61Δsppa	0.123199	0.800159	Q7JVL3.1	Pre-mRNA-splicing factor 38	3.11e-67
g2173	Sre1N	Sre1NΔsppa	0.531172	0.0169602	Q7JVL3.1	Pre-mRNA-splicing factor 38	3.11e-67
g2174	cyp61	cyp61Δsppa	0.120869	0.786887	CED82604.1	Kinase-like protein	0
g2174	Sre1N	Sre1NΔsppa	0.142766	0.578979	CED82604.1	Kinase-like protein	0
g2178	cyp61	cyp61Δsppa	-0.0466659	0.925567	CED82599.1	Nuclear pore complex, nup160 component	0
g2178	Sre1N	Sre1NΔsppa	-0.869996	3.47423e-05	CED82599.1	Nuclear pore complex, nup160 component	0
g2182	cyp61	cyp61Δsppa	0.077838	0.863875	CED82594.1	Bna7	1e-208
g2182	Sre1N	Sre1NΔsppa	0.238919	0.167275	CED82594.1	Bna7	1e-208
g2184	cyp61	cyp61Δsppa	0.102669	0.844065	CED82592.1	Protein involved in plasmid maintenance/nuclear protein involved in lipid metabolism	0
g2184	Sre1N	Sre1NΔsppa	0.859207	9.00531e-06	CED82592.1	Protein involved in plasmid maintenance/nuclear protein involved in lipid metabolism	0
g2185	cyp61	cyp61Δsppa	0.309823	0.423967	P07685.3	Histidine biosynthesis trifunctional protein	8.65e-252
g2185	Sre1N	Sre1NΔsppa	-0.906904	4.84061e-06	P07685.3	Histidine biosynthesis trifunctional protein	8.65e-252
g219	cyp61	cyp61Δsppa	0.0852258	0.822497	Q3ZFI7.1	D-galacturonate reductase	4.49e-98
g219	Sre1N	Sre1NΔsppa	0.386949	0.00503064	Q3ZFI7.1	D-galacturonate reductase	4.49e-98
g2193	cyp61	cyp61Δsppa	0.495555	0.0880097	CED82584.1	Dhhc-type zn-finger proteins	0
g2193	Sre1N	Sre1NΔsppa	0.517908	0.0018644	CED82584.1	Dhhc-type zn-finger proteins	0
g2194	cyp61	cyp61Δsppa	1.15759	2.89267e-07	Q9P7L5.1	Oat_schpo ornithine aminotransferase car2	7.46e-194
g2194	Sre1N	Sre1NΔsppa	-0.618345	0.000131796	Q9P7L5.1	Oat_schpo ornithine aminotransferase car2	7.46e-194
g2195	cyp61	cyp61Δsppa	-0.327874	0.236234	O73817.1	Proteasome subunit beta type-3	6.19e-85
g2195	Sre1N	Sre1NΔsppa	0.620793	0.00163705	O73817.1	Proteasome subunit beta type-3	6.19e-85
g2197	cyp61	cyp61Δsppa	0.00872285	0.991347	P30574.2	Carboxypeptidase y	4.43e-92
g2197	Sre1N	Sre1NΔsppa	0.680232	3.62143e-05	P30574.2	Carboxypeptidase y	4.43e-92
g2198	cyp61	cyp61Δsppa	-0.0427617	0.935708	P36617.2	DNA repair protein rad16	1.86e-164
g2198	Sre1N	Sre1NΔsppa	0.20964	0.387263	P36617.2	DNA repair protein rad16	1.86e-164
g2202	cyp61	cyp61Δsppa	0.136836	0.742051	Q10164.1	Probable rho-type gtpase-activating protein 2	5.64e-38
g2202	Sre1N	Sre1NΔsppa	-0.305487	0.170573	Q10164.1	Probable rho-type gtpase-activating protein 2	5.64e-38
g2205	cyp61	cyp61Δsppa	0.0712638	0.892316	P9WEU6.1	Arylacetonitrilase	3.83e-112
g2205	Sre1N	Sre1NΔsppa	-0.42793	0.0314882	P9WEU6.1	Arylacetonitrilase	3.83e-112
g2211	cyp61	cyp61Δsppa	-0.313934	0.221644	P40506.2	Phosphopantothenate--cysteine ligase cab2	1.79e-69
g2211	Sre1N	Sre1NΔsppa	0.540138	0.000871463	P40506.2	Phosphopantothenate--cysteine ligase cab2	1.79e-69
g2212	cyp61	cyp61Δsppa	-0.264874	0.395134	CED82564.1	Soluble epoxide hydrolase	1.09e-246
g2212	Sre1N	Sre1NΔsppa	0.682156	2.60518e-05	CED82564.1	Soluble epoxide hydrolase	1.09e-246
g2215	cyp61	cyp61Δsppa	-0.126293	0.785187	Q9NZB8.3	Mocs1_human molybdenum cofactor biosynthesis protein 1	9.02e-163
g2215	Sre1N	Sre1NΔsppa	-0.235739	0.226162	Q9NZB8.3	Mocs1_human molybdenum cofactor biosynthesis protein 1	9.02e-163
g2216	cyp61	cyp61Δsppa	0.718455	0.00211552	Q9I4V0.1	Nqred_pseae nadh:quinone reductase	5.06e-114
g2216	Sre1N	Sre1NΔsppa	0.408627	0.0195325	Q9I4V0.1	Nqred_pseae nadh:quinone reductase	5.06e-114
g222	cyp61	cyp61Δsppa	-1.00115	0.000147397	Q9Y7M1.1	Pxp1_schpo 2-hydroxyacyl-coa lyase	1.88e-154
g222	Sre1N	Sre1NΔsppa	-1.24724	3.89567e-11	Q9Y7M1.1	Pxp1_schpo 2-hydroxyacyl-coa lyase	1.88e-154
g2223	cyp61	cyp61Δsppa	-0.0898456	0.873839	P93256.1	Aminomethyltransferase, mitochondrial	4.28e-110
g2223	Sre1N	Sre1NΔsppa	-2.70861	2.40012e-44	P93256.1	Aminomethyltransferase, mitochondrial	4.28e-110
g2228	cyp61	cyp61Δsppa	-0.044447	0.952344	O43012.2	Deoxycytidylate deaminase	2.23e-76
g2228	Sre1N	Sre1NΔsppa	-0.0435165	0.90559	O43012.2	Deoxycytidylate deaminase	2.23e-76
g2232	cyp61	cyp61Δsppa	0.297978	0.341535	CED82544.1	Predicted nucleic acid-binding protein asmtl	9.44e-178
g2232	Sre1N	Sre1NΔsppa	0.239417	0.205476	CED82544.1	Predicted nucleic acid-binding protein asmtl	9.44e-178
g2236	cyp61	cyp61Δsppa	0.63919	0.0912911	CED82539.1	Proline oxidase	0
g2236	Sre1N	Sre1NΔsppa	0.495165	0.0108888	CED82539.1	Proline oxidase	0
g2237	cyp61	cyp61Δsppa	0.0564532	0.901143	P49606.1	Adenylate cyclase	2.74e-239
g2237	Sre1N	Sre1NΔsppa	0.129463	0.538564	P49606.1	Adenylate cyclase	2.74e-239
g2238	cyp61	cyp61Δsppa	0.0923545	0.803681	P0CQ08.1	Pan2-pan3 deadenylation complex catalytic subunit pan2	0
g2238	Sre1N	Sre1NΔsppa	0.201513	0.205356	P0CQ08.1	Pan2-pan3 deadenylation complex catalytic subunit pan2	0
g224	cyp61	cyp61Δsppa	0.355828	0.255248	Q5P7U7.1	Phosphoserine aminotransferase	1.05e-96
g224	Sre1N	Sre1NΔsppa	-0.756609	2.17975e-05	Q5P7U7.1	Phosphoserine aminotransferase	1.05e-96
g2242	cyp61	cyp61Δsppa	0.266295	0.415173	P00048.2	Cytochrome c	6.2e-56
g2242	Sre1N	Sre1NΔsppa	-0.972474	1.21553e-07	P00048.2	Cytochrome c	6.2e-56
g2244	cyp61	cyp61Δsppa	-0.148717	0.723615	P56205.1	Cytochrome c	1.26e-51
g2244	Sre1N	Sre1NΔsppa	-1.42326	1.23699e-08	P56205.1	Cytochrome c	1.26e-51
g2261	cyp61	cyp61Δsppa	-0.0204581	0.972578	P0CT62.1	Small ribosomal subunit protein es30a	1.83e-26
g2261	Sre1N	Sre1NΔsppa	-0.634135	6.05216e-05	P0CT62.1	Small ribosomal subunit protein es30a	1.83e-26
g2264	cyp61	cyp61Δsppa	-0.0944258	0.800159	O13750.1	Succinate--coa ligase[adp-forming] subunit alpha, mitochondrial	1.27e-142
g2264	Sre1N	Sre1NΔsppa	0.517689	0.000128353	O13750.1	Succinate--coa ligase[adp-forming] subunit alpha, mitochondrial	1.27e-142
g2266	cyp61	cyp61Δsppa	-0.390016	0.155747	P0CP08.1	Nascent polypeptide-associated complex subunit beta	7.4e-52
g2266	Sre1N	Sre1NΔsppa	0.128028	0.459917	P0CP08.1	Nascent polypeptide-associated complex subunit beta	7.4e-52
g2268	cyp61	cyp61Δsppa	0.0440278	0.923469	Q9USZ2.2	Ynr7_schpo uncharacterized protein c11g11.07	2.06e-134
g2268	Sre1N	Sre1NΔsppa	-0.41087	0.00933091	Q9USZ2.2	Ynr7_schpo uncharacterized protein c11g11.07	2.06e-134
g2274	cyp61	cyp61Δsppa	-0.0292934	0.952925	P0CP08.1	Nascent polypeptide-associated complex subunit beta	3.17e-46
g2274	Sre1N	Sre1NΔsppa	0.465572	0.00904901	P0CP08.1	Nascent polypeptide-associated complex subunit beta	3.17e-46
g2276	cyp61	cyp61Δsppa	-0.00237851	0.998024	CED82500.1	60s ribosomal protein l27	5.73e-150
g2276	Sre1N	Sre1NΔsppa	0.193859	0.223784	CED82500.1	60s ribosomal protein l27	5.73e-150
g2277	cyp61	cyp61Δsppa	-0.0866022	0.813545	B6QGB9.1	E3 ubiquitin ligase complex scf subunit sconc	1.91e-74
g2277	Sre1N	Sre1NΔsppa	0.620473	8.47104e-06	B6QGB9.1	E3 ubiquitin ligase complex scf subunit sconc	1.91e-74
g2278	cyp61	cyp61Δsppa	0.0749504	0.896153	Q875Q8.1	Myosin-2	0
g2278	Sre1N	Sre1NΔsppa	-0.842236	0.000215995	Q875Q8.1	Myosin-2	0
g2279	cyp61	cyp61Δsppa	0.104643	0.83075	Q5FUR3.1	Atp-dependent clp protease proteolytic subunit 1	7.87e-68
g2279	Sre1N	Sre1NΔsppa	0.694519	1.4552e-06	Q5FUR3.1	Atp-dependent clp protease proteolytic subunit 1	7.87e-68
g2283	cyp61	cyp61Δsppa	-0.204601	0.484899	P38707.1	Asparagine--tRNA ligase, cytoplasmic	2.03e-203
g2283	Sre1N	Sre1NΔsppa	-0.477817	0.000740961	P38707.1	Asparagine--tRNA ligase, cytoplasmic	2.03e-203
g2286	cyp61	cyp61Δsppa	0.0804545	0.882805	P83970.1	Plasma membrane atpase	0
g2286	Sre1N	Sre1NΔsppa	-0.283629	0.112319	P83970.1	Plasma membrane atpase	0
g2288	cyp61	cyp61Δsppa	0.241388	0.439645	O14172.1	Siroheme biosynthesis protein met8	1.38e-61
g2288	Sre1N	Sre1NΔsppa	0.362594	0.0195832	O14172.1	Siroheme biosynthesis protein met8	1.38e-61
g2289	cyp61	cyp61Δsppa	0.272158	0.424777	Q5KPF3.1	Inosine triphosphate pyrophosphatase	9.89e-83
g2289	Sre1N	Sre1NΔsppa	-0.306763	0.194568	Q5KPF3.1	Inosine triphosphate pyrophosphatase	9.89e-83
g23	cyp61	cyp61Δsppa	-0.247092	0.378307	Q9US55.1	Glu2a_schpo glucosidase 2 subunit alpha	1.13e-230
g23	Sre1N	Sre1NΔsppa	-0.729221	2.37893e-06	Q9US55.1	Glu2a_schpo glucosidase 2 subunit alpha	1.13e-230
g230	cyp61	cyp61Δsppa	-0.158839	0.651198	P0CQ76.1	Atp-dependent RNA helicase dbp2-a	1.05e-230
g230	Sre1N	Sre1NΔsppa	-0.706332	4.41521e-07	P0CQ76.1	Atp-dependent RNA helicase dbp2-a	1.05e-230
g2314	cyp61	cyp61Δsppa	0.193796	0.493854	Q12381.1	Pre-mRNA-splicing factor prp1	4.62e-108
g2314	Sre1N	Sre1NΔsppa	-0.586199	2.02873e-05	Q12381.1	Pre-mRNA-splicing factor prp1	4.62e-108
g2315	cyp61	cyp61Δsppa	0.172375	0.691306	O74330.1	Small ribosomal subunit protein es27	8.18e-45
g2315	Sre1N	Sre1NΔsppa	0.578679	0.00428352	O74330.1	Small ribosomal subunit protein es27	8.18e-45
g2316	cyp61	cyp61Δsppa	0.203337	0.716277	A0A024SMV2.1	D-xylose 1-dehydrogenase (nadp(+))	1.36e-72
g2316	Sre1N	Sre1NΔsppa	1.68288	8.35217e-10	A0A024SMV2.1	D-xylose 1-dehydrogenase (nadp(+))	1.36e-72
g2321	cyp61	cyp61Δsppa	-0.421938	0.193879	P38674.2	Ketol-acid reductoisomerase, mitochondrial	1.35e-200
g2321	Sre1N	Sre1NΔsppa	-1.28553	1.38462e-16	P38674.2	Ketol-acid reductoisomerase, mitochondrial	1.35e-200
g2323	cyp61	cyp61Δsppa	0.0454974	0.92548	Q9P7P0.1	Yol4_schpo uncharacterized acyltransferase c1718.04	4.6e-139
g2323	Sre1N	Sre1NΔsppa	0.324158	0.00916275	Q9P7P0.1	Yol4_schpo uncharacterized acyltransferase c1718.04	4.6e-139
g2325	cyp61	cyp61Δsppa	-0.0878375	0.883639	Q7SEY9.1	Endoplasmic reticulum oxidoreductin-1	4.51e-93
g2325	Sre1N	Sre1NΔsppa	-0.505234	0.000864477	Q7SEY9.1	Endoplasmic reticulum oxidoreductin-1	4.51e-93
g2326	cyp61	cyp61Δsppa	0.0345569	0.940002	CED82462.1	Pattern-formation protein/guanine nucleotide exchange factor	0
g2326	Sre1N	Sre1NΔsppa	0.0160668	0.945331	CED82462.1	Pattern-formation protein/guanine nucleotide exchange factor	0
g2327	cyp61	cyp61Δsppa	0.141931	0.688044	Q7Z991.2	Abc transporter domain-containing protein c20g4.01	1.06e-78
g2327	Sre1N	Sre1NΔsppa	0.0718582	0.664216	Q7Z991.2	Abc transporter domain-containing protein c20g4.01	1.06e-78
g2330	cyp61	cyp61Δsppa	0.174217	0.565947	O74421.2	Ubiquinone biosynthesis o-methyltransferase, mitochondrial	2.5e-67
g2330	Sre1N	Sre1NΔsppa	-0.151689	0.296758	O74421.2	Ubiquinone biosynthesis o-methyltransferase, mitochondrial	2.5e-67
g2334	cyp61	cyp61Δsppa	0.323857	0.18047	Q05493.1	3-ketoacyl-coa thiolase, peroxisomal	1.65e-140
g2334	Sre1N	Sre1NΔsppa	0.558738	0.000362778	Q05493.1	3-ketoacyl-coa thiolase, peroxisomal	1.65e-140
g2335	cyp61	cyp61Δsppa	-0.1551	0.725531	Q9UT19.1	Mete_schpo probable 5-methyltetrahydropteroyltriglutamate--homocysteine methyltransferase	9.05e-291
g2335	Sre1N	Sre1NΔsppa	-0.687663	0.00738014	Q9UT19.1	Mete_schpo probable 5-methyltetrahydropteroyltriglutamate--homocysteine methyltransferase	9.05e-291
g2336	cyp61	cyp61Δsppa	-0.692735	0.0528136	CED82452.1	Ethanolamine-p-transferase gpi11/pig-f, involved in glycosylphosphatidylinositol anchor biosynthesis	6.17e-207
g2336	Sre1N	Sre1NΔsppa	-1.23707	3.56642e-11	CED82452.1	Ethanolamine-p-transferase gpi11/pig-f, involved in glycosylphosphatidylinositol anchor biosynthesis	6.17e-207
g2338	cyp61	cyp61Δsppa	-0.0330316	0.943814	CED82450.1	Amidophosphoribosyltransferase	0
g2338	Sre1N	Sre1NΔsppa	-0.222529	0.153696	CED82450.1	Amidophosphoribosyltransferase	0
g2339	cyp61	cyp61Δsppa	-0.194619	0.583589	O42872.1	Exosome complex component ski6	4.16e-36
g2339	Sre1N	Sre1NΔsppa	0.138672	0.466777	O42872.1	Exosome complex component ski6	4.16e-36
g2343	cyp61	cyp61Δsppa	0.0426306	0.939531	Q9WTV5.1	Psmd9_rat 26s proteasome non-atpase regulatory subunit 9	9.75e-32
g2343	Sre1N	Sre1NΔsppa	0.335842	0.0763354	Q9WTV5.1	Psmd9_rat 26s proteasome non-atpase regulatory subunit 9	9.75e-32
g2344	cyp61	cyp61Δsppa	-0.0703837	0.892646	CED82443.1	Glucose dehydrogenase/choline dehydrogenase/mandelonitrile lyase (gmc oxidoreductase family)	0
g2344	Sre1N	Sre1NΔsppa	-0.706653	0.00105241	CED82443.1	Glucose dehydrogenase/choline dehydrogenase/mandelonitrile lyase (gmc oxidoreductase family)	0
g2345	cyp61	cyp61Δsppa	0.204293	0.568713	O94653.2	Ribosome biogenesis protein bms1	0
g2345	Sre1N	Sre1NΔsppa	-0.611172	4.41427e-05	O94653.2	Ribosome biogenesis protein bms1	0
g2347	cyp61	cyp61Δsppa	0.113818	0.758016	nohit	hypothetical protein_g2347 (FA_hydroxylase)	nohit
g2347	Sre1N	Sre1NΔsppa	-0.216932	0.202596	nohit	hypothetical protein_g2347 (FA_hydroxylase)	nohit
g2349	cyp61	cyp61Δsppa	0.428644	0.160006	CED82438.1	Hypothetical protein_g2349	0
g2349	Sre1N	Sre1NΔsppa	-0.0230863	0.909432	CED82438.1	Hypothetical protein_g2349	0
g235	cyp61	cyp61Δsppa	-0.288488	0.237407	P06809.2	Cytochrome c oxidase subunit 4, mitochondrial	1.03e-33
g235	Sre1N	Sre1NΔsppa	0.0855912	0.642955	P06809.2	Cytochrome c oxidase subunit 4, mitochondrial	1.03e-33
g2350	cyp61	cyp61Δsppa	0.151254	0.677673	Q0CFY9.2	Leucine aminopeptidase 2	1.43e-152
g2350	Sre1N	Sre1NΔsppa	0.154266	0.312369	Q0CFY9.2	Leucine aminopeptidase 2	1.43e-152
g2354	cyp61	cyp61Δsppa	0.0348241	0.954473	Q01877.1	Heat shock protein hss1	0
g2354	Sre1N	Sre1NΔsppa	-3.63169	8.44387e-98	Q01877.1	Heat shock protein hss1	0
g2359	cyp61	cyp61Δsppa	-0.106578	0.797319	P23724.1	Proteasome subunit beta type-6	8.13e-76
g2359	Sre1N	Sre1NΔsppa	0.553606	0.00130055	P23724.1	Proteasome subunit beta type-6	8.13e-76
g2360	cyp61	cyp61Δsppa	0.190098	0.557806	Q06137.1	Putative 6-phosphofructo-2-kinase/fructose-2,6-bisphosphatase ylr345w	9.56e-89
g2360	Sre1N	Sre1NΔsppa	0.978495	1.54924e-11	Q06137.1	Putative 6-phosphofructo-2-kinase/fructose-2,6-bisphosphatase ylr345w	9.56e-89
g2362	cyp61	cyp61Δsppa	-0.0695425	0.875912	CED82425.1	Phosphoglycerate mutase	8.73e-156
g2362	Sre1N	Sre1NΔsppa	0.671764	7.79164e-06	CED82425.1	Phosphoglycerate mutase	8.73e-156
g2364	cyp61	cyp61Δsppa	-0.0216154	0.962974	Q9M8Z5.1	Nsn1_arath guanine nucleotide-binding protein-like nsn1	4.64e-76
g2364	Sre1N	Sre1NΔsppa	0.113247	0.522634	Q9M8Z5.1	Nsn1_arath guanine nucleotide-binding protein-like nsn1	4.64e-76
g2365	cyp61	cyp61Δsppa	-0.024046	0.965644	P47082.1	Vacuolar amino acid transporter 1	4.2e-45
g2365	Sre1N	Sre1NΔsppa	-0.485275	0.0174043	P47082.1	Vacuolar amino acid transporter 1	4.2e-45
g2367	cyp61	cyp61Δsppa	-0.0726701	0.859093	CED82420.1	Cystathionine beta-synthase	1.19e-292
g2367	Sre1N	Sre1NΔsppa	0.0992156	0.561209	CED82420.1	Cystathionine beta-synthase	1.19e-292
g237	cyp61	cyp61Δsppa	0.275706	0.458179	Q9VLN1.1	hypothetical protein_g237 (WD40)	4.52e-68
g237	Sre1N	Sre1NΔsppa	0.429004	0.00762595	Q9VLN1.1	hypothetical protein_g237 (WD40)	4.52e-68
g2371	cyp61	cyp61Δsppa	-0.241118	0.45376	J9W0G9.1	Serine/threonine-protein kinase ypk1	1.85e-273
g2371	Sre1N	Sre1NΔsppa	0.246199	0.183779	J9W0G9.1	Serine/threonine-protein kinase ypk1	1.85e-273
g2372	cyp61	cyp61Δsppa	-0.143573	0.68223	O42641.1	Isopentenyl-diphosphate delta-isomerase	3.62e-188
g2372	Sre1N	Sre1NΔsppa	-0.542903	0.00328293	O42641.1	Isopentenyl-diphosphate delta-isomerase	3.62e-188
g2373	cyp61	cyp61Δsppa	0.157346	0.813499	Q6P8J2.1	Thialysine n-epsilon-acetyltransferase	2.65e-30
g2373	Sre1N	Sre1NΔsppa	0.466371	0.0628593	Q6P8J2.1	Thialysine n-epsilon-acetyltransferase	2.65e-30
g2377	cyp61	cyp61Δsppa	0.0446999	0.939821	P53011.1	Nucleoporin seh1	8.01e-58
g2377	Sre1N	Sre1NΔsppa	-0.773692	0.00110779	P53011.1	Nucleoporin seh1	8.01e-58
g2387	cyp61	cyp61Δsppa	-0.0606798	0.901496	Q9USY7.1	Fzo1_schpo transmembrane gtpase fzo1	8.43e-93
g2387	Sre1N	Sre1NΔsppa	-0.370793	0.0292251	Q9USY7.1	Fzo1_schpo transmembrane gtpase fzo1	8.43e-93
g2388	cyp61	cyp61Δsppa	-0.254703	0.320659	Q09914.1	Gtp-binding protein rho1	4.67e-110
g2388	Sre1N	Sre1NΔsppa	0.0688939	0.702148	Q09914.1	Gtp-binding protein rho1	4.67e-110
g2395	cyp61	cyp61Δsppa	-0.0356575	0.936784	P0CR38.1	Protein transport protein sec23	0
g2395	Sre1N	Sre1NΔsppa	0.52102	5.58091e-05	P0CR38.1	Protein transport protein sec23	0
g24	cyp61	cyp61Δsppa	0.450618	0.0543137	Q00737.3	Chromosome segregation protein suda	2.66e-295
g24	Sre1N	Sre1NΔsppa	0.238699	0.226325	Q00737.3	Chromosome segregation protein suda	2.66e-295
g2402	cyp61	cyp61Δsppa	0.470048	0.0803054	P0CM62.1	Protein cft1	9.8e-221
g2402	Sre1N	Sre1NΔsppa	-0.405202	0.0215176	P0CM62.1	Protein cft1	9.8e-221
g2406	cyp61	cyp61Δsppa	0.703617	0.0183787	Q9CPU4.1	Mgst3_mouse glutathione s-transferase 3, mitochondrial	6.94e-28
g2406	Sre1N	Sre1NΔsppa	-1.65232	3.97329e-27	Q9CPU4.1	Mgst3_mouse glutathione s-transferase 3, mitochondrial	6.94e-28
g2407	cyp61	cyp61Δsppa	0.818597	0.00238555	B8NMR5.1	Probable beta-glucosidase g	7.21e-193
g2407	Sre1N	Sre1NΔsppa	0.183849	0.57531	B8NMR5.1	Probable beta-glucosidase g	7.21e-193
g2410	cyp61	cyp61Δsppa	0.334108	0.274053	Q8BGA9.1	Mitochondrial inner membrane protein oxa1l	9.47e-40
g2410	Sre1N	Sre1NΔsppa	-1.24821	1.6859e-11	Q8BGA9.1	Mitochondrial inner membrane protein oxa1l	9.47e-40
g2415	cyp61	cyp61Δsppa	0.00126557	0.998988	O74502.1	DNA mismatch repair protein msh6	4.49e-243
g2415	Sre1N	Sre1NΔsppa	-0.276129	0.141039	O74502.1	DNA mismatch repair protein msh6	4.49e-243
g2416	cyp61	cyp61Δsppa	-0.420709	0.0873741	O74374.1	Phosphoglucomutase	7.21e-241
g2416	Sre1N	Sre1NΔsppa	0.954101	4.12006e-15	O74374.1	Phosphoglucomutase	7.21e-241
g2419	cyp61	cyp61Δsppa	0.398325	0.191346	Q00511.3	Uricase	1.01e-71
g2419	Sre1N	Sre1NΔsppa	-0.521736	0.000681578	Q00511.3	Uricase	1.01e-71
g242	cyp61	cyp61Δsppa	-0.0405687	0.93577	A8N2M6.1	Amino-acid acetyltransferase, mitochondrial	2.61e-156
g242	Sre1N	Sre1NΔsppa	0.325999	0.0599341	A8N2M6.1	Amino-acid acetyltransferase, mitochondrial	2.61e-156
g2421	cyp61	cyp61Δsppa	0.107387	0.78759	Q10490.1	Putative leucine--tRNA ligase, cytoplasmic	0
g2421	Sre1N	Sre1NΔsppa	-0.91719	1.72467e-07	Q10490.1	Putative leucine--tRNA ligase, cytoplasmic	0
g2425	cyp61	cyp61Δsppa	0.271795	0.501353	CED82368.1	Nucleolar protein fibrillarin nop77 (rrm superfamily)	0
g2425	Sre1N	Sre1NΔsppa	-0.900019	8.73543e-09	CED82368.1	Nucleolar protein fibrillarin nop77 (rrm superfamily)	0
g2427	cyp61	cyp61Δsppa	0.196531	0.658578	P78594.1	Cytosine deaminase	1.26e-35
g2427	Sre1N	Sre1NΔsppa	-1.58128	6.04874e-10	P78594.1	Cytosine deaminase	1.26e-35
g2429	cyp61	cyp61Δsppa	-0.161279	0.758016	O14325.1	Uncharacterized aaa domain-containing protein c16e9.10c	4.46e-232
g2429	Sre1N	Sre1NΔsppa	-0.673748	3.87182e-05	O14325.1	Uncharacterized aaa domain-containing protein c16e9.10c	4.46e-232
g2435	cyp61	cyp61Δsppa	0.065146	0.887325	Q99014.1	Kpc1_hypje protein kinase c-like	2.18e-265
g2435	Sre1N	Sre1NΔsppa	-0.873646	1.45315e-05	Q99014.1	Kpc1_hypje protein kinase c-like	2.18e-265
g2436	cyp61	cyp61Δsppa	-0.723897	0.00215212	Q7SXP8.1	Mannose-1-phosphate guanylyltransferase regulatory subunit alpha-b	6.94e-98
g2436	Sre1N	Sre1NΔsppa	0.754679	2.02925e-07	Q7SXP8.1	Mannose-1-phosphate guanylyltransferase regulatory subunit alpha-b	6.94e-98
g2437	cyp61	cyp61Δsppa	-0.00795401	0.991347	Q7SAQ1.1	Ap-2 complex subunit sigma	3.44e-82
g2437	Sre1N	Sre1NΔsppa	0.0732332	0.759827	Q7SAQ1.1	Ap-2 complex subunit sigma	3.44e-82
g2445	cyp61	cyp61Δsppa	0.254585	0.557171	CED82347.1	Protein farnesyltransferase, alpha subunit/protein geranylgeranyltransferase type i, alpha subunit	3.48e-245
g2445	Sre1N	Sre1NΔsppa	1.09799	2.76341e-09	CED82347.1	Protein farnesyltransferase, alpha subunit/protein geranylgeranyltransferase type i, alpha subunit	3.48e-245
g2446	cyp61	cyp61Δsppa	-0.257093	0.406538	P36874.2	Serine/threonine-protein phosphatase pp1-gamma catalytic subunit a	1.47e-206
g2446	Sre1N	Sre1NΔsppa	1.2826	1.34567e-21	P36874.2	Serine/threonine-protein phosphatase pp1-gamma catalytic subunit a	1.47e-206
g2447	cyp61	cyp61Δsppa	-0.694314	0.0153934	P36088.1	Free methionine-r-sulfoxide reductase	1.45e-39
g2447	Sre1N	Sre1NΔsppa	0.342485	0.127029	P36088.1	Free methionine-r-sulfoxide reductase	1.45e-39
g2448	cyp61	cyp61Δsppa	0.528185	0.063387	AOR51685.1	Glycosyl transferase family 8 protein	1.84e-231
g2448	Sre1N	Sre1NΔsppa	0.180974	0.342975	AOR51685.1	Glycosyl transferase family 8 protein	1.84e-231
g2449	cyp61	cyp61Δsppa	0.274028	0.297338	Q9UW86.1	Pp1_neucr serine/threonine-protein phosphatase pp1	5.03e-214
g2449	Sre1N	Sre1NΔsppa	-0.461813	0.000615486	Q9UW86.1	Pp1_neucr serine/threonine-protein phosphatase pp1	5.03e-214
g245	cyp61	cyp61Δsppa	-0.182438	0.685223	Q12535.1	Pectinesterase	1.71e-62
g245	Sre1N	Sre1NΔsppa	1.18909	1.13635e-10	Q12535.1	Pectinesterase	1.71e-62
g2450	cyp61	cyp61Δsppa	-0.0681013	0.878452	A1CJ18.1	Atp-dependent RNA helicase dhh1	5.79e-250
g2450	Sre1N	Sre1NΔsppa	0.30173	0.208753	A1CJ18.1	Atp-dependent RNA helicase dhh1	5.79e-250
g246	cyp61	cyp61Δsppa	0.0749525	0.904537	CED84090.1	Cysteine desulfurase nfs1	0
g246	Sre1N	Sre1NΔsppa	-0.678001	0.00132622	CED84090.1	Cysteine desulfurase nfs1	0
g2463	cyp61	cyp61Δsppa	0.0050842	0.993934	CED82329.1	Eif-2alpha kinase gcn2	0
g2463	Sre1N	Sre1NΔsppa	0.407581	0.00147318	CED82329.1	Eif-2alpha kinase gcn2	0
g2465	cyp61	cyp61Δsppa	-0.378664	0.22607	P34227.1	Peroxiredoxin prx1, mitochondrial	6.05e-79
g2465	Sre1N	Sre1NΔsppa	0.301753	0.0539923	P34227.1	Peroxiredoxin prx1, mitochondrial	6.05e-79
g2467	cyp61	cyp61Δsppa	0.23981	0.585136	Q54WR8.1	Glucosamine 6-phosphate n-acetyltransferase 1	2.57e-34
g2467	Sre1N	Sre1NΔsppa	0.386988	0.0555998	Q54WR8.1	Glucosamine 6-phosphate n-acetyltransferase 1	2.57e-34
g2472	cyp61	cyp61Δsppa	0.108534	0.794426	P0CS50.2	Protein transport protein sec13	2.61e-143
g2472	Sre1N	Sre1NΔsppa	0.521306	0.000402406	P0CS50.2	Protein transport protein sec13	2.61e-143
g2475	cyp61	cyp61Δsppa	-0.0784527	0.888317	Q1H595.1	Sm-like protein lsm2	9.94e-38
g2475	Sre1N	Sre1NΔsppa	0.211879	0.246689	Q1H595.1	Sm-like protein lsm2	9.94e-38
g2478	cyp61	cyp61Δsppa	0.0613106	0.889788	P29458.3	DNA replication licensing factor mcm4	1.49e-300
g2478	Sre1N	Sre1NΔsppa	0.0476049	0.803135	P29458.3	DNA replication licensing factor mcm4	1.49e-300
g2480	cyp61	cyp61Δsppa	0.0822785	0.891766	P20967.2	2-oxoglutarate dehydrogenase, mitochondrial	0
g2480	Sre1N	Sre1NΔsppa	0.827525	6.96092e-07	P20967.2	2-oxoglutarate dehydrogenase, mitochondrial	0
g2485	cyp61	cyp61Δsppa	-0.0422159	0.928792	CED82307.1	Mevalonate kinase	0
g2485	Sre1N	Sre1NΔsppa	0.982368	1.26138e-05	CED82307.1	Mevalonate kinase	0
g2486	cyp61	cyp61Δsppa	0.235456	0.596389	P20654.1	Serine/threonine-protein phosphatase pp1	2.51e-207
g2486	Sre1N	Sre1NΔsppa	1.1743	8.05642e-12	P20654.1	Serine/threonine-protein phosphatase pp1	2.51e-207
g2490	cyp61	cyp61Δsppa	-0.282268	0.514371	P78706.2	Transcriptional repressor rco-1	1.08e-51
g2490	Sre1N	Sre1NΔsppa	-1.01214	1.85706e-07	P78706.2	Transcriptional repressor rco-1	1.08e-51
g2496	cyp61	cyp61Δsppa	-0.972652	3.33599e-06	J9VQH1.1	Atp-dependent permease yor1	1.87e-230
g2496	Sre1N	Sre1NΔsppa	-0.820979	0.0113319	J9VQH1.1	Atp-dependent permease yor1	1.87e-230
g250	cyp61	cyp61Δsppa	0.209792	0.592261	P43069.2	Cell division control protein 25	5.89e-39
g250	Sre1N	Sre1NΔsppa	-0.717784	0.000456953	P43069.2	Cell division control protein 25	5.89e-39
g2501	cyp61	cyp61Δsppa	-0.28619	0.503995	G0R6S7.1	Short chain dehydrogenase sor7	1.14e-83
g2501	Sre1N	Sre1NΔsppa	-0.75828	0.0130354	G0R6S7.1	Short chain dehydrogenase sor7	1.14e-83
g251	cyp61	cyp61Δsppa	-0.234556	0.680202	P43069.2	Cell division control protein 25	2.18e-33
g251	Sre1N	Sre1NΔsppa	0.946216	1.25099e-05	P43069.2	Cell division control protein 25	2.18e-33
g2513	cyp61	cyp61Δsppa	1.72679	0.865681	Q4WQZ2.1	Tpcf_aspfu glutathione s-transferase-like protein tpcf	8.55e-36
g2518	cyp61	cyp61Δsppa	-0.443597	0.0788921	AOR51861.1	Nadh ubiquinone reductase ndufa5 subunit	6.13e-94
g2518	Sre1N	Sre1NΔsppa	0.175753	0.253127	AOR51861.1	Nadh ubiquinone reductase ndufa5 subunit	6.13e-94
g252	cyp61	cyp61Δsppa	0.132487	0.735878	P24814.1	Scf e3 ubiquitin ligase complex f-box protein grr1	2.01e-25
g252	Sre1N	Sre1NΔsppa	-0.151746	0.32792	P24814.1	Scf e3 ubiquitin ligase complex f-box protein grr1	2.01e-25
g2520	cyp61	cyp61Δsppa	-0.463875	0.0294846	CDZ96923.1	Cytochrome b5	5.62e-156
g2520	Sre1N	Sre1NΔsppa	0.662686	1.45163e-06	CDZ96923.1	Cytochrome b5	5.62e-156
g2527	cyp61	cyp61Δsppa	0.24949	0.40018	CDZ96916.1	Imidazoleglycerol phosphate synthase	0
g2527	Sre1N	Sre1NΔsppa	-0.0446794	0.785523	CDZ96916.1	Imidazoleglycerol phosphate synthase	0
g2535	cyp61	cyp61Δsppa	0.364365	0.329744	Q2U0N3.1	4-methyl-2-oxopentanoate reductase a	3.76e-87
g2535	Sre1N	Sre1NΔsppa	0.51324	0.00985406	Q2U0N3.1	4-methyl-2-oxopentanoate reductase a	3.76e-87
g2542	cyp61	cyp61Δsppa	-0.0380159	0.940385	P38972.2	Phosphoribosylformylglycinamidine synthase	0
g2542	Sre1N	Sre1NΔsppa	-0.642379	0.000194278	P38972.2	Phosphoribosylformylglycinamidine synthase	0
g2543	cyp61	cyp61Δsppa	0.216028	0.509463	B8M7Q5.1	Probable e3 ubiquitin ligase complex scf subunit sconb	1.84e-70
g2543	Sre1N	Sre1NΔsppa	-0.458969	0.0106974	B8M7Q5.1	Probable e3 ubiquitin ligase complex scf subunit sconb	1.84e-70
g2547	cyp61	cyp61Δsppa	0.21248	0.564915	O14255.1	Probable mannosyl-oligosaccharide glucosidase	3.99e-201
g2547	Sre1N	Sre1NΔsppa	0.586961	1.60847e-05	O14255.1	Probable mannosyl-oligosaccharide glucosidase	3.99e-201
g2549	cyp61	cyp61Δsppa	0.101157	0.813499	O59905.1	Pyridoxal 5'-phosphate synthase subunit pdx1	2.85e-145
g2549	Sre1N	Sre1NΔsppa	-0.596466	0.000923241	O59905.1	Pyridoxal 5'-phosphate synthase subunit pdx1	2.85e-145
g2552	cyp61	cyp61Δsppa	-0.356202	0.370233	J9VJP1.1	Bifunctional purine biosynthesis protein ade16	0
g2552	Sre1N	Sre1NΔsppa	-0.127639	0.520084	J9VJP1.1	Bifunctional purine biosynthesis protein ade16	0
g2556	cyp61	cyp61Δsppa	0.0278486	0.952344	CDZ96881.1	Two-component sensor molecule	0
g2556	Sre1N	Sre1NΔsppa	-0.0684453	0.73913	CDZ96881.1	Two-component sensor molecule	0
g2557	cyp61	cyp61Δsppa	-0.0886582	0.809266	nohit	hypothetical protein_g2557 (Dynein_light)	nohit
g2557	Sre1N	Sre1NΔsppa	0.695826	2.6627e-05	nohit	hypothetical protein_g2557 (Dynein_light)	nohit
g256	cyp61	cyp61Δsppa	0.463843	0.289028	P49731.2	DNA replication licensing factor mcm6	0
g256	Sre1N	Sre1NΔsppa	-0.293913	0.167275	P49731.2	DNA replication licensing factor mcm6	0
g2566	cyp61	cyp61Δsppa	0.186069	0.56165	P52917.1	Vacuolar protein sorting-associated protein 4	1.12e-194
g2566	Sre1N	Sre1NΔsppa	-0.115114	0.42143	P52917.1	Vacuolar protein sorting-associated protein 4	1.12e-194
g2567	cyp61	cyp61Δsppa	0.146364	0.800159	Q10166.1	Hydrolase c26a3.11	5.8e-80
g2567	Sre1N	Sre1NΔsppa	0.890139	3.83897e-06	Q10166.1	Hydrolase c26a3.11	5.8e-80
g2568	cyp61	cyp61Δsppa	0.200283	0.504895	CDZ96871.1	Negative regulator of copii vesicle formation	0
g2568	Sre1N	Sre1NΔsppa	0.108959	0.421369	CDZ96871.1	Negative regulator of copii vesicle formation	0
g2569	cyp61	cyp61Δsppa	-0.127581	0.752324	Q9SEI4.1	Prs6b_arath 26s proteasome regulatory subunit 6b homolog	9.42e-209
g2569	Sre1N	Sre1NΔsppa	0.253065	0.125234	Q9SEI4.1	Prs6b_arath 26s proteasome regulatory subunit 6b homolog	9.42e-209
g257	cyp61	cyp61Δsppa	0.00190615	0.998331	Q09768.1	Glutamate--cysteine ligase	3.26e-211
g257	Sre1N	Sre1NΔsppa	-0.616636	0.00166642	Q09768.1	Glutamate--cysteine ligase	3.26e-211
g2572	cyp61	cyp61Δsppa	-0.448542	0.208441	O14353.1	Biotin--protein ligase	6.3e-90
g2572	Sre1N	Sre1NΔsppa	-1.4714	1.34732e-12	O14353.1	Biotin--protein ligase	6.3e-90
g2575	cyp61	cyp61Δsppa	-0.573552	0.152045	Q9QXL1.2	Ki21b_mouse kinesin-like protein kif21b	1.38e-64
g2575	Sre1N	Sre1NΔsppa	-0.714717	0.000168421	Q9QXL1.2	Ki21b_mouse kinesin-like protein kif21b	1.38e-64
g2576	cyp61	cyp61Δsppa	0.142871	0.794491	O14190.1	Udp-n-acetylglucosamine transferase subunit alg13	5.88e-24
g2576	Sre1N	Sre1NΔsppa	0.232876	0.225318	O14190.1	Udp-n-acetylglucosamine transferase subunit alg13	5.88e-24
g258	cyp61	cyp61Δsppa	0.431501	0.0985467	Q4P7Z8.1	Atp-dependent RNA helicase dbp5	7.91e-205
g258	Sre1N	Sre1NΔsppa	-0.484371	0.000807304	Q4P7Z8.1	Atp-dependent RNA helicase dbp5	7.91e-205
g2580	cyp61	cyp61Δsppa	-0.0237039	0.959412	CDZ96858.1	Phosphatidate cytidylyltransferase	0
g2580	Sre1N	Sre1NΔsppa	0.142182	0.35083	CDZ96858.1	Phosphatidate cytidylyltransferase	0
g2583	cyp61	cyp61Δsppa	0.177444	0.602581	CDZ96855.1	Related to mot2-transcriptional repressor	0
g2583	Sre1N	Sre1NΔsppa	0.231925	0.141863	CDZ96855.1	Related to mot2-transcriptional repressor	0
g2586	cyp61	cyp61Δsppa	0.152312	0.654199	Q9U5N0.1	Vath_manse v-type proton atpase subunit h	1.77e-67
g2586	Sre1N	Sre1NΔsppa	0.475205	0.00132127	Q9U5N0.1	Vath_manse v-type proton atpase subunit h	1.77e-67
g2589	cyp61	cyp61Δsppa	-0.679621	0.0146613	Q6GMI9.2	Udp-glucuronic acid decarboxylase 1	6.9e-155
g2589	Sre1N	Sre1NΔsppa	0.272979	0.160604	Q6GMI9.2	Udp-glucuronic acid decarboxylase 1	6.9e-155
g259	cyp61	cyp61Δsppa	0.109292	0.762194	Q6AZN6.1	Phosphatidylinositol 3-kinase catalytic subunit type 3	2.61e-211
g259	Sre1N	Sre1NΔsppa	0.205925	0.148664	Q6AZN6.1	Phosphatidylinositol 3-kinase catalytic subunit type 3	2.61e-211
g2592	cyp61	cyp61Δsppa	-0.465071	0.19617	P0CN76.1	Galactose-1-phosphate uridylyltransferase	3.74e-123
g2592	Sre1N	Sre1NΔsppa	1.13343	1.57285e-07	P0CN76.1	Galactose-1-phosphate uridylyltransferase	3.74e-123
g2594	cyp61	cyp61Δsppa	0.0925731	0.865688	Q8NEB5.2	Phospholipid phosphatase 5	1.15e-43
g2594	Sre1N	Sre1NΔsppa	-0.558684	0.00489099	Q8NEB5.2	Phospholipid phosphatase 5	1.15e-43
g2597	cyp61	cyp61Δsppa	-0.176758	0.605525	G4NH08.1	Glycogen synthase kinase 1	2.12e-185
g2597	Sre1N	Sre1NΔsppa	0.838918	6.86128e-08	G4NH08.1	Glycogen synthase kinase 1	2.12e-185
g26	cyp61	cyp61Δsppa	-0.397341	0.140188	CED84347.1	Agc pka protein kinase	0
g26	Sre1N	Sre1NΔsppa	0.734522	8.96392e-06	CED84347.1	Agc pka protein kinase	0
g2603	cyp61	cyp61Δsppa	0.192318	0.59758	CDZ96836.1	Nucleic acid binding protein	5.07e-156
g2603	Sre1N	Sre1NΔsppa	-0.22314	0.223784	CDZ96836.1	Nucleic acid binding protein	5.07e-156
g2604	cyp61	cyp61Δsppa	-0.114812	0.764411	Q8WZY4.1	Rpn8_neucr 26s proteasome regulatory subunit rpn-8	6.33e-118
g2604	Sre1N	Sre1NΔsppa	0.260083	0.0987156	Q8WZY4.1	Rpn8_neucr 26s proteasome regulatory subunit rpn-8	6.33e-118
g2605	cyp61	cyp61Δsppa	0.209014	0.517181	Q6FPU0.1	Ribosome biogenesis protein rlp24	3.18e-55
g2605	Sre1N	Sre1NΔsppa	-1.11736	3.06874e-08	Q6FPU0.1	Ribosome biogenesis protein rlp24	3.18e-55
g2606	cyp61	cyp61Δsppa	0.156226	0.698739	Q10146.2	Exosome complex exonuclease rrp6	1.93e-75
g2606	Sre1N	Sre1NΔsppa	-0.22022	0.257353	Q10146.2	Exosome complex exonuclease rrp6	1.93e-75
g261	cyp61	cyp61Δsppa	0.0946419	0.813499	CED84073.1	Predicted transcriptional regulator	0
g261	Sre1N	Sre1NΔsppa	0.291226	0.0613803	CED84073.1	Predicted transcriptional regulator	0
g2612	cyp61	cyp61Δsppa	0.293447	0.305651	Q4PEJ3.1	Endoribonuclease ysh1	6.08e-245
g2612	Sre1N	Sre1NΔsppa	-0.836218	8.07361e-07	Q4PEJ3.1	Endoribonuclease ysh1	6.08e-245
g2614	cyp61	cyp61Δsppa	0.227784	0.494674	CDZ96825.1	Tryptophanyl-tRNA synthetase	0
g2614	Sre1N	Sre1NΔsppa	-0.696758	0.00086316	CDZ96825.1	Tryptophanyl-tRNA synthetase	0
g2615	cyp61	cyp61Δsppa	0.0438023	0.925341	CDZ96824.1	Cbs-domain-containing protein	0
g2615	Sre1N	Sre1NΔsppa	-0.17994	0.299748	CDZ96824.1	Cbs-domain-containing protein	0
g2616	cyp61	cyp61Δsppa	-0.274751	0.397368	Q07801.1	Dihydrofolate reductase	9.78e-58
g2616	Sre1N	Sre1NΔsppa	0.0843381	0.699375	Q07801.1	Dihydrofolate reductase	9.78e-58
g2617	cyp61	cyp61Δsppa	0.0550125	0.900363	CDZ96822.1	Sphingosine kinase, involved in sphingolipid metabolism	0
g2617	Sre1N	Sre1NΔsppa	-0.247322	0.113741	CDZ96822.1	Sphingosine kinase, involved in sphingolipid metabolism	0
g2620	cyp61	cyp61Δsppa	0.30169	0.407192	Q9VHI4.1	Splicing factor 3b subunit 5	7.37e-31
g2620	Sre1N	Sre1NΔsppa	0.220812	0.243171	Q9VHI4.1	Splicing factor 3b subunit 5	7.37e-31
g2622	cyp61	cyp61Δsppa	-0.20881	0.480886	Q4P2E8.1	Actin-related protein 4	1.77e-90
g2622	Sre1N	Sre1NΔsppa	-0.08467	0.608804	Q4P2E8.1	Actin-related protein 4	1.77e-90
g2624	cyp61	cyp61Δsppa	0.26682	0.400677	Q9ZVX1.1	Ubc23_arath probable ubiquitin-conjugating enzyme e2 23	1.33e-54
g2624	Sre1N	Sre1NΔsppa	-0.999484	4.99763e-08	Q9ZVX1.1	Ubc23_arath probable ubiquitin-conjugating enzyme e2 23	1.33e-54
g2629	cyp61	cyp61Δsppa	0.0619169	0.909852	CDZ96810.1	Origin recognition complex, subunit 3	0
g2629	Sre1N	Sre1NΔsppa	0.136077	0.489899	CDZ96810.1	Origin recognition complex, subunit 3	0
g2630	cyp61	cyp61Δsppa	-0.962761	0.000111547	Q9UUH4.1	Erg25_schpo c-4 methylsterol oxidase erg25	1.98e-116
g2630	Sre1N	Sre1NΔsppa	-3.7717	1.07495e-69	Q9UUH4.1	Erg25_schpo c-4 methylsterol oxidase erg25	1.98e-116
g2635	cyp61	cyp61Δsppa	0.209324	0.560578	CDZ96804.1	Splicing factor 3a subunit 2	9.49e-158
g2635	Sre1N	Sre1NΔsppa	0.330036	0.0342141	CDZ96804.1	Splicing factor 3a subunit 2	9.49e-158
g2637	cyp61	cyp61Δsppa	-0.0859118	0.853218	nohit	hypothetical protein_g2637 (Glyco_transf_8)	nohit
g2637	Sre1N	Sre1NΔsppa	-0.227568	0.17404	nohit	hypothetical protein_g2637 (Glyco_transf_8)	nohit
g2644	cyp61	cyp61Δsppa	-0.191839	0.635737	Q9UBQ7.1	Grhpr_human glyoxylate reductase/hydroxypyruvate reductase	3.68e-82
g2644	Sre1N	Sre1NΔsppa	0.952803	1.88865e-07	Q9UBQ7.1	Grhpr_human glyoxylate reductase/hydroxypyruvate reductase	3.68e-82
g2645	cyp61	cyp61Δsppa	-0.0760048	0.852705	nohit	hypothetical protein_g2645 (ORC2)	nohit
g2645	Sre1N	Sre1NΔsppa	0.725156	0.000589117	nohit	hypothetical protein_g2645 (ORC2)	nohit
g2649	cyp61	cyp61Δsppa	-0.0131612	0.981224	J9VQH1.1	Atp-dependent permease yor1	2.99e-272
g2649	Sre1N	Sre1NΔsppa	0.289871	0.0829842	J9VQH1.1	Atp-dependent permease yor1	2.99e-272
g2650	cyp61	cyp61Δsppa	-0.334252	0.252027	CDZ96789.1	Pantothenate kinase pank and related proteins	0
g2650	Sre1N	Sre1NΔsppa	0.31452	0.117524	CDZ96789.1	Pantothenate kinase pank and related proteins	0
g2655	cyp61	cyp61Δsppa	-0.222198	0.501045	P0CP27.1	Nucleolar protein 58	5.6e-222
g2655	Sre1N	Sre1NΔsppa	-0.666212	1.19051e-06	P0CP27.1	Nucleolar protein 58	5.6e-222
g2656	cyp61	cyp61Δsppa	-0.555521	0.00779572	P62998.1	Ras-related c3 botulinum toxin substrate 1	8.85e-102
g2656	Sre1N	Sre1NΔsppa	0.856274	5.51018e-08	P62998.1	Ras-related c3 botulinum toxin substrate 1	8.85e-102
g2658	cyp61	cyp61Δsppa	-0.488293	0.0292508	CDZ96781.1	Ribosomal protein s12	3.65e-121
g2658	Sre1N	Sre1NΔsppa	-0.60624	0.00259811	CDZ96781.1	Ribosomal protein s12	3.65e-121
g266	cyp61	cyp61Δsppa	-0.0461922	0.928792	Q5R587.1	Dna-directed RNA polymerases i, ii, and iii subunit rpabc1	9.42e-58
g266	Sre1N	Sre1NΔsppa	0.143773	0.386327	Q5R587.1	Dna-directed RNA polymerases i, ii, and iii subunit rpabc1	9.42e-58
g2665	cyp61	cyp61Δsppa	-0.190264	0.588915	P38997.1	Saccharopine dehydrogenase[nad(+), l-lysine-forming]	1.58e-136
g2665	Sre1N	Sre1NΔsppa	-0.503193	0.0065098	P38997.1	Saccharopine dehydrogenase[nad(+), l-lysine-forming]	1.58e-136
g2666	cyp61	cyp61Δsppa	-0.298354	0.345238	CDZ96773.1	Translocase of outer mitochondrial membrane complex, subunit tom20	4.37e-138
g2666	Sre1N	Sre1NΔsppa	-0.134874	0.43358	CDZ96773.1	Translocase of outer mitochondrial membrane complex, subunit tom20	4.37e-138
g2667	cyp61	cyp61Δsppa	0.0450149	0.911107	Q02061.2	Dna-directed RNA polymerase ii subunit rpb2	0
g2667	Sre1N	Sre1NΔsppa	-0.343168	0.0087889	Q02061.2	Dna-directed RNA polymerase ii subunit rpb2	0
g2670	cyp61	cyp61Δsppa	0.035017	0.945807	P0CN93.1	Dol-p-man:man(5)glcnac(2)-pp-dol alpha-1,3-mannosyltransferase	5.07e-109
g2670	Sre1N	Sre1NΔsppa	0.678151	1.92229e-05	P0CN93.1	Dol-p-man:man(5)glcnac(2)-pp-dol alpha-1,3-mannosyltransferase	5.07e-109
g2673	cyp61	cyp61Δsppa	-0.000561574	0.999285	CDZ96766.1	Glycoside hydrolase	0
g2673	Sre1N	Sre1NΔsppa	-0.637301	0.000942882	CDZ96766.1	Glycoside hydrolase	0
g2675	cyp61	cyp61Δsppa	0.143402	0.697721	Q9D8W5.4	Psd12_mouse 26s proteasome non-atpase regulatory subunit 12	5.74e-113
g2675	Sre1N	Sre1NΔsppa	0.620348	7.02647e-07	Q9D8W5.4	Psd12_mouse 26s proteasome non-atpase regulatory subunit 12	5.74e-113
g2677	cyp61	cyp61Δsppa	0.307053	0.29591	P20435.1	Dna-directed RNA polymerases i, ii, and iii subunit rpabc2	1.04e-27
g2677	Sre1N	Sre1NΔsppa	-0.00280453	0.989414	P20435.1	Dna-directed RNA polymerases i, ii, and iii subunit rpabc2	1.04e-27
g2678	cyp61	cyp61Δsppa	-0.37526	0.0999156	CDZ96761.1	Peroxisomal biogenesis protein (peroxin)	1.05e-169
g2678	Sre1N	Sre1NΔsppa	0.504764	0.00109305	CDZ96761.1	Peroxisomal biogenesis protein (peroxin)	1.05e-169
g2681	cyp61	cyp61Δsppa	-0.430567	0.212039	P04802.3	Aspartate--tRNA ligase, cytoplasmic	4.81e-184
g2681	Sre1N	Sre1NΔsppa	0.318313	0.0746318	P04802.3	Aspartate--tRNA ligase, cytoplasmic	4.81e-184
g2688	cyp61	cyp61Δsppa	0.0708976	0.874581	P38226.1	2-acyl-1-lysophosphatidylinositol acyltransferase	4.38e-40
g2688	Sre1N	Sre1NΔsppa	0.225434	0.144889	P38226.1	2-acyl-1-lysophosphatidylinositol acyltransferase	4.38e-40
g2693	cyp61	cyp61Δsppa	-0.0382509	0.948172	Q19749.1	Dihydrolipoyllysine-residue acetyltransferase component of pyruvate dehydrogenase complex, mitochondrial	7.74e-119
g2693	Sre1N	Sre1NΔsppa	-1.45216	2.49345e-13	Q19749.1	Dihydrolipoyllysine-residue acetyltransferase component of pyruvate dehydrogenase complex, mitochondrial	7.74e-119
g2695	cyp61	cyp61Δsppa	0.0705176	0.884408	P0CH33.1	Polyubiquitin 11	4.81e-156
g2695	Sre1N	Sre1NΔsppa	-0.170651	0.285774	P0CH33.1	Polyubiquitin 11	4.81e-156
g2697	cyp61	cyp61Δsppa	-0.26857	0.328221	P40235.1	Casein kinase i homolog hhp1	7.53e-182
g2697	Sre1N	Sre1NΔsppa	0.413794	0.00194783	P40235.1	Casein kinase i homolog hhp1	7.53e-182
g2699	cyp61	cyp61Δsppa	-0.162152	0.721997	Q5A0M4.2	Elongation factor 2	0
g2699	Sre1N	Sre1NΔsppa	-0.585964	0.00384612	Q5A0M4.2	Elongation factor 2	0
g27	cyp61	cyp61Δsppa	-0.957904	0.00265766	P41889.2	Anaphase-promoting complex subunit cut9	2.04e-123
g27	Sre1N	Sre1NΔsppa	0.324828	0.265756	P41889.2	Anaphase-promoting complex subunit cut9	2.04e-123
g2700	cyp61	cyp61Δsppa	-0.115552	0.810642	CDZ96738.1	Apg12-domain-containing protein	5.51e-92
g2700	Sre1N	Sre1NΔsppa	0.311991	0.149912	CDZ96738.1	Apg12-domain-containing protein	5.51e-92
g2701	cyp61	cyp61Δsppa	-0.148244	0.665645	Q7ZV68.1	Vacuolar protein sorting-associated protein 29	3.99e-73
g2701	Sre1N	Sre1NΔsppa	-0.138427	0.44827	Q7ZV68.1	Vacuolar protein sorting-associated protein 29	3.99e-73
g2704	cyp61	cyp61Δsppa	-0.0574825	0.92548	Q4PGL2.1	Chromatin-remodeling atpase ino80	0
g2704	Sre1N	Sre1NΔsppa	0.221956	0.289381	Q4PGL2.1	Chromatin-remodeling atpase ino80	0
g2705	cyp61	cyp61Δsppa	-0.283873	0.372926	P25416.2	Protein qutg	4.52e-70
g2705	Sre1N	Sre1NΔsppa	0.660755	1.63535e-05	P25416.2	Protein qutg	4.52e-70
g2708	cyp61	cyp61Δsppa	0.186592	0.715204	Q06680.2	Condensin complex subunit 3	3.57e-79
g2708	Sre1N	Sre1NΔsppa	-0.0815749	0.719611	Q06680.2	Condensin complex subunit 3	3.57e-79
g2709	cyp61	cyp61Δsppa	-0.45865	0.0547802	B2SY78.1	Pyridoxine/pyridoxamine 5'-phosphate oxidase	1.37e-64
g2709	Sre1N	Sre1NΔsppa	-0.542996	0.00060152	B2SY78.1	Pyridoxine/pyridoxamine 5'-phosphate oxidase	1.37e-64
g2710	cyp61	cyp61Δsppa	-0.286904	0.243761	nohit	hypothetical protein_g2710 (Aldo_ket_red)	nohit
g2710	Sre1N	Sre1NΔsppa	-0.676125	0.000122804	nohit	hypothetical protein_g2710 (Aldo_ket_red)	nohit
g2715	cyp61	cyp61Δsppa	0.00577426	0.994364	Q10190.1	Large subunit gtpase 1	1.31e-139
g2715	Sre1N	Sre1NΔsppa	-0.567951	0.000172408	Q10190.1	Large subunit gtpase 1	1.31e-139
g2717	cyp61	cyp61Δsppa	0.0406426	0.928792	CDZ96720.1	Predicted dehydrogenase	2.11e-229
g2717	Sre1N	Sre1NΔsppa	-0.141829	0.410716	CDZ96720.1	Predicted dehydrogenase	2.11e-229
g2718	cyp61	cyp61Δsppa	0.186002	0.721462	Q64122.2	Myosin regulatory light polypeptide 9	1.15e-29
g2718	Sre1N	Sre1NΔsppa	0.443375	0.124125	Q64122.2	Myosin regulatory light polypeptide 9	1.15e-29
g2721	cyp61	cyp61Δsppa	0.506701	0.297793	O59821.2	Exosome complex component csl4	4.51e-41
g2721	Sre1N	Sre1NΔsppa	0.271952	0.450938	O59821.2	Exosome complex component csl4	4.51e-41
g2723	cyp61	cyp61Δsppa	0.274691	0.389022	Q54P78.1	Probable 4-coumarate--coa ligase 2	4.79e-78
g2723	Sre1N	Sre1NΔsppa	-0.313981	0.0391903	Q54P78.1	Probable 4-coumarate--coa ligase 2	4.79e-78
g2726	cyp61	cyp61Δsppa	1.00589	0.00748636	CDZ96711.1	Short-chain dehydrogenase	1.6e-244
g2726	Sre1N	Sre1NΔsppa	-2.96217	1.16909e-28	CDZ96711.1	Short-chain dehydrogenase	1.6e-244
g2730	cyp61	cyp61Δsppa	-0.0816281	0.841524	O13644.1	Integral membrane protein sed5	4.46e-70
g2730	Sre1N	Sre1NΔsppa	-0.0211817	0.917414	O13644.1	Integral membrane protein sed5	4.46e-70
g2733	cyp61	cyp61Δsppa	0.0115517	0.986928	O59802.1	Phosphatidylinositol n-acetylglucosaminyltransferase gpi2 subunit	7.21e-23
g2733	Sre1N	Sre1NΔsppa	-0.336646	0.0831916	O59802.1	Phosphatidylinositol n-acetylglucosaminyltransferase gpi2 subunit	7.21e-23
g2734	cyp61	cyp61Δsppa	-0.145727	0.751437	O14007.1	H/aca ribonucleoprotein complex subunit cbf5	1.27e-220
g2734	Sre1N	Sre1NΔsppa	-0.400909	0.00764331	O14007.1	H/aca ribonucleoprotein complex subunit cbf5	1.27e-220
g2735	cyp61	cyp61Δsppa	-0.0248342	0.96362	P50886.2	Large ribosomal subunit protein el22	9.49e-35
g2735	Sre1N	Sre1NΔsppa	0.0586862	0.839278	P50886.2	Large ribosomal subunit protein el22	9.49e-35
g2736	cyp61	cyp61Δsppa	0.0737536	0.908923	Q10292.1	Meiosis-specific serine/threonine-protein kinase mek1	5.85e-35
g2736	Sre1N	Sre1NΔsppa	0.530596	0.0183739	Q10292.1	Meiosis-specific serine/threonine-protein kinase mek1	5.85e-35
g2738	cyp61	cyp61Δsppa	-0.578157	0.0455526	Q54QZ5.1	Trehalase	7.76e-94
g2738	Sre1N	Sre1NΔsppa	0.967359	1.74562e-11	Q54QZ5.1	Trehalase	7.76e-94
g2739	cyp61	cyp61Δsppa	0.12641	0.932194	CDZ96698.1	Glycosyl transferase family 17 protein	6.31e-201
g2739	Sre1N	Sre1NΔsppa	0.475471	0.00453866	CDZ96698.1	Glycosyl transferase family 17 protein	6.31e-201
g274	cyp61	cyp61Δsppa	0.216213	0.516171	CED84061.1	Rhogef gtpase	0
g274	Sre1N	Sre1NΔsppa	0.34283	0.0156276	CED84061.1	Rhogef gtpase	0
g2740	cyp61	cyp61Δsppa	0.737959	0.0262299	Q5RF60.1	Aldehyde dehydrogenase family 3 member a2	7e-87
g2740	Sre1N	Sre1NΔsppa	1.39792	3.60496e-17	Q5RF60.1	Aldehyde dehydrogenase family 3 member a2	7e-87
g2744	cyp61	cyp61Δsppa	0.0151227	0.979108	J9VND2.1	Chitin deacetylase 2	2.77e-131
g2744	Sre1N	Sre1NΔsppa	-0.82889	0.000170957	J9VND2.1	Chitin deacetylase 2	2.77e-131
g2749	cyp61	cyp61Δsppa	0.220841	0.40063	CDZ96687.1	Aaa-type atpase	0
g2749	Sre1N	Sre1NΔsppa	0.239311	0.0903688	CDZ96687.1	Aaa-type atpase	0
g2751	cyp61	cyp61Δsppa	-0.024947	0.968143	Q55EY8.1	Probable ubiquitin-conjugating enzyme e2 w	1.51e-46
g2751	Sre1N	Sre1NΔsppa	1.24751	1.42428e-14	Q55EY8.1	Probable ubiquitin-conjugating enzyme e2 w	1.51e-46
g2756	cyp61	cyp61Δsppa	-0.152242	0.655148	P0CM03.1	Homoaconitase, mitochondrial	0
g2756	Sre1N	Sre1NΔsppa	0.194698	0.214173	P0CM03.1	Homoaconitase, mitochondrial	0
g2757	cyp61	cyp61Δsppa	0.0975202	0.841027	G0S5Q0.1	Pyruvate dehydrogenase complex protein x component, mitochondrial	2.78e-31
g2757	Sre1N	Sre1NΔsppa	-1.04677	3.91591e-08	G0S5Q0.1	Pyruvate dehydrogenase complex protein x component, mitochondrial	2.78e-31
g2759	cyp61	cyp61Δsppa	-0.168725	0.559681	CDZ96677.1	RNA polymerase ii transcription initiation factor tfiia, large chain	2.73e-149
g2759	Sre1N	Sre1NΔsppa	0.307042	0.0215523	CDZ96677.1	RNA polymerase ii transcription initiation factor tfiia, large chain	2.73e-149
g276	cyp61	cyp61Δsppa	0.197347	0.502339	J9VI89.2	Probable eukaryotic translation initiation factor 4h	6.24e-51
g276	Sre1N	Sre1NΔsppa	-0.874006	3.3534e-09	J9VI89.2	Probable eukaryotic translation initiation factor 4h	6.24e-51
g2760	cyp61	cyp61Δsppa	-0.143176	0.744426	CDZ96676.1	Hypothetical protein_g2760	0
g2760	Sre1N	Sre1NΔsppa	0.216315	0.170707	CDZ96676.1	Hypothetical protein_g2760	0
g277	cyp61	cyp61Δsppa	-0.150853	0.713765	P0CO34.1	Inositol-pentakisphosphate 2-kinase	3.11e-58
g277	Sre1N	Sre1NΔsppa	0.231243	0.242989	P0CO34.1	Inositol-pentakisphosphate 2-kinase	3.11e-58
g2783	cyp61	cyp61Δsppa	0.21664	0.481182	Q99161.2	Sec62_yarli translocation protein sec62	7.4e-42
g2783	Sre1N	Sre1NΔsppa	-0.000204418	0.999452	Q99161.2	Sec62_yarli translocation protein sec62	7.4e-42
g2786	cyp61	cyp61Δsppa	0.353159	0.283418	A8NYM5.1	U1 small nuclear ribonucleoprotein c	2.05e-30
g2786	Sre1N	Sre1NΔsppa	0.149694	0.386983	A8NYM5.1	U1 small nuclear ribonucleoprotein c	2.05e-30
g2787	cyp61	cyp61Δsppa	0.501913	0.0811667	Q7SBV6.1	Large ribosomal subunit protein ul13m	2.62e-40
g2787	Sre1N	Sre1NΔsppa	0.220569	0.23476	Q7SBV6.1	Large ribosomal subunit protein ul13m	2.62e-40
g2790	cyp61	cyp61Δsppa	-0.120429	0.710764	Q63569.1	26s proteasome regulatory subunit 6a	1.37e-206
g2790	Sre1N	Sre1NΔsppa	0.00542215	0.978426	Q63569.1	26s proteasome regulatory subunit 6a	1.37e-206
g2792	cyp61	cyp61Δsppa	-0.0560652	0.901511	CDZ96170.1	Pkinase-domain-containing protein	0
g2792	Sre1N	Sre1NΔsppa	0.25058	0.0806451	CDZ96170.1	Pkinase-domain-containing protein	0
g2795	cyp61	cyp61Δsppa	0.186684	0.511411	CDZ96173.1	Mitochondrial/choloroplast ribosomal protein s15	8.81e-275
g2795	Sre1N	Sre1NΔsppa	-0.0182905	0.922354	CDZ96173.1	Mitochondrial/choloroplast ribosomal protein s15	8.81e-275
g2797	cyp61	cyp61Δsppa	0.309141	0.476203	P43581.1	Hexose transporter hxt10	5.75e-99
g2797	Sre1N	Sre1NΔsppa	-3.82555	1.37441e-66	P43581.1	Hexose transporter hxt10	5.75e-99
g28	cyp61	cyp61Δsppa	-0.00405868	0.99743	CED84345.1	Alpha-l-fucosidase	0
g28	Sre1N	Sre1NΔsppa	0.557197	0.00572291	CED84345.1	Alpha-l-fucosidase	0
g280	cyp61	cyp61Δsppa	-1.03605	0.00382051	P34731.1	Fatty acid synthase subunit beta	0
g280	Sre1N	Sre1NΔsppa	-2.47587	8.56516e-43	P34731.1	Fatty acid synthase subunit beta	0
g2800	cyp61	cyp61Δsppa	-0.188912	0.734939	CDZ96179.1	Cytosine deaminase fcy1 and related enzymes	5.75e-198
g2800	Sre1N	Sre1NΔsppa	-0.0527069	0.865861	CDZ96179.1	Cytosine deaminase fcy1 and related enzymes	5.75e-198
g2814	cyp61	cyp61Δsppa	0.180147	0.589621	CDZ96193.1	Actin regulatory protein (wiskott-aldrich syndrome protein)	3.01e-217
g2814	Sre1N	Sre1NΔsppa	0.863119	2.77722e-11	CDZ96193.1	Actin regulatory protein (wiskott-aldrich syndrome protein)	3.01e-217
g2815	cyp61	cyp61Δsppa	-0.211346	0.519253	P87157.1	Probable adp-ribosylation factor-binding protein c25h2.16c	9.47e-76
g2815	Sre1N	Sre1NΔsppa	0.29439	0.0419032	P87157.1	Probable adp-ribosylation factor-binding protein c25h2.16c	9.47e-76
g2823	cyp61	cyp61Δsppa	-0.226177	0.468483	Q05A13.1	Short-chain dehydrogenase/reductase family 16c member 6	4.22e-39
g2823	Sre1N	Sre1NΔsppa	-0.0511938	0.764383	Q05A13.1	Short-chain dehydrogenase/reductase family 16c member 6	4.22e-39
g2828	cyp61	cyp61Δsppa	0.255844	0.544143	CDZ96206.1	Phospholipase	1.05e-279
g2828	Sre1N	Sre1NΔsppa	1.55469	1.62464e-20	CDZ96206.1	Phospholipase	1.05e-279
g283	cyp61	cyp61Δsppa	-0.189524	0.509745	Q6FW27.1	Synaptobrevin homolog ykt6	4.66e-60
g283	Sre1N	Sre1NΔsppa	0.38998	0.00813825	Q6FW27.1	Synaptobrevin homolog ykt6	4.66e-60
g2832	cyp61	cyp61Δsppa	0.225181	0.451	Q8C878.2	Nedd8-activating enzyme e1 catalytic subunit	2.73e-145
g2832	Sre1N	Sre1NΔsppa	0.432199	0.00296831	Q8C878.2	Nedd8-activating enzyme e1 catalytic subunit	2.73e-145
g2833	cyp61	cyp61Δsppa	0.142002	0.663502	Q8TG11.1	Casein kinase ii subunit beta-2	4.28e-82
g2833	Sre1N	Sre1NΔsppa	0.220122	0.138804	Q8TG11.1	Casein kinase ii subunit beta-2	4.28e-82
g2834	cyp61	cyp61Δsppa	0.0875511	0.879798	P0CN26.1	DNA polymerase epsilon catalytic subunit a	0
g2834	Sre1N	Sre1NΔsppa	0.580485	0.00238893	P0CN26.1	DNA polymerase epsilon catalytic subunit a	0
g2835	cyp61	cyp61Δsppa	-0.00521609	0.996801	Q9URU2.2	Dna2_schpo DNAreplication atp-dependent helicase/nuclease dna2	1.52e-155
g2835	Sre1N	Sre1NΔsppa	-0.167461	0.483293	Q9URU2.2	Dna2_schpo DNAreplication atp-dependent helicase/nuclease dna2	1.52e-155
g2837	cyp61	cyp61Δsppa	0.203718	0.581365	P30316.2	DNA polymerase delta catalytic subunit	0
g2837	Sre1N	Sre1NΔsppa	-0.791775	6.76147e-05	P30316.2	DNA polymerase delta catalytic subunit	0
g2838	cyp61	cyp61Δsppa	-0.00941825	0.991008	P78768.2	Vesicle transport v-snare protein vti1	1.59e-32
g2838	Sre1N	Sre1NΔsppa	0.343778	0.037182	P78768.2	Vesicle transport v-snare protein vti1	1.59e-32
g2839	cyp61	cyp61Δsppa	0.272698	0.303382	CDZ96217.1	Gar1-domain-containing protein	2.7e-91
g2839	Sre1N	Sre1NΔsppa	-0.32494	0.0479217	CDZ96217.1	Gar1-domain-containing protein	2.7e-91
g2840	cyp61	cyp61Δsppa	-0.193084	0.5422	Q9Y7M5.2	Rm10_schpo large ribosomal subunit protein ul15m	1.69e-30
g2840	Sre1N	Sre1NΔsppa	0.289947	0.0725062	Q9Y7M5.2	Rm10_schpo large ribosomal subunit protein ul15m	1.69e-30
g2844	cyp61	cyp61Δsppa	-0.551855	0.0462021	M3APK9.1	Aldo-keto reductase mycfidraft_156381	6.45e-91
g2844	Sre1N	Sre1NΔsppa	0.00634474	0.975443	M3APK9.1	Aldo-keto reductase mycfidraft_156381	6.45e-91
g2845	cyp61	cyp61Δsppa	-0.115036	0.766925	P0CL94.1	Acyl-protein thioesterase 1	3.58e-71
g2845	Sre1N	Sre1NΔsppa	0.162676	0.321032	P0CL94.1	Acyl-protein thioesterase 1	3.58e-71
g2846	cyp61	cyp61Δsppa	-0.00402209	0.997396	CDZ96224.1	Sirtuin 2 (silent mating type information regulation homolog) 2 (cerevisiae)	0
g2846	Sre1N	Sre1NΔsppa	0.490428	7.21738e-05	CDZ96224.1	Sirtuin 2 (silent mating type information regulation homolog) 2 (cerevisiae)	0
g2847	cyp61	cyp61Δsppa	-0.024484	0.956449	Q4PC06.1	Mitogen-activated protein kinase hog1	1.01e-229
g2847	Sre1N	Sre1NΔsppa	0.236245	0.196073	Q4PC06.1	Mitogen-activated protein kinase hog1	1.01e-229
g2848	cyp61	cyp61Δsppa	1.76645	9.94263e-14	Q9C1W9.1	Dnli3_schpo DNAligase 3	2.21e-124
g2848	Sre1N	Sre1NΔsppa	0.172408	0.635379	Q9C1W9.1	Dnli3_schpo DNAligase 3	2.21e-124
g285	cyp61	cyp61Δsppa	0.672967	0.0151712	Q54S04.1	Dna-directed RNA polymerase ii subunit rpb4	3.66e-18
g285	Sre1N	Sre1NΔsppa	-0.316294	0.14309	Q54S04.1	Dna-directed RNA polymerase ii subunit rpb4	3.66e-18
g2852	cyp61	cyp61Δsppa	0.314766	0.330717	CDZ96230.1	Tata binding protein associated factor	0
g2852	Sre1N	Sre1NΔsppa	-0.124853	0.550224	CDZ96230.1	Tata binding protein associated factor	0
g2858	cyp61	cyp61Δsppa	-0.370985	0.283905	CDZ96236.1	Aspartyl protease	0
g2858	Sre1N	Sre1NΔsppa	-1.1819	1.09751e-08	CDZ96236.1	Aspartyl protease	0
g2859	cyp61	cyp61Δsppa	0.348189	0.319764	Q12126.1	Serine/threonine-protein kinase crk1	1.04e-115
g2859	Sre1N	Sre1NΔsppa	-0.00618581	0.979115	Q12126.1	Serine/threonine-protein kinase crk1	1.04e-115
g2863	cyp61	cyp61Δsppa	-0.0301265	0.956499	nohit	hypothetical protein_g2863 (Glyco_transf_15)	nohit
g2863	Sre1N	Sre1NΔsppa	0.878996	6.56293e-07	nohit	hypothetical protein_g2863 (Glyco_transf_15)	nohit
g2865	cyp61	cyp61Δsppa	-0.658102	0.00116148	Q92354.1	Rl24a_schpo large ribosomal subunit protein el24a	2.53e-46
g2865	Sre1N	Sre1NΔsppa	0.265095	0.123002	Q92354.1	Rl24a_schpo large ribosomal subunit protein el24a	2.53e-46
g2866	cyp61	cyp61Δsppa	0.0250255	0.966963	P91891.2	Protein mo25	1.48e-114
g2866	Sre1N	Sre1NΔsppa	0.585175	0.000939038	P91891.2	Protein mo25	1.48e-114
g287	cyp61	cyp61Δsppa	-0.0685018	0.895194	J9VKM5.1	Tetratricopeptide repeat and j domain-containing co-chaperone dnj1	2.75e-126
g287	Sre1N	Sre1NΔsppa	0.766152	5.87792e-05	J9VKM5.1	Tetratricopeptide repeat and j domain-containing co-chaperone dnj1	2.75e-126
g2877	cyp61	cyp61Δsppa	0.221634	0.569066	P14284.1	DNA polymerase zeta catalytic subunit	4.89e-209
g2877	Sre1N	Sre1NΔsppa	0.640928	1.91803e-05	P14284.1	DNA polymerase zeta catalytic subunit	4.89e-209
g2878	cyp61	cyp61Δsppa	-0.25278	0.454226	A0A1I9R3Y5.1	Peroxygenase	2.48e-39
g2878	Sre1N	Sre1NΔsppa	0.9262	1.51559e-09	A0A1I9R3Y5.1	Peroxygenase	2.48e-39
g2887	cyp61	cyp61Δsppa	0.550643	0.0243189	P0CO36.1	Pre-mRNA-splicing factor isy1	1.79e-79
g2887	Sre1N	Sre1NΔsppa	-0.0289798	0.881332	P0CO36.1	Pre-mRNA-splicing factor isy1	1.79e-79
g2889	cyp61	cyp61Δsppa	-0.354408	0.130148	P0CO61.1	Putative lipase atg15	1.29e-77
g2889	Sre1N	Sre1NΔsppa	-0.500494	0.00192503	P0CO61.1	Putative lipase atg15	1.29e-77
g2891	cyp61	cyp61Δsppa	-0.520125	0.197336	O94123.1	Phosphoglycerate kinase	2.2e-205
g2891	Sre1N	Sre1NΔsppa	0.0607506	0.701828	O94123.1	Phosphoglycerate kinase	2.2e-205
g2893	cyp61	cyp61Δsppa	-0.360678	0.22607	nohit	hypothetical protein_g2893 (2-oxoacid_dh)	nohit
g2893	Sre1N	Sre1NΔsppa	0.462943	7.66908e-05	nohit	hypothetical protein_g2893 (2-oxoacid_dh)	nohit
g2894	cyp61	cyp61Δsppa	0.0466129	0.925565	CDZ96274.1	hypothetical protein_g2894 (ESCRT-II)	1.38e-173
g2894	Sre1N	Sre1NΔsppa	0.23074	0.156848	CDZ96274.1	hypothetical protein_g2894 (ESCRT-II)	1.38e-173
g2900	cyp61	cyp61Δsppa	0.180927	0.587392	CDZ96280.1	Cell cycle regulatory protein	0
g2900	Sre1N	Sre1NΔsppa	-0.393246	0.0283653	CDZ96280.1	Cell cycle regulatory protein	0
g2902	cyp61	cyp61Δsppa	0.124225	0.764335	G1X4S3.1	Peroxisomal atpase pex6	9.94e-180
g2902	Sre1N	Sre1NΔsppa	0.157996	0.325318	G1X4S3.1	Peroxisomal atpase pex6	9.94e-180
g2904	cyp61	cyp61Δsppa	0.131382	0.776992	O94383.2	Structural maintenance of chromosomes protein 1	3.42e-241
g2904	Sre1N	Sre1NΔsppa	-0.294694	0.175148	O94383.2	Structural maintenance of chromosomes protein 1	3.42e-241
g2908	cyp61	cyp61Δsppa	0.124524	0.807615	P18296.3	Separin	2.28e-73
g2908	Sre1N	Sre1NΔsppa	-0.985273	2.44829e-06	P18296.3	Separin	2.28e-73
g2909	cyp61	cyp61Δsppa	-0.37781	0.605978	P28739.3	Kinesin-like protein klpa	2.22e-115
g2909	Sre1N	Sre1NΔsppa	-1.65625	0.000102341	P28739.3	Kinesin-like protein klpa	2.22e-115
g2913	cyp61	cyp61Δsppa	0.105641	0.807722	O95777.3	U6 snrna-associated sm-like protein lsm8	7.8e-26
g2913	Sre1N	Sre1NΔsppa	0.365227	0.0392906	O95777.3	U6 snrna-associated sm-like protein lsm8	7.8e-26
g2915	cyp61	cyp61Δsppa	0.863305	0.00168943	Q94AX4.1	Dld_arath d-lactate dehydrogenase[cytochrome], mitochondrial	2.12e-128
g2915	Sre1N	Sre1NΔsppa	-0.22818	0.340362	Q94AX4.1	Dld_arath d-lactate dehydrogenase[cytochrome], mitochondrial	2.12e-128
g2918	cyp61	cyp61Δsppa	0.552541	0.0262299	CDZ96297.1	DNA repair protein rad51 homolog 3	5.48e-276
g2918	Sre1N	Sre1NΔsppa	0.434424	0.00655926	CDZ96297.1	DNA repair protein rad51 homolog 3	5.48e-276
g2919	cyp61	cyp61Δsppa	0.177005	0.556011	Q9C512.1	Mns1_arath mannosyl-oligosaccharide 1,2-alpha-mannosidase mns1	2.82e-78
g2919	Sre1N	Sre1NΔsppa	0.244953	0.0767495	Q9C512.1	Mns1_arath mannosyl-oligosaccharide 1,2-alpha-mannosidase mns1	2.82e-78
g292	cyp61	cyp61Δsppa	0.0113299	0.985583	P10815.1	G2/mitotic-specific cyclin cdc13	4.05e-80
g292	Sre1N	Sre1NΔsppa	0.341546	0.044037	P10815.1	G2/mitotic-specific cyclin cdc13	4.05e-80
g2920	cyp61	cyp61Δsppa	-0.27479	0.328982	Q9P7X0.2	Dhsd_schpo succinate dehydrogenase[ubiquinone] cytochrome b small subunit, mitochondrial	4.55e-41
g2920	Sre1N	Sre1NΔsppa	-0.689435	7.95226e-08	Q9P7X0.2	Dhsd_schpo succinate dehydrogenase[ubiquinone] cytochrome b small subunit, mitochondrial	4.55e-41
g2923	cyp61	cyp61Δsppa	-0.0316237	0.946227	CDZ96302.1	Two-component sensor molecule	0
g2923	Sre1N	Sre1NΔsppa	-0.0698679	0.716203	CDZ96302.1	Two-component sensor molecule	0
g2928	cyp61	cyp61Δsppa	0.145273	0.724851	O94679.1	Condensin complex subunit 1	4.8e-206
g2928	Sre1N	Sre1NΔsppa	-0.0723555	0.795088	O94679.1	Condensin complex subunit 1	4.8e-206
g2932	cyp61	cyp61Δsppa	-0.0582715	0.903871	Q9SUM2.1	Probable small nuclear ribonucleoprotein f	1.91e-32
g2932	Sre1N	Sre1NΔsppa	0.334003	0.100416	Q9SUM2.1	Probable small nuclear ribonucleoprotein f	1.91e-32
g2935	cyp61	cyp61Δsppa	0.0306353	0.946327	P0CP66.1	Mitogen-activated protein kinase cpk1	2.82e-190
g2935	Sre1N	Sre1NΔsppa	-0.608104	0.000873792	P0CP66.1	Mitogen-activated protein kinase cpk1	2.82e-190
g294	cyp61	cyp61Δsppa	-0.182681	0.52592	Q0VCK5.1	Ap-2 complex subunit alpha-2	5.07e-257
g294	Sre1N	Sre1NΔsppa	0.405742	0.00111179	Q0VCK5.1	Ap-2 complex subunit alpha-2	5.07e-257
g2941	cyp61	cyp61Δsppa	-0.565205	0.0160164	CDZ96321.1	Cytochrome p450 cyp4/cyp19/cyp26 subfamilies	0
g2941	Sre1N	Sre1NΔsppa	0.990654	5.45218e-14	CDZ96321.1	Cytochrome p450 cyp4/cyp19/cyp26 subfamilies	0
g2942	cyp61	cyp61Δsppa	-0.350024	0.152735	CDZ96322.1	T-snare	2.69e-137
g2942	Sre1N	Sre1NΔsppa	0.705573	1.27876e-07	CDZ96322.1	T-snare	2.69e-137
g2947	cyp61	cyp61Δsppa	0.322623	0.174993	Q00859.1	Mitogen-activated protein kinase	1.95e-188
g2947	Sre1N	Sre1NΔsppa	-0.401155	0.0237995	Q00859.1	Mitogen-activated protein kinase	1.95e-188
g2949	cyp61	cyp61Δsppa	-0.564424	0.0527743	CDZ96330.1	Hd-domain pdease-like protein	0
g2949	Sre1N	Sre1NΔsppa	0.224997	0.122704	CDZ96330.1	Hd-domain pdease-like protein	0
g30	cyp61	cyp61Δsppa	0.124248	0.74439	P0CN96.1	Guanine nucleotide-binding protein subunit alpha	1.02e-202
g30	Sre1N	Sre1NΔsppa	-0.0970407	0.581415	P0CN96.1	Guanine nucleotide-binding protein subunit alpha	1.02e-202
g3000	cyp61	cyp61Δsppa	-1.02538	0.92785	CDZ97467.1	Phosphatidylserine decarboxylase	6.83e-290
g3004	cyp61	cyp61Δsppa	-0.103516	0.776992	A8NU18.3	24 kda ras-like protein	6.09e-93
g3004	Sre1N	Sre1NΔsppa	0.196132	0.209395	A8NU18.3	24 kda ras-like protein	6.09e-93
g3009	cyp61	cyp61Δsppa	-0.151597	0.67086	CED83516.1	Cation-independent mannose-6-phosphate receptor ci-mpr	6.54e-218
g3009	Sre1N	Sre1NΔsppa	-0.335957	0.0746318	CED83516.1	Cation-independent mannose-6-phosphate receptor ci-mpr	6.54e-218
g3011	cyp61	cyp61Δsppa	0.179718	0.546894	P21334.1	Phytoene desaturase	1.25e-180
g3011	Sre1N	Sre1NΔsppa	-0.529187	1.09401e-05	P21334.1	Phytoene desaturase	1.25e-180
g3020	cyp61	cyp61Δsppa	0.730387	0.0976035	Q12556.2	Copper amine oxidase 1	1.44e-176
g3020	Sre1N	Sre1NΔsppa	-0.823834	0.0159215	Q12556.2	Copper amine oxidase 1	1.44e-176
g3023	cyp61	cyp61Δsppa	-0.0935425	0.846354	Q9JJT0.1	RNA 3'-terminal phosphate cyclase-like protein	3.57e-108
g3023	Sre1N	Sre1NΔsppa	-0.0230827	0.916826	Q9JJT0.1	RNA 3'-terminal phosphate cyclase-like protein	3.57e-108
g3030	cyp61	cyp61Δsppa	0.361378	0.19447	CED83495.1	Hook-related protein family	0
g3030	Sre1N	Sre1NΔsppa	0.0779463	0.651561	CED83495.1	Hook-related protein family	0
g3033	cyp61	cyp61Δsppa	0.0416788	0.937504	G9BIY1.1	Diphosphomevalonate decarboxylase	6.21e-190
g3033	Sre1N	Sre1NΔsppa	-0.582974	0.00181333	G9BIY1.1	Diphosphomevalonate decarboxylase	6.21e-190
g3034	cyp61	cyp61Δsppa	-0.246874	0.435424	A8NEP3.2	Tryptophan synthase	0
g3034	Sre1N	Sre1NΔsppa	-0.115585	0.432321	A8NEP3.2	Tryptophan synthase	0
g3038	cyp61	cyp61Δsppa	-0.128241	0.75578	A0A1D8PJX3.1	Cytochrome b-c1 complex subunit rieske, mitochondrial	1.29e-90
g3038	Sre1N	Sre1NΔsppa	-0.835376	2.49702e-10	A0A1D8PJX3.1	Cytochrome b-c1 complex subunit rieske, mitochondrial	1.29e-90
g3039	cyp61	cyp61Δsppa	-0.331831	0.367851	Q5U2R0.1	Methionine adenosyltransferase 2 subunit beta	7.56e-69
g3039	Sre1N	Sre1NΔsppa	-0.902201	7.43202e-09	Q5U2R0.1	Methionine adenosyltransferase 2 subunit beta	7.56e-69
g3043	cyp61	cyp61Δsppa	0.13541	0.722551	Q60415.1	Peroxisomal biogenesis factor 19	7.79e-19
g3043	Sre1N	Sre1NΔsppa	0.608172	4.5989e-05	Q60415.1	Peroxisomal biogenesis factor 19	7.79e-19
g3050	cyp61	cyp61Δsppa	-0.309111	0.398736	P33333.1	1-acyl-sn-glycerol-3-phosphate acyltransferase	1.25e-53
g3050	Sre1N	Sre1NΔsppa	-1.39525	8.06045e-16	P33333.1	1-acyl-sn-glycerol-3-phosphate acyltransferase	1.25e-53
g3051	cyp61	cyp61Δsppa	-0.373661	0.330969	P80235.2	Putative mitochondrial carnitine o-acetyltransferase	8.5e-165
g3051	Sre1N	Sre1NΔsppa	-2.22022	3.79148e-44	P80235.2	Putative mitochondrial carnitine o-acetyltransferase	8.5e-165
g3056	cyp61	cyp61Δsppa	0.212004	0.474398	CED83466.1	Cytochrome c subunit vib	0
g3056	Sre1N	Sre1NΔsppa	0.290266	0.0309966	CED83466.1	Cytochrome c subunit vib	0
g3057	cyp61	cyp61Δsppa	0.424863	0.157219	Q6C2U0.1	1-(5-phosphoribosyl)-5-[(5-phosphoribosylamino)methylideneamino] imidazole-4-carboxamide isomerase	3.84e-115
g3057	Sre1N	Sre1NΔsppa	0.745079	6.20724e-05	Q6C2U0.1	1-(5-phosphoribosyl)-5-[(5-phosphoribosylamino)methylideneamino] imidazole-4-carboxamide isomerase	3.84e-115
g3059	cyp61	cyp61Δsppa	0.277309	0.330134	Q14562.1	Atp-dependent RNA helicase dhx8	0
g3059	Sre1N	Sre1NΔsppa	-0.173862	0.28221	Q14562.1	Atp-dependent RNA helicase dhx8	0
g3062	cyp61	cyp61Δsppa	-0.419128	0.195143	O93919.1	Adenosine kinase	5.56e-138
g3062	Sre1N	Sre1NΔsppa	-0.377762	0.0318359	O93919.1	Adenosine kinase	5.56e-138
g3063	cyp61	cyp61Δsppa	-0.0819719	0.837184	CED83459.1	Gtpase rab2, small g protein superfamily	1.32e-193
g3063	Sre1N	Sre1NΔsppa	0.142695	0.397025	CED83459.1	Gtpase rab2, small g protein superfamily	1.32e-193
g3068	cyp61	cyp61Δsppa	0.0102821	0.989166	CED83455.1	Microtubule-associated protein dynactin dctn1/glued	0
g3068	Sre1N	Sre1NΔsppa	0.126778	0.626495	CED83455.1	Microtubule-associated protein dynactin dctn1/glued	0
g3069	cyp61	cyp61Δsppa	-0.0945059	0.813499	P22142.2	Nadh-ubiquinone oxidoreductase 49 kda subunit, mitochondrial	4.66e-227
g3069	Sre1N	Sre1NΔsppa	0.0921413	0.543776	P22142.2	Nadh-ubiquinone oxidoreductase 49 kda subunit, mitochondrial	4.66e-227
g3070	cyp61	cyp61Δsppa	0.0371976	0.941434	KAI0362756.1	Not1-domain-containing protein	0
g3070	Sre1N	Sre1NΔsppa	-0.253456	0.41494	KAI0362756.1	Not1-domain-containing protein	0
g3072	cyp61	cyp61Δsppa	0.0480694	0.936568	Q02905.1	Alpha-amylase a	1.06e-142
g3072	Sre1N	Sre1NΔsppa	-1.49063	4.0853e-16	Q02905.1	Alpha-amylase a	1.06e-142
g3077	cyp61	cyp61Δsppa	-0.641564	0.0429674	Q9XWE6.1	Probable 5-formyltetrahydrofolate cyclo-ligase	1.29e-26
g3077	Sre1N	Sre1NΔsppa	-0.582386	0.00916548	Q9XWE6.1	Probable 5-formyltetrahydrofolate cyclo-ligase	1.29e-26
g3078	cyp61	cyp61Δsppa	-1.0125	1.24511e-06	Q09757.2	Small ribosomal subunit protein us4a	1.66e-103
g3078	Sre1N	Sre1NΔsppa	-0.193374	0.517074	Q09757.2	Small ribosomal subunit protein us4a	1.66e-103
g3079	cyp61	cyp61Δsppa	-0.234983	0.502339	Q02753.1	Large ribosomal subunit protein el21a	6.22e-76
g3079	Sre1N	Sre1NΔsppa	0.0343967	0.868736	Q02753.1	Large ribosomal subunit protein el21a	6.22e-76
g3081	cyp61	cyp61Δsppa	-0.347332	0.303902	P62322.2	U6 snrna-associated sm-like protein lsm5	3.48e-37
g3081	Sre1N	Sre1NΔsppa	0.1089	0.623982	P62322.2	U6 snrna-associated sm-like protein lsm5	3.48e-37
g3083	cyp61	cyp61Δsppa	0.000902584	0.999208	nohit	hypothetical protein_g3083 (Pex2_Pex12)	nohit
g3083	Sre1N	Sre1NΔsppa	-0.0160084	0.938333	nohit	hypothetical protein_g3083 (Pex2_Pex12)	nohit
g3084	cyp61	cyp61Δsppa	0.142094	0.663264	O14241.1	Actin-related protein 2/3 complex subunit 2	3.44e-95
g3084	Sre1N	Sre1NΔsppa	0.544775	8.85318e-05	O14241.1	Actin-related protein 2/3 complex subunit 2	3.44e-95
g3091	cyp61	cyp61Δsppa	0.357033	0.110533	Q8LPS1.1	Long chain acyl-coa synthetase 6, peroxisomal	2.9e-130
g3091	Sre1N	Sre1NΔsppa	0.265442	0.0487226	Q8LPS1.1	Long chain acyl-coa synthetase 6, peroxisomal	2.9e-130
g3092	cyp61	cyp61Δsppa	0.856959	1.52963e-05	Q10314.1	hypothetical protein_g3092 (IU_nuc_hydro)	1.8e-42
g3092	Sre1N	Sre1NΔsppa	-1.32643	2.63113e-10	Q10314.1	hypothetical protein_g3092 (IU_nuc_hydro)	1.8e-42
g3094	cyp61	cyp61Δsppa	-0.0108458	0.987648	P41764.2	Glucose-6-phosphate 1-dehydrogenase	4.89e-216
g3094	Sre1N	Sre1NΔsppa	0.541287	0.002151	P41764.2	Glucose-6-phosphate 1-dehydrogenase	4.89e-216
g3108	cyp61	cyp61Δsppa	0.138727	0.668695	Q7ZW24.2	Gdp-man:man(3)glcnac(2)-pp-dol alpha-1,2-mannosyltransferase	1.29e-106
g3108	Sre1N	Sre1NΔsppa	0.312825	0.0181413	Q7ZW24.2	Gdp-man:man(3)glcnac(2)-pp-dol alpha-1,2-mannosyltransferase	1.29e-106
g3109	cyp61	cyp61Δsppa	-0.160556	0.675093	P36586.1	Gtp-binding protein ypt5	2.25e-66
g3109	Sre1N	Sre1NΔsppa	0.283669	0.0859825	P36586.1	Gtp-binding protein ypt5	2.25e-66
g3111	cyp61	cyp61Δsppa	0.162186	0.634739	nohit	hypothetical protein_g3111 (Fip1)	nohit
g3111	Sre1N	Sre1NΔsppa	-0.460214	0.00234612	nohit	hypothetical protein_g3111 (Fip1)	nohit
g3112	cyp61	cyp61Δsppa	0.111165	0.804644	Q4P553.2	Histone acetyltransferase type b subunit 2	7.64e-154
g3112	Sre1N	Sre1NΔsppa	-0.146693	0.397656	Q4P553.2	Histone acetyltransferase type b subunit 2	7.64e-154
g3114	cyp61	cyp61Δsppa	-0.267798	0.341535	CED83412.1	Related to transformer-2 protein homolog	2.8e-209
g3114	Sre1N	Sre1NΔsppa	0.258397	0.101198	CED83412.1	Related to transformer-2 protein homolog	2.8e-209
g3119	cyp61	cyp61Δsppa	0.231895	0.415482	CED83406.1	Phosphatases ii	0
g3119	Sre1N	Sre1NΔsppa	0.200638	0.206681	CED83406.1	Phosphatases ii	0
g3123	cyp61	cyp61Δsppa	0.328638	0.296702	O60058.1	Atpase family gene 2 protein	1.22e-193
g3123	Sre1N	Sre1NΔsppa	-1.08942	3.20949e-07	O60058.1	Atpase family gene 2 protein	1.22e-193
g3124	cyp61	cyp61Δsppa	0.174383	0.670416	CED83401.1	Imidazoleglycerol-phosphate synthase subunit h-like	1.91e-178
g3124	Sre1N	Sre1NΔsppa	-0.286088	0.114492	CED83401.1	Imidazoleglycerol-phosphate synthase subunit h-like	1.91e-178
g3125	cyp61	cyp61Δsppa	0.3524	0.455395	Q04585.1	D-ribulokinase ydr109c	4.85e-131
g3125	Sre1N	Sre1NΔsppa	-0.772508	0.00554893	Q04585.1	D-ribulokinase ydr109c	4.85e-131
g3126	cyp61	cyp61Δsppa	-0.0394223	0.947944	Q12630.1	Transketolase	2.88e-291
g3126	Sre1N	Sre1NΔsppa	-0.712052	5.9358e-06	Q12630.1	Transketolase	2.88e-291
g3128	cyp61	cyp61Δsppa	0.0884586	0.877758	CED83398.1	Subtilisin-like proprotein convertase	0
g3128	Sre1N	Sre1NΔsppa	0.537457	0.00617954	CED83398.1	Subtilisin-like proprotein convertase	0
g313	cyp61	cyp61Δsppa	-0.991919	4.73673e-05	Q90Z10.3	Rl13_danre large ribosomal subunit protein el13	5.52e-62
g313	Sre1N	Sre1NΔsppa	-0.508178	0.00559994	Q90Z10.3	Rl13_danre large ribosomal subunit protein el13	5.52e-62
g3130	cyp61	cyp61Δsppa	0.264412	0.533274	P38989.1	Structural maintenance of chromosomes protein 2	6.09e-251
g3130	Sre1N	Sre1NΔsppa	-0.0949888	0.767679	P38989.1	Structural maintenance of chromosomes protein 2	6.09e-251
g3137	cyp61	cyp61Δsppa	-0.396372	0.101335	CED83389.1	Hexose transport-related protein	0
g3137	Sre1N	Sre1NΔsppa	-0.656934	0.000689197	CED83389.1	Hexose transport-related protein	0
g3138	cyp61	cyp61Δsppa	-0.0743354	0.865628	Q99002.1	1433_triha 14-3-3 protein homolog	8.56e-137
g3138	Sre1N	Sre1NΔsppa	0.367189	0.00610085	Q99002.1	1433_triha 14-3-3 protein homolog	8.56e-137
g3139	cyp61	cyp61Δsppa	-0.0296612	0.956499	P56859.3	Phosphoadenosine phosphosulfate reductase	1.74e-78
g3139	Sre1N	Sre1NΔsppa	-0.544665	0.00134739	P56859.3	Phosphoadenosine phosphosulfate reductase	1.74e-78
g314	cyp61	cyp61Δsppa	0.444305	0.128499	O13427.1	Low-specificity l-threonine aldolase	1.56e-91
g314	Sre1N	Sre1NΔsppa	-0.090286	0.645946	O13427.1	Low-specificity l-threonine aldolase	1.56e-91
g3141	cyp61	cyp61Δsppa	-0.270518	0.402037	CED83385.1	Nadh:ubiquinone oxidoreductase, ndufa8/pgiv/19 kda subunit	3.04e-118
g3141	Sre1N	Sre1NΔsppa	1.04844	3.8735e-13	CED83385.1	Nadh:ubiquinone oxidoreductase, ndufa8/pgiv/19 kda subunit	3.04e-118
g3145	cyp61	cyp61Δsppa	-0.180762	0.564915	Q91YQ5.1	Rpn1_mouse dolichyl-diphosphooligosaccharide--protein glycosyltransferase subunit 1	1.86e-48
g3145	Sre1N	Sre1NΔsppa	0.561019	6.22562e-05	Q91YQ5.1	Rpn1_mouse dolichyl-diphosphooligosaccharide--protein glycosyltransferase subunit 1	1.86e-48
g3146	cyp61	cyp61Δsppa	-0.147301	0.685223	CED83379.1	Mitochondrial/chloroplast ribosomal protein l22	2.96e-183
g3146	Sre1N	Sre1NΔsppa	0.991669	3.62923e-08	CED83379.1	Mitochondrial/chloroplast ribosomal protein l22	2.96e-183
g3153	cyp61	cyp61Δsppa	0.491549	0.0400702	Q9U5L1.2	Srpra_drome signal recognition particle receptor subunit alpha homolog	1.03e-112
g3153	Sre1N	Sre1NΔsppa	-0.129614	0.40694	Q9U5L1.2	Srpra_drome signal recognition particle receptor subunit alpha homolog	1.03e-112
g3155	cyp61	cyp61Δsppa	-0.116927	0.752759	O15118.2	Npc intracellular cholesterol transporter 1	3.24e-160
g3155	Sre1N	Sre1NΔsppa	-0.068041	0.678365	O15118.2	Npc intracellular cholesterol transporter 1	3.24e-160
g3160	cyp61	cyp61Δsppa	0.11347	0.74933	P87141.1	Target of rapamycin complex 1 subunit mip1	7.17e-233
g3160	Sre1N	Sre1NΔsppa	0.269174	0.25003	P87141.1	Target of rapamycin complex 1 subunit mip1	7.17e-233
g3164	cyp61	cyp61Δsppa	-0.291419	0.636309	Q12641.2	Pyrroline-5-carboxylate reductase	1.57e-67
g3164	Sre1N	Sre1NΔsppa	-0.595399	0.0400631	Q12641.2	Pyrroline-5-carboxylate reductase	1.57e-67
g3165	cyp61	cyp61Δsppa	-0.515511	0.151702	P42894.1	Enolase	2.76e-218
g3165	Sre1N	Sre1NΔsppa	-0.527832	0.000399733	P42894.1	Enolase	2.76e-218
g3166	cyp61	cyp61Δsppa	0.131051	0.78996	Q10318.1	Dihydroxy-acid dehydratase, mitochondrial	9.78e-258
g3166	Sre1N	Sre1NΔsppa	-0.914522	2.47416e-07	Q10318.1	Dihydroxy-acid dehydratase, mitochondrial	9.78e-258
g3170	cyp61	cyp61Δsppa	-0.743576	0.00134349	Q6C603.1	Large ribosomal subunit protein ul30	7.94e-104
g3170	Sre1N	Sre1NΔsppa	-0.349401	0.0535564	Q6C603.1	Large ribosomal subunit protein ul30	7.94e-104
g3171	cyp61	cyp61Δsppa	-0.716845	0.000197417	O13672.3	Large ribosomal subunit protein el8	6.21e-105
g3171	Sre1N	Sre1NΔsppa	-0.214478	0.35132	O13672.3	Large ribosomal subunit protein el8	6.21e-105
g3173	cyp61	cyp61Δsppa	0.162191	0.710449	E7NMM0.2	Folylpolyglutamate synthase	1.49e-121
g3173	Sre1N	Sre1NΔsppa	-0.455716	0.0124856	E7NMM0.2	Folylpolyglutamate synthase	1.49e-121
g3175	cyp61	cyp61Δsppa	0.809471	0.000490788	O14249.1	Probable cardiolipin-specific deacylase 1, mitochondrial	3.28e-69
g3175	Sre1N	Sre1NΔsppa	-0.450989	0.00257547	O14249.1	Probable cardiolipin-specific deacylase 1, mitochondrial	3.28e-69
g3176	cyp61	cyp61Δsppa	0.298235	0.526218	Q4WFQ4.2	Abc multidrug transporter h	0
g3176	Sre1N	Sre1NΔsppa	-1.75813	2.1796e-23	Q4WFQ4.2	Abc multidrug transporter h	0
g3177	cyp61	cyp61Δsppa	0.454538	0.100601	P21565.1	Signal recognition particle subunit srp54	2e-167
g3177	Sre1N	Sre1NΔsppa	0.0959841	0.523212	P21565.1	Signal recognition particle subunit srp54	2e-167
g3185	cyp61	cyp61Δsppa	0.23283	0.437051	Q9Y767.2	Dpog_neucr DNApolymerase gamma, mitochondrial	5.08e-215
g3185	Sre1N	Sre1NΔsppa	-0.258542	0.119632	Q9Y767.2	Dpog_neucr DNApolymerase gamma, mitochondrial	5.08e-215
g3187	cyp61	cyp61Δsppa	0.00590721	0.993934	Q9Y7U6.1	Rgf1_schpo rho1 guanine nucleotide exchange factor 1	1.06e-234
g3187	Sre1N	Sre1NΔsppa	0.230925	0.265877	Q9Y7U6.1	Rgf1_schpo rho1 guanine nucleotide exchange factor 1	1.06e-234
g3190	cyp61	cyp61Δsppa	-0.411006	0.089689	P40371.1	Protein phosphatase 2c homolog 1	4.2e-71
g3190	Sre1N	Sre1NΔsppa	0.413925	0.00155252	P40371.1	Protein phosphatase 2c homolog 1	4.2e-71
g3193	cyp61	cyp61Δsppa	0.12233	0.837184	CED83335.1	Histone acetyltransferase (myst family)	2.49e-258
g3193	Sre1N	Sre1NΔsppa	0.178202	0.458975	CED83335.1	Histone acetyltransferase (myst family)	2.49e-258
g3195	cyp61	cyp61Δsppa	-0.0358849	0.948374	Q8X082.1	Rfc5_neucr replication factor c subunit 5	2.77e-113
g3195	Sre1N	Sre1NΔsppa	-1.27635	2.88083e-08	Q8X082.1	Rfc5_neucr replication factor c subunit 5	2.77e-113
g3196	cyp61	cyp61Δsppa	-0.207455	0.663264	P26263.3	Pyruvate decarboxylase isozyme 3	1.93e-172
g3196	Sre1N	Sre1NΔsppa	-2.91534	1.01859e-92	P26263.3	Pyruvate decarboxylase isozyme 3	1.93e-172
g3199	cyp61	cyp61Δsppa	-0.351319	0.159681	P0CT77.1	Large ribosomal subunit protein ul5a	1.18e-95
g3199	Sre1N	Sre1NΔsppa	0.33106	0.0549987	P0CT77.1	Large ribosomal subunit protein ul5a	1.18e-95
g32	cyp61	cyp61Δsppa	0.0791049	0.843483	Q68J42.1	Hormone-sensitive lipase	1.77e-13
g32	Sre1N	Sre1NΔsppa	0.258987	0.0613803	Q68J42.1	Hormone-sensitive lipase	1.77e-13
g320	cyp61	cyp61Δsppa	0.159195	0.640901	CED84013.1	Agc protein kinase	0
g320	Sre1N	Sre1NΔsppa	0.187127	0.351265	CED84013.1	Agc protein kinase	0
g3200	cyp61	cyp61Δsppa	0.227992	0.504895	P0CP63.1	Gpi mannosyltransferase 2	4.89e-56
g3200	Sre1N	Sre1NΔsppa	0.595226	0.000109975	P0CP63.1	Gpi mannosyltransferase 2	4.89e-56
g3204	cyp61	cyp61Δsppa	0.167312	0.689108	P42023.1	Actin-2	1.76e-205
g3204	Sre1N	Sre1NΔsppa	0.201264	0.268723	P42023.1	Actin-2	1.76e-205
g3205	cyp61	cyp61Δsppa	-0.540621	0.173631	O60163.1	Aspartokinase	2.11e-146
g3205	Sre1N	Sre1NΔsppa	-1.1356	7.21238e-22	O60163.1	Aspartokinase	2.11e-146
g321	cyp61	cyp61Δsppa	0.152611	0.715097	P38891.1	Branched-chain-amino-acid aminotransferase, mitochondrial	6.58e-95
g321	Sre1N	Sre1NΔsppa	0.159125	0.256621	P38891.1	Branched-chain-amino-acid aminotransferase, mitochondrial	6.58e-95
g3215	cyp61	cyp61Δsppa	0.359496	0.395923	nohit	hypothetical protein_g3215 (RNase_P-MRP_p29)	nohit
g3215	Sre1N	Sre1NΔsppa	0.0771473	0.709766	nohit	hypothetical protein_g3215 (RNase_P-MRP_p29)	nohit
g3216	cyp61	cyp61Δsppa	0.179095	0.675093	Q12019.1	Midasin	0
g3216	Sre1N	Sre1NΔsppa	-0.965256	3.15109e-09	Q12019.1	Midasin	0
g3219	cyp61	cyp61Δsppa	0.286414	0.338104	CED83310.1	Protein involved in snf1 protein kinase complex assembly	0
g3219	Sre1N	Sre1NΔsppa	0.273728	0.0735348	CED83310.1	Protein involved in snf1 protein kinase complex assembly	0
g3223	cyp61	cyp61Δsppa	-0.110177	0.786551	Q5K8S8.2	V-type proton atpase subunit e	2.32e-28
g3223	Sre1N	Sre1NΔsppa	0.139933	0.438489	Q5K8S8.2	V-type proton atpase subunit e	2.32e-28
g3225	cyp61	cyp61Δsppa	0.418276	0.147581	Q803M3.2	Testis-expressed protein 10 homolog	5.8e-24
g3225	Sre1N	Sre1NΔsppa	-0.31516	0.0369708	Q803M3.2	Testis-expressed protein 10 homolog	5.8e-24
g3226	cyp61	cyp61Δsppa	-0.561527	0.128097	Q6TU48.1	Nadp-dependent malic enzyme	1.07e-154
g3226	Sre1N	Sre1NΔsppa	-0.822236	5.53888e-09	Q6TU48.1	Nadp-dependent malic enzyme	1.07e-154
g3237	cyp61	cyp61Δsppa	-0.27403	0.33508	CED83292.1	hypothetical protein_g3237 (MIOS_a-sol)	0
g3237	Sre1N	Sre1NΔsppa	0.614672	2.37043e-06	CED83292.1	hypothetical protein_g3237 (MIOS_a-sol)	0
g3239	cyp61	cyp61Δsppa	-0.305019	0.442396	P78875.2	Trehalose-phosphatase	8.05e-181
g3239	Sre1N	Sre1NΔsppa	0.550378	0.00673374	P78875.2	Trehalose-phosphatase	8.05e-181
g3243	cyp61	cyp61Δsppa	-0.141595	0.668695	CED83286.1	Related to 2-hydroxy-3-oxopropionate reductase	2.76e-265
g3243	Sre1N	Sre1NΔsppa	0.755331	9.0152e-10	CED83286.1	Related to 2-hydroxy-3-oxopropionate reductase	2.76e-265
g3245	cyp61	cyp61Δsppa	0.0212872	0.97035	O05619.1	Vanillin dehydrogenase	1.41e-106
g3245	Sre1N	Sre1NΔsppa	0.445195	0.00602469	O05619.1	Vanillin dehydrogenase	1.41e-106
g3248	cyp61	cyp61Δsppa	-0.298255	0.369306	P38067.2	Succinate-semialdehyde dehydrogenase[nadp(+)]	2.47e-173
g3248	Sre1N	Sre1NΔsppa	-0.561906	0.000893687	P38067.2	Succinate-semialdehyde dehydrogenase[nadp(+)]	2.47e-173
g3251	cyp61	cyp61Δsppa	0.281646	0.45376	Q9LZI6.1	Nds5b_arath nadh dehydrogenase[ubiquinone] iron-sulfur protein 5-b	5.03e-14
g3251	Sre1N	Sre1NΔsppa	1.08547	1.87352e-08	Q9LZI6.1	Nds5b_arath nadh dehydrogenase[ubiquinone] iron-sulfur protein 5-b	5.03e-14
g3252	cyp61	cyp61Δsppa	0.172612	0.592826	A2AT37.1	Regulator of nonsense transcripts 2	8.93e-123
g3252	Sre1N	Sre1NΔsppa	-0.0973789	0.546621	A2AT37.1	Regulator of nonsense transcripts 2	8.93e-123
g3254	cyp61	cyp61Δsppa	0.310177	0.341668	P37382.2	Dna-directed RNA polymerase ii subunit rpb3	1.56e-70
g3254	Sre1N	Sre1NΔsppa	-0.47406	0.0140818	P37382.2	Dna-directed RNA polymerase ii subunit rpb3	1.56e-70
g3255	cyp61	cyp61Δsppa	0.230827	0.521251	P0DMQ6.1	Sorbitol dehydrogenase	5.87e-75
g3255	Sre1N	Sre1NΔsppa	0.678454	0.000740961	P0DMQ6.1	Sorbitol dehydrogenase	5.87e-75
g326	cyp61	cyp61Δsppa	0.0405958	0.939058	Q9HDW1.2	Pgps1_schpo cdp-diacylglycerol--glycerol-3-phosphate 3-phosphatidyltransferase	2.17e-51
g326	Sre1N	Sre1NΔsppa	-0.371343	0.0599374	Q9HDW1.2	Pgps1_schpo cdp-diacylglycerol--glycerol-3-phosphate 3-phosphatidyltransferase	2.17e-51
g3260	cyp61	cyp61Δsppa	-0.0167833	0.976938	Q86AW9.1	Guanine deaminase	5.86e-79
g3260	Sre1N	Sre1NΔsppa	0.643781	4.88725e-05	Q86AW9.1	Guanine deaminase	5.86e-79
g3261	cyp61	cyp61Δsppa	-0.0831209	0.859093	CED83270.1	Predicted hydrolase (had superfamily)	1.49e-280
g3261	Sre1N	Sre1NΔsppa	-0.206611	0.277425	CED83270.1	Predicted hydrolase (had superfamily)	1.49e-280
g3266	cyp61	cyp61Δsppa	-0.0387804	0.958434	P32953.2	(s)-mandelate dehydrogenase, mitochondrial	4.75e-133
g3266	Sre1N	Sre1NΔsppa	-0.685393	0.00454603	P32953.2	(s)-mandelate dehydrogenase, mitochondrial	4.75e-133
g3273	cyp61	cyp61Δsppa	0.0943498	0.861584	Q2KJJ5.1	Transducin beta-like protein 3	1.34e-72
g3273	Sre1N	Sre1NΔsppa	-0.95161	2.50672e-09	Q2KJJ5.1	Transducin beta-like protein 3	1.34e-72
g3276	cyp61	cyp61Δsppa	0.200349	0.550765	Q9P6P1.1	Tlg2_schpo t-snare affecting a late golgi compartment protein 2	3.86e-32
g3276	Sre1N	Sre1NΔsppa	0.923555	2.76149e-12	Q9P6P1.1	Tlg2_schpo t-snare affecting a late golgi compartment protein 2	3.86e-32
g3281	cyp61	cyp61Δsppa	0.0430524	0.924817	O74445.2	Probable 26s proteasome subunit rpt4	1.78e-201
g3281	Sre1N	Sre1NΔsppa	0.731386	1.72259e-06	O74445.2	Probable 26s proteasome subunit rpt4	1.78e-201
g3282	cyp61	cyp61Δsppa	0.258104	0.483288	P14242.3	DNA mismatch repair protein pms1	1.12e-120
g3282	Sre1N	Sre1NΔsppa	-0.623399	0.00303459	P14242.3	DNA mismatch repair protein pms1	1.12e-120
g3286	cyp61	cyp61Δsppa	0.264665	0.469128	CED83244.1	Hypothetical response regulator receiver protein_g3286 (HSF_DNA-bind)	0
g3286	Sre1N	Sre1NΔsppa	-0.725127	0.000849453	CED83244.1	Hypothetical response regulator receiver protein_g3286 (HSF_DNA-bind)	0
g3292	cyp61	cyp61Δsppa	-0.11856	0.742051	CED83238.1	Vacuolar assembly/sorting proteins vps39/vam6/vps3	0
g3292	Sre1N	Sre1NΔsppa	0.384645	0.002038	CED83238.1	Vacuolar assembly/sorting proteins vps39/vam6/vps3	0
g3293	cyp61	cyp61Δsppa	-0.142434	0.665645	P14742.4	Glutamine--fructose-6-phosphate aminotransferase[isomerizing]	0
g3293	Sre1N	Sre1NΔsppa	-0.340234	0.0160846	P14742.4	Glutamine--fructose-6-phosphate aminotransferase[isomerizing]	0
g3295	cyp61	cyp61Δsppa	0.440953	0.297323	P0CN24.1	DNA polymerase epsilon subunit b	9.93e-231
g3295	Sre1N	Sre1NΔsppa	-0.542916	0.049931	P0CN24.1	DNA polymerase epsilon subunit b	9.93e-231
g3298	cyp61	cyp61Δsppa	-0.0995542	0.839496	O00057.1	4-amino-5-hydroxymethyl-2-methylpyrimidine phosphate synthase	3.92e-159
g3298	Sre1N	Sre1NΔsppa	-0.809256	4.27592e-05	O00057.1	4-amino-5-hydroxymethyl-2-methylpyrimidine phosphate synthase	3.92e-159
g3300	cyp61	cyp61Δsppa	0.149565	0.691153	CED83229.1	Golgi snap receptor complex member	3.8e-140
g3300	Sre1N	Sre1NΔsppa	1.10254	1.58675e-11	CED83229.1	Golgi snap receptor complex member	3.8e-140
g3303	cyp61	cyp61Δsppa	0.559086	0.0478213	P50457.1	4-aminobutyrate aminotransferase puue	4.81e-72
g3303	Sre1N	Sre1NΔsppa	-3.39974	4.73492e-138	P50457.1	4-aminobutyrate aminotransferase puue	4.81e-72
g3305	cyp61	cyp61Δsppa	-0.64733	0.0262299	CED83224.1	Putative growth response protein	6.36e-252
g3305	Sre1N	Sre1NΔsppa	1.20878	1.11995e-10	CED83224.1	Putative growth response protein	6.36e-252
g3310	cyp61	cyp61Δsppa	0.446741	0.173752	P0CN59.1	Enhancer of polycomb-like protein 1	2.54e-97
g3310	Sre1N	Sre1NΔsppa	0.826302	4.21977e-05	P0CN59.1	Enhancer of polycomb-like protein 1	2.54e-97
g3312	cyp61	cyp61Δsppa	0.140108	0.698739	A0A0D1DWZ5.1	Rna-binding protein rrm4	1e-47
g3312	Sre1N	Sre1NΔsppa	0.773481	2.07618e-08	A0A0D1DWZ5.1	Rna-binding protein rrm4	1e-47
g3314	cyp61	cyp61Δsppa	-0.0700783	0.888317	Q9HG09.1	Pex14_picpa peroxisomal membrane protein pex14	1.32e-18
g3314	Sre1N	Sre1NΔsppa	-0.856345	1.21974e-09	Q9HG09.1	Pex14_picpa peroxisomal membrane protein pex14	1.32e-18
g3321	cyp61	cyp61Δsppa	0.0797239	0.847777	P33886.1	Protein kinase wis1	1.14e-120
g3321	Sre1N	Sre1NΔsppa	-0.241603	0.187779	P33886.1	Protein kinase wis1	1.14e-120
g3325	cyp61	cyp61Δsppa	0.320958	0.215316	Q9CA86.1	Peroxisome biogenesis protein 2	7.77e-29
g3325	Sre1N	Sre1NΔsppa	0.332034	0.0197759	Q9CA86.1	Peroxisome biogenesis protein 2	7.77e-29
g3329	cyp61	cyp61Δsppa	0.0310563	0.946227	CED83200.1	Rrm motif-containing protein	8.28e-177
g3329	Sre1N	Sre1NΔsppa	0.293147	0.0438448	CED83200.1	Rrm motif-containing protein	8.28e-177
g3331	cyp61	cyp61Δsppa	0.150864	0.856484	P36209.2	Delta(24(24(1)))-sterol reductase	2.86e-144
g3331	Sre1N	Sre1NΔsppa	-0.419888	0.27607	P36209.2	Delta(24(24(1)))-sterol reductase	2.86e-144
g3333	cyp61	cyp61Δsppa	0.0324937	0.95954	CED83195.1	hypothetical protein_g3333 (Vta1)	1e-298
g3333	Sre1N	Sre1NΔsppa	0.489906	0.00383535	CED83195.1	hypothetical protein_g3333 (Vta1)	1e-298
g3334	cyp61	cyp61Δsppa	-0.405319	0.357077	O74225.1	Heat shock protein hsp88	7.21e-226
g3334	Sre1N	Sre1NΔsppa	-4.16054	6.45119e-118	O74225.1	Heat shock protein hsp88	7.21e-226
g3338	cyp61	cyp61Δsppa	-0.00553487	0.99556	P47154.1	Caax prenyl protease 1	1.9e-91
g3338	Sre1N	Sre1NΔsppa	0.255884	0.0950452	P47154.1	Caax prenyl protease 1	1.9e-91
g3339	cyp61	cyp61Δsppa	0.00156781	0.998988	Q9D8K3.1	Derlin-3	1.82e-49
g3339	Sre1N	Sre1NΔsppa	0.215807	0.364145	Q9D8K3.1	Derlin-3	1.82e-49
g3340	cyp61	cyp61Δsppa	-0.0538055	0.900721	nohit	hypothetical protein_g3340 (F-actin_cap_A)	nohit
g3340	Sre1N	Sre1NΔsppa	0.0702945	0.649923	nohit	hypothetical protein_g3340 (F-actin_cap_A)	nohit
g3345	cyp61	cyp61Δsppa	-0.491482	0.0780579	Q9USJ9.2	Large ribosomal subunit protein bl12m	5.13e-29
g3345	Sre1N	Sre1NΔsppa	-0.837672	0.000230444	Q9USJ9.2	Large ribosomal subunit protein bl12m	5.13e-29
g3347	cyp61	cyp61Δsppa	-0.274565	0.612163	Q86VI3.2	Ras gtpase-activating-like protein iqgap3	2.22e-23
g3347	Sre1N	Sre1NΔsppa	-0.622351	0.0517836	Q86VI3.2	Ras gtpase-activating-like protein iqgap3	2.22e-23
g3348	cyp61	cyp61Δsppa	0.321555	0.236838	P56286.1	Eukaryotic translation initiation factor 2 subunit alpha	5.98e-127
g3348	Sre1N	Sre1NΔsppa	0.0412562	0.832874	P56286.1	Eukaryotic translation initiation factor 2 subunit alpha	5.98e-127
g3349	cyp61	cyp61Δsppa	-1.20938	0.000108478	CED83180.1	Related to exo1-exonuclease which interacts with msh2p	0
g3349	Sre1N	Sre1NΔsppa	0.530972	0.023414	CED83180.1	Related to exo1-exonuclease which interacts with msh2p	0
g3354	cyp61	cyp61Δsppa	-0.164216	0.715234	O60017.1	Dihydroxyacetone kinase	6.03e-135
g3354	Sre1N	Sre1NΔsppa	0.0719605	0.684458	O60017.1	Dihydroxyacetone kinase	6.03e-135
g3359	cyp61	cyp61Δsppa	0.543911	0.232322	CED83170.1	Fad nad-binding domain-containing protein	0
g3359	Sre1N	Sre1NΔsppa	0.240645	0.532281	CED83170.1	Fad nad-binding domain-containing protein	0
g336	cyp61	cyp61Δsppa	-0.0538009	0.919243	Q01968.3	Inositol polyphosphate 5-phosphatase ocrl	6.01e-58
g336	Sre1N	Sre1NΔsppa	0.98979	2.5095e-09	Q01968.3	Inositol polyphosphate 5-phosphatase ocrl	6.01e-58
g3360	cyp61	cyp61Δsppa	-0.0916452	0.813831	CED83169.1	Oligoribonuclease (3'-_5' exoribonuclease)	7.49e-277
g3360	Sre1N	Sre1NΔsppa	0.302303	0.0418744	CED83169.1	Oligoribonuclease (3'-_5' exoribonuclease)	7.49e-277
g3365	cyp61	cyp61Δsppa	0.357338	0.267043	CED83164.1	Adp-ribosylation factor gtpase-activating protein agd5	0
g3365	Sre1N	Sre1NΔsppa	-0.560665	0.00036457	CED83164.1	Adp-ribosylation factor gtpase-activating protein agd5	0
g3366	cyp61	cyp61Δsppa	-0.0146251	0.9825	CED83163.1	Nuclear-export-signal (nes)-containing protein/polyadenylated-RNA export factor	0
g3366	Sre1N	Sre1NΔsppa	0.169517	0.322036	CED83163.1	Nuclear-export-signal (nes)-containing protein/polyadenylated-RNA export factor	0
g3368	cyp61	cyp61Δsppa	0.0404407	0.927761	CED83161.1	Phospholipid/glycerol acyltransferase	0
g3368	Sre1N	Sre1NΔsppa	0.473415	0.000385041	CED83161.1	Phospholipid/glycerol acyltransferase	0
g3369	cyp61	cyp61Δsppa	0.168363	0.702224	P27999.1	Dna-directed RNA polymerase ii subunit rpb9	1.89e-35
g3369	Sre1N	Sre1NΔsppa	0.216613	0.299192	P27999.1	Dna-directed RNA polymerase ii subunit rpb9	1.89e-35
g3370	cyp61	cyp61Δsppa	0.0557091	0.899789	CED83159.1	Lysosomal & prostatic acid phosphatases	0
g3370	Sre1N	Sre1NΔsppa	-0.283097	0.0506248	CED83159.1	Lysosomal & prostatic acid phosphatases	0
g3374	cyp61	cyp61Δsppa	0.12575	0.711025	C0PW90.1	Pyrimidine-specific ribonucleoside hydrolase riha	5.18e-28
g3374	Sre1N	Sre1NΔsppa	-0.0868214	0.620759	C0PW90.1	Pyrimidine-specific ribonucleoside hydrolase riha	5.18e-28
g3376	cyp61	cyp61Δsppa	-0.163106	0.675093	Q6GL04.1	Transitional endoplasmic reticulum atpase	0
g3376	Sre1N	Sre1NΔsppa	-0.145641	0.363107	Q6GL04.1	Transitional endoplasmic reticulum atpase	0
g3382	cyp61	cyp61Δsppa	0.444292	0.211519	Q4PEF9.3	Histone H2a	1.75e-65
g3382	Sre1N	Sre1NΔsppa	0.218055	0.214859	Q4PEF9.3	Histone H2a	1.75e-65
g3385	cyp61	cyp61Δsppa	-0.314949	0.425916	E9R5G2.1	Squalene epoxidase erg1	2.28e-111
g3385	Sre1N	Sre1NΔsppa	-2.25778	2.42553e-61	E9R5G2.1	Squalene epoxidase erg1	2.28e-111
g3389	cyp61	cyp61Δsppa	0.053488	0.941323	Q70FG7.1	4,5-dopa dioxygenase extradiol	6.41e-30
g3389	Sre1N	Sre1NΔsppa	0.57926	0.00971621	Q70FG7.1	4,5-dopa dioxygenase extradiol	6.41e-30
g3391	cyp61	cyp61Δsppa	0.346925	0.491797	O93937.2	Multifunctional protein pyrabcn	0
g3391	Sre1N	Sre1NΔsppa	-1.23031	2.61492e-06	O93937.2	Multifunctional protein pyrabcn	0
g3393	cyp61	cyp61Δsppa	-0.0539086	0.92548	Q9VYQ7.1	Probable cytochrome p450 311a1	4.82e-14
g3393	Sre1N	Sre1NΔsppa	1.18455	5.45356e-13	Q9VYQ7.1	Probable cytochrome p450 311a1	4.82e-14
g3396	cyp61	cyp61Δsppa	0.192289	0.590946	P09437.2	L-lactate dehydrogenase (cytochrome)	1.95e-117
g3396	Sre1N	Sre1NΔsppa	0.208115	0.225973	P09437.2	L-lactate dehydrogenase (cytochrome)	1.95e-117
g3397	cyp61	cyp61Δsppa	0.113039	0.786722	P83970.1	Plasma membrane atpase	0
g3397	Sre1N	Sre1NΔsppa	0.508667	0.0292432	P83970.1	Plasma membrane atpase	0
g3399	cyp61	cyp61Δsppa	-0.15639	0.656126	CED83131.1	Predicted cell surface protein homologous to bacterial outer membrane proteins	0
g3399	Sre1N	Sre1NΔsppa	-0.0222378	0.917744	CED83131.1	Predicted cell surface protein homologous to bacterial outer membrane proteins	0
g34	cyp61	cyp61Δsppa	-0.471672	0.107688	Q503Y4.1	Esterase ovca2	1.49e-26
g34	Sre1N	Sre1NΔsppa	-0.747716	7.306e-05	Q503Y4.1	Esterase ovca2	1.49e-26
g3405	cyp61	cyp61Δsppa	0.581916	0.0317788	CED83125.1	Invasion-inducing protein tiam1/cdc24 and related rhogef gtpases	0
g3405	Sre1N	Sre1NΔsppa	-0.826398	0.000578325	CED83125.1	Invasion-inducing protein tiam1/cdc24 and related rhogef gtpases	0
g3406	cyp61	cyp61Δsppa	0.325314	0.228366	O14018.1	Serine--tRNA ligase, cytoplasmic	3.98e-198
g3406	Sre1N	Sre1NΔsppa	-0.56745	0.000460361	O14018.1	Serine--tRNA ligase, cytoplasmic	3.98e-198
g3407	cyp61	cyp61Δsppa	0.0650937	0.900721	Q1LZ75.1	DNA excision repair protein ercc-1	1.14e-74
g3407	Sre1N	Sre1NΔsppa	-0.469767	0.00264568	Q1LZ75.1	DNA excision repair protein ercc-1	1.14e-74
g3408	cyp61	cyp61Δsppa	0.308993	0.395923	P0CO86.1	Chromatin modification-related protein eaf3	7.17e-89
g3408	Sre1N	Sre1NΔsppa	-0.123264	0.565095	P0CO86.1	Chromatin modification-related protein eaf3	7.17e-89
g3409	cyp61	cyp61Δsppa	0.0264686	0.962234	P0CR37.1	3-ketodihydrosphingosine reductase tsc10	3.4e-74
g3409	Sre1N	Sre1NΔsppa	0.120985	0.601286	P0CR37.1	3-ketodihydrosphingosine reductase tsc10	3.4e-74
g3414	cyp61	cyp61Δsppa	0.668169	0.0180503	O93662.1	Catalase	8.61e-123
g3414	Sre1N	Sre1NΔsppa	0.812901	6.49208e-05	O93662.1	Catalase	8.61e-123
g3415	cyp61	cyp61Δsppa	0.0287488	0.956011	Q95250.3	Membrane-associated progesterone receptor component 1	2.33e-23
g3415	Sre1N	Sre1NΔsppa	0.0208508	0.897701	Q95250.3	Membrane-associated progesterone receptor component 1	2.33e-23
g3418	cyp61	cyp61Δsppa	0.240223	0.501066	CED83112.1	Palmitoyl thioesterase	0
g3418	Sre1N	Sre1NΔsppa	0.0908514	0.661187	CED83112.1	Palmitoyl thioesterase	0
g3419	cyp61	cyp61Δsppa	-0.299388	0.464407	P40288.1	Glucose 1-dehydrogenase	3.92e-18
g3419	Sre1N	Sre1NΔsppa	-0.740985	0.000230444	P40288.1	Glucose 1-dehydrogenase	3.92e-18
g3421	cyp61	cyp61Δsppa	0.254572	0.457727	nohit	hypothetical protein_g3421 (Pkinase)	nohit
g3421	Sre1N	Sre1NΔsppa	0.0111198	0.955656	nohit	hypothetical protein_g3421 (Pkinase)	nohit
g3422	cyp61	cyp61Δsppa	0.0975095	0.837863	O48520.2	DNA polymerase delta small subunit	3.02e-82
g3422	Sre1N	Sre1NΔsppa	0.0197381	0.917933	O48520.2	DNA polymerase delta small subunit	3.02e-82
g3424	cyp61	cyp61Δsppa	-0.163902	0.638588	O94584.2	Cdp-diacylglycerol--serine o-phosphatidyltransferase	2.23e-64
g3424	Sre1N	Sre1NΔsppa	0.386777	0.00621754	O94584.2	Cdp-diacylglycerol--serine o-phosphatidyltransferase	2.23e-64
g3426	cyp61	cyp61Δsppa	-0.442589	0.124971	B0CY45.2	Small ribosomal subunit protein es1	1.12e-146
g3426	Sre1N	Sre1NΔsppa	0.229564	0.196294	B0CY45.2	Small ribosomal subunit protein es1	1.12e-146
g3429	cyp61	cyp61Δsppa	-0.0696718	0.873152	CED83103.1	Alpha-beta tubulin	0
g3429	Sre1N	Sre1NΔsppa	-0.247075	0.180807	CED83103.1	Alpha-beta tubulin	0
g3433	cyp61	cyp61Δsppa	-0.566599	0.723335	CED83099.1	DNA repair protein rhp57	0
g3433	Sre1N	Sre1NΔsppa	-2.8246	8.52755e-62	CED83099.1	DNA repair protein rhp57	0
g3437	cyp61	cyp61Δsppa	-0.0080495	0.988523	O14111.2	Phosphatidylserine decarboxylase proenzyme 3	3.99e-172
g3437	Sre1N	Sre1NΔsppa	-1.21787	7.97986e-14	O14111.2	Phosphatidylserine decarboxylase proenzyme 3	3.99e-172
g3443	cyp61	cyp61Δsppa	-0.617746	0.232112	Q0CRD8.2	Nadh-cytochrome b5 reductase 2	2.86e-66
g3443	Sre1N	Sre1NΔsppa	-0.077694	0.855061	Q0CRD8.2	Nadh-cytochrome b5 reductase 2	2.86e-66
g3447	cyp61	cyp61Δsppa	-0.284659	0.640125	P36421.3	Tyrosine--tRNA ligase, cytoplasmic	3.76e-140
g3447	Sre1N	Sre1NΔsppa	-1.47785	2.11745e-05	P36421.3	Tyrosine--tRNA ligase, cytoplasmic	3.76e-140
g3449	cyp61	cyp61Δsppa	-0.65398	0.0262299	P0CX53.1	Large ribosomal subunit protein ul11a	4.8e-87
g3449	Sre1N	Sre1NΔsppa	-0.352618	0.0142062	P0CX53.1	Large ribosomal subunit protein ul11a	4.8e-87
g3450	cyp61	cyp61Δsppa	-0.0163544	0.978243	CED83082.1	Cyclin	4.14e-173
g3450	Sre1N	Sre1NΔsppa	-0.0085371	0.96892	CED83082.1	Cyclin	4.14e-173
g3452	cyp61	cyp61Δsppa	-0.16513	0.677673	Q9RPT1.1	Rhlg_pseae rhamnolipids biosynthesis 3-oxoacyl-[acyl-carrier-protein] reductase	1.03e-58
g3452	Sre1N	Sre1NΔsppa	0.257592	0.0892094	Q9RPT1.1	Rhlg_pseae rhamnolipids biosynthesis 3-oxoacyl-[acyl-carrier-protein] reductase	1.03e-58
g3454	cyp61	cyp61Δsppa	-0.0421465	0.938377	CED83078.1	1 domain protein	0
g3454	Sre1N	Sre1NΔsppa	-0.0042742	0.986086	CED83078.1	1 domain protein	0
g3455	cyp61	cyp61Δsppa	0.0776793	0.874326	Q8R344.2	Coiled-coil domain-containing protein 12	2.54e-11
g3455	Sre1N	Sre1NΔsppa	0.202371	0.254723	Q8R344.2	Coiled-coil domain-containing protein 12	2.54e-11
g3456	cyp61	cyp61Δsppa	-0.359482	0.246071	CED83076.1	Non-heme 11 kda protein of cytochrome bc1 complex	8.22e-66
g3456	Sre1N	Sre1NΔsppa	-0.208834	0.227072	CED83076.1	Non-heme 11 kda protein of cytochrome bc1 complex	8.22e-66
g3462	cyp61	cyp61Δsppa	-0.322411	0.213187	CED83070.1	Oligosaccharyltransferase, gamma subunit	9.54e-236
g3462	Sre1N	Sre1NΔsppa	0.226998	0.148387	CED83070.1	Oligosaccharyltransferase, gamma subunit	9.54e-236
g3468	cyp61	cyp61Δsppa	0.036363	0.945334	Q9UT44.1	Proa_schpo probable gamma-glutamyl phosphate reductase	2.95e-138
g3468	Sre1N	Sre1NΔsppa	0.328494	0.0734465	Q9UT44.1	Proa_schpo probable gamma-glutamyl phosphate reductase	2.95e-138
g3475	cyp61	cyp61Δsppa	-0.17925	0.633478	P0CM32.2	Autophagy-related protein 22	5.99e-96
g3475	Sre1N	Sre1NΔsppa	1.35606	2.36842e-19	P0CM32.2	Autophagy-related protein 22	5.99e-96
g3476	cyp61	cyp61Δsppa	-0.176668	0.538442	P24918.2	Nadh-ubiquinone oxidoreductase 78 kda subunit, mitochondrial	3.51e-307
g3476	Sre1N	Sre1NΔsppa	0.406121	0.00535808	P24918.2	Nadh-ubiquinone oxidoreductase 78 kda subunit, mitochondrial	3.51e-307
g3478	cyp61	cyp61Δsppa	0.964138	0.31047	CED83054.1	Multidrug/pheromone exporter, abc superfamily	0
g3478	Sre1N	Sre1NΔsppa	0.368303	0.109724	CED83054.1	Multidrug/pheromone exporter, abc superfamily	0
g3480	cyp61	cyp61Δsppa	-0.755939	0.010845	F1SYE5.1	Cytochrome p450 monooxygenase 169	1.41e-123
g3480	Sre1N	Sre1NΔsppa	-0.32765	0.112629	F1SYE5.1	Cytochrome p450 monooxygenase 169	1.41e-123
g3485	cyp61	cyp61Δsppa	-0.0119068	0.983015	P38795.1	Glutamine-dependent nad(+) synthetase	0
g3485	Sre1N	Sre1NΔsppa	0.217512	0.206241	P38795.1	Glutamine-dependent nad(+) synthetase	0
g3487	cyp61	cyp61Δsppa	0.0582054	0.941266	CED83045.1	Pericentrin/akap-450 centrosomal targeting domain	0
g3487	Sre1N	Sre1NΔsppa	-0.1801	0.52276	CED83045.1	Pericentrin/akap-450 centrosomal targeting domain	0
g3489	cyp61	cyp61Δsppa	0.122579	0.805196	P0CN80.1	Structure-specific endonuclease subunit slx1	1.43e-41
g3489	Sre1N	Sre1NΔsppa	-0.0923703	0.695713	P0CN80.1	Structure-specific endonuclease subunit slx1	1.43e-41
g3492	cyp61	cyp61Δsppa	-0.153968	0.692824	Q6DH23.1	Vacuolar protein sorting-associated protein 26b-like	5.82e-141
g3492	Sre1N	Sre1NΔsppa	-0.0588964	0.742495	Q6DH23.1	Vacuolar protein sorting-associated protein 26b-like	5.82e-141
g3498	cyp61	cyp61Δsppa	-0.0408917	0.927761	P87144.1	Threonine--tRNA ligase, cytoplasmic	1.92e-285
g3498	Sre1N	Sre1NΔsppa	-0.116208	0.469337	P87144.1	Threonine--tRNA ligase, cytoplasmic	1.92e-285
g3499	cyp61	cyp61Δsppa	0.339723	0.246071	Q9Y899.1	Kcc1b_emend calcium/calmodulin-dependent protein kinase cmkb	6.43e-147
g3499	Sre1N	Sre1NΔsppa	0.904406	2.11159e-09	Q9Y899.1	Kcc1b_emend calcium/calmodulin-dependent protein kinase cmkb	6.43e-147
g350	cyp61	cyp61Δsppa	0.396813	0.181953	P32573.4	Peroxisomal 2,4-dienoyl-coa reductase sps19[(3e)-enoyl-coa-producing]	2.6e-69
g350	Sre1N	Sre1NΔsppa	-0.0313295	0.87513	P32573.4	Peroxisomal 2,4-dienoyl-coa reductase sps19[(3e)-enoyl-coa-producing]	2.6e-69
g3500	cyp61	cyp61Δsppa	0.103829	0.822497	CED83031.1	Regulator of rac1, required for phagocytosis and cell migration	0
g3500	Sre1N	Sre1NΔsppa	0.677247	0.000177404	CED83031.1	Regulator of rac1, required for phagocytosis and cell migration	0
g3506	cyp61	cyp61Δsppa	0.421856	0.155319	Q09704.1	Exosome complex component rrp4	5.94e-84
g3506	Sre1N	Sre1NΔsppa	-0.820721	3.20704e-07	Q09704.1	Exosome complex component rrp4	5.94e-84
g3507	cyp61	cyp61Δsppa	-0.00936217	0.989002	Q7T3C6.1	Cleavage and polyadenylation specificity factor subunit 5	2.01e-65
g3507	Sre1N	Sre1NΔsppa	0.358054	0.0327927	Q7T3C6.1	Cleavage and polyadenylation specificity factor subunit 5	2.01e-65
g3508	cyp61	cyp61Δsppa	-0.119283	0.717849	CED83025.1	hypothetical protein_g3508 (BLM10_mid)	0
g3508	Sre1N	Sre1NΔsppa	0.21617	0.112774	CED83025.1	hypothetical protein_g3508 (BLM10_mid)	0
g351	cyp61	cyp61Δsppa	-0.250516	0.456805	P40086.1	Heme a synthase cox15	1.36e-108
g351	Sre1N	Sre1NΔsppa	-3.52734	1.73532e-99	P40086.1	Heme a synthase cox15	1.36e-108
g3510	cyp61	cyp61Δsppa	0.230979	0.641298	F1SYE5.1	Cytochrome p450 monooxygenase 169	9.98e-124
g3510	Sre1N	Sre1NΔsppa	-0.229574	0.505445	F1SYE5.1	Cytochrome p450 monooxygenase 169	9.98e-124
g3511	cyp61	cyp61Δsppa	-0.207867	0.434674	O22785.3	Pre-mRNA-processing factor 19 homolog 2	9.15e-97
g3511	Sre1N	Sre1NΔsppa	-0.221541	0.207184	O22785.3	Pre-mRNA-processing factor 19 homolog 2	9.15e-97
g3516	cyp61	cyp61Δsppa	-0.867162	0.364336	Q4P3F1.1	Hydroxymethylglutaryl-CoA synthase	4.73e-205
g3516	Sre1N	Sre1NΔsppa	-1.70708	1.73171e-16	Q4P3F1.1	Hydroxymethylglutaryl-CoA synthase	4.73e-205
g3518	cyp61	cyp61Δsppa	-0.124121	0.74206	Q07103.1	Formate dehydrogenase	2.13e-165
g3518	Sre1N	Sre1NΔsppa	0.354541	0.0203348	Q07103.1	Formate dehydrogenase	2.13e-165
g3519	cyp61	cyp61Δsppa	0.114661	0.779862	CED83013.1	Spliceosomal protein fbp11/splicing factor prp40	0
g3519	Sre1N	Sre1NΔsppa	0.0242965	0.877722	CED83013.1	Spliceosomal protein fbp11/splicing factor prp40	0
g352	cyp61	cyp61Δsppa	0.0193478	0.965644	P0CO78.1	Mitochondrial rho gtpase 1	2.13e-273
g352	Sre1N	Sre1NΔsppa	-1.22098	9.25295e-15	P0CO78.1	Mitochondrial rho gtpase 1	2.13e-273
g3520	cyp61	cyp61Δsppa	-0.162557	0.63699	Q09925.1	Serine palmitoyltransferase 2	1.65e-186
g3520	Sre1N	Sre1NΔsppa	-0.0111695	0.953043	Q09925.1	Serine palmitoyltransferase 2	1.65e-186
g3523	cyp61	cyp61Δsppa	-0.431727	0.111148	CED83008.1	Cysteine proteinase	0
g3523	Sre1N	Sre1NΔsppa	-0.231081	0.14025	CED83008.1	Cysteine proteinase	0
g3525	cyp61	cyp61Δsppa	0.224796	0.532339	CED83006.1	Endonuclease mus81	0
g3525	Sre1N	Sre1NΔsppa	0.0810064	0.721211	CED83006.1	Endonuclease mus81	0
g3526	cyp61	cyp61Δsppa	-0.0319121	0.951827	F1SYH0.1	Cytochrome p450 monooxygenase 205	7.71e-138
g3526	Sre1N	Sre1NΔsppa	-0.740414	5.48803e-05	F1SYH0.1	Cytochrome p450 monooxygenase 205	7.71e-138
g3530	cyp61	cyp61Δsppa	-0.211254	0.653877	O60008.1	Heat shock protein 60, mitochondrial	4.27e-271
g3530	Sre1N	Sre1NΔsppa	-2.93001	2.66402e-90	O60008.1	Heat shock protein 60, mitochondrial	4.27e-271
g3532	cyp61	cyp61Δsppa	0.384041	0.230115	A0A2R2JFW7.1	Arginase	3.87e-128
g3532	Sre1N	Sre1NΔsppa	0.399788	0.0358042	A0A2R2JFW7.1	Arginase	3.87e-128
g3534	cyp61	cyp61Δsppa	-0.187866	0.612571	P87219.1	Sorbose reductase sou1	1.16e-36
g3534	Sre1N	Sre1NΔsppa	-0.10708	0.67171	P87219.1	Sorbose reductase sou1	1.16e-36
g3541	cyp61	cyp61Δsppa	0.067633	0.888317	CED82990.1	Nuclear transport receptor kap120 (importin beta superfamily)	0
g3541	Sre1N	Sre1NΔsppa	-0.232436	0.246061	CED82990.1	Nuclear transport receptor kap120 (importin beta superfamily)	0
g3544	cyp61	cyp61Δsppa	0.223663	0.433139	CED82987.1	Nucleolar rna-associated protein (nrap)	0
g3544	Sre1N	Sre1NΔsppa	-1.0669	1.15708e-09	CED82987.1	Nucleolar rna-associated protein (nrap)	0
g3546	cyp61	cyp61Δsppa	-0.219687	0.500442	O74800.1	Mitochondrial inner membrane protease subunit 1	1.29e-22
g3546	Sre1N	Sre1NΔsppa	-0.128846	0.530285	O74800.1	Mitochondrial inner membrane protease subunit 1	1.29e-22
g3547	cyp61	cyp61Δsppa	0.33368	0.338082	Q8NKE1.2	1,4-alpha-glucan-branching enzyme	4.45e-173
g3547	Sre1N	Sre1NΔsppa	-0.304981	0.259417	Q8NKE1.2	1,4-alpha-glucan-branching enzyme	4.45e-173
g3548	cyp61	cyp61Δsppa	0.144011	0.715707	P08463.3	Cyclin-dependent kinases regulatory subunit	1.64e-34
g3548	Sre1N	Sre1NΔsppa	0.248329	0.197621	P08463.3	Cyclin-dependent kinases regulatory subunit	1.64e-34
g3552	cyp61	cyp61Δsppa	0.0326637	0.942994	O59682.1	Serine palmitoyltransferase 1	1.52e-127
g3552	Sre1N	Sre1NΔsppa	0.282643	0.0324145	O59682.1	Serine palmitoyltransferase 1	1.52e-127
g3553	cyp61	cyp61Δsppa	0.0410979	0.939869	O74345.1	Uba domain-containing protein 3	2.64e-23
g3553	Sre1N	Sre1NΔsppa	-0.109796	0.500832	O74345.1	Uba domain-containing protein 3	2.64e-23
g3555	cyp61	cyp61Δsppa	-0.0636835	0.89648	CED82976.1	Predicted membrane proteins, contain hemolysin iii domain	0
g3555	Sre1N	Sre1NΔsppa	-0.0185476	0.944296	CED82976.1	Predicted membrane proteins, contain hemolysin iii domain	0
g3557	cyp61	cyp61Δsppa	-0.655414	0.0231372	Q10258.1	Methylenetetrahydrofolate reductase 1	3.22e-195
g3557	Sre1N	Sre1NΔsppa	-0.762382	0.00102314	Q10258.1	Methylenetetrahydrofolate reductase 1	3.22e-195
g3559	cyp61	cyp61Δsppa	-0.420573	0.364805	O74429.1	Inositol hexakisphosphate and diphosphoinositol-pentakisphosphate kinase	8.92e-263
g3559	Sre1N	Sre1NΔsppa	-0.72505	0.00588508	O74429.1	Inositol hexakisphosphate and diphosphoinositol-pentakisphosphate kinase	8.92e-263
g356	cyp61	cyp61Δsppa	-0.104345	0.822012	Q9P7N2.1	Ap1s1_schpo ap-1 complex subunit sigma-1	3.85e-68
g356	Sre1N	Sre1NΔsppa	0.434697	0.0187191	Q9P7N2.1	Ap1s1_schpo ap-1 complex subunit sigma-1	3.85e-68
g3560	cyp61	cyp61Δsppa	-0.675128	0.00224159	O42984.1	Small ribosomal subunit protein es17a	7.46e-59
g3560	Sre1N	Sre1NΔsppa	-0.0691896	0.80087	O42984.1	Small ribosomal subunit protein es17a	7.46e-59
g3561	cyp61	cyp61Δsppa	-0.606135	0.0176841	P46792.1	Small ribosomal subunit protein us8	5.44e-74
g3561	Sre1N	Sre1NΔsppa	-0.322785	0.0529285	P46792.1	Small ribosomal subunit protein us8	5.44e-74
g3568	cyp61	cyp61Δsppa	0.0300722	0.958434	P28706.2	DNA repair protein rad13	1.77e-64
g3568	Sre1N	Sre1NΔsppa	0.719588	3.34328e-05	P28706.2	DNA repair protein rad13	1.77e-64
g3569	cyp61	cyp61Δsppa	-0.064352	0.909852	P37967.2	Para-nitrobenzyl esterase	4.56e-31
g3569	Sre1N	Sre1NΔsppa	0.978456	6.89728e-05	P37967.2	Para-nitrobenzyl esterase	4.56e-31
g357	cyp61	cyp61Δsppa	-0.0541226	0.911491	P07250.1	Inositol polyphosphate multikinase	1.64e-21
g357	Sre1N	Sre1NΔsppa	0.529518	0.000125783	P07250.1	Inositol polyphosphate multikinase	1.64e-21
g3578	cyp61	cyp61Δsppa	0.261741	0.364666	O74423.2	Epsin-1	2.24e-53
g3578	Sre1N	Sre1NΔsppa	0.270716	0.0619294	O74423.2	Epsin-1	2.24e-53
g3579	cyp61	cyp61Δsppa	0.14974	0.624026	P0DN31.1	Cysteine desulfurase, mitochondrial	8.11e-204
g3579	Sre1N	Sre1NΔsppa	-0.30902	0.0213414	P0DN31.1	Cysteine desulfurase, mitochondrial	8.11e-204
g3580	cyp61	cyp61Δsppa	0.67037	0.0334414	CED82950.1	Rna-binding domain-containing protein	7.76e-153
g3580	Sre1N	Sre1NΔsppa	0.0593084	0.773695	CED82950.1	Rna-binding domain-containing protein	7.76e-153
g3584	cyp61	cyp61Δsppa	-0.0807466	0.889707	O59801.1	Putative atp-dependent RNA helicase c550.03c	0
g3584	Sre1N	Sre1NΔsppa	0.0573953	0.73913	O59801.1	Putative atp-dependent RNA helicase c550.03c	0
g3587	cyp61	cyp61Δsppa	0.0578548	0.900721	P0DI19.1	Phd finger-like domain-containing protein 5a	1.92e-69
g3587	Sre1N	Sre1NΔsppa	-0.10415	0.671521	P0DI19.1	Phd finger-like domain-containing protein 5a	1.92e-69
g3594	cyp61	cyp61Δsppa	-0.0589727	0.900468	CED82935.1	hypothetical protein_g3594 (PQ-loop)	0
g3594	Sre1N	Sre1NΔsppa	-0.327497	0.0233861	CED82935.1	hypothetical protein_g3594 (PQ-loop)	0
g3595	cyp61	cyp61Δsppa	-0.00949056	0.989444	P87177.1	Uncharacterized wd repeat-containing protein c3d6.12	4.35e-101
g3595	Sre1N	Sre1NΔsppa	-0.432623	0.00557473	P87177.1	Uncharacterized wd repeat-containing protein c3d6.12	4.35e-101
g3596	cyp61	cyp61Δsppa	-0.137746	0.754345	Q5AKA5.1	Cys-gly metallodipeptidase dug1	6.88e-191
g3596	Sre1N	Sre1NΔsppa	0.202861	0.213427	Q5AKA5.1	Cys-gly metallodipeptidase dug1	6.88e-191
g36	cyp61	cyp61Δsppa	0.263941	0.45376	Q8BFY9.2	Transportin-1	2.31e-250
g36	Sre1N	Sre1NΔsppa	-0.460299	0.0143789	Q8BFY9.2	Transportin-1	2.31e-250
g3601	cyp61	cyp61Δsppa	0.340028	0.165075	Q9Y7K2.2	Tor2_schpo serine/threonine-protein kinase tor2	0
g3601	Sre1N	Sre1NΔsppa	0.256061	0.136193	Q9Y7K2.2	Tor2_schpo serine/threonine-protein kinase tor2	0
g3604	cyp61	cyp61Δsppa	-0.0282039	0.962974	Q6FL81.1	Ribulose-phosphate 3-epimerase	3.41e-79
g3604	Sre1N	Sre1NΔsppa	0.00720767	0.976102	Q6FL81.1	Ribulose-phosphate 3-epimerase	3.41e-79
g3607	cyp61	cyp61Δsppa	-0.522578	0.0444668	CED82922.1	Ribosomal protein	3.13e-92
g3607	Sre1N	Sre1NΔsppa	0.360547	0.0991172	CED82922.1	Ribosomal protein	3.13e-92
g3610	cyp61	cyp61Δsppa	-1.06387	0.00382051	CED82919.1	Kinesin-like protein	0
g3610	Sre1N	Sre1NΔsppa	-0.982296	2.1023e-05	CED82919.1	Kinesin-like protein	0
g3611	cyp61	cyp61Δsppa	-0.529285	0.0713942	D7NJ68.1	Lanosterol synthase	3.88e-274
g3611	Sre1N	Sre1NΔsppa	-0.843923	1.36568e-06	D7NJ68.1	Lanosterol synthase	3.88e-274
g3612	cyp61	cyp61Δsppa	-0.173066	0.537202	O74396.3	Vacuolar protein sorting-associated protein 9a	3.07e-69
g3612	Sre1N	Sre1NΔsppa	0.128453	0.34544	O74396.3	Vacuolar protein sorting-associated protein 9a	3.07e-69
g3613	cyp61	cyp61Δsppa	-0.103573	0.862854	Q751L7.1	Ctp synthase	4.51e-264
g3613	Sre1N	Sre1NΔsppa	-0.92655	5.58681e-06	Q751L7.1	Ctp synthase	4.51e-264
g3614	cyp61	cyp61Δsppa	0.224549	0.636861	Q8NIZ4.1	Probable DNAprimase large subunit	7.39e-125
g3614	Sre1N	Sre1NΔsppa	-0.351771	0.1562	Q8NIZ4.1	Probable DNAprimase large subunit	7.39e-125
g3617	cyp61	cyp61Δsppa	0.0985235	0.825495	Q80UY1.1	Carnosine n-methyltransferase	4.25e-84
g3617	Sre1N	Sre1NΔsppa	-0.0939781	0.603057	Q80UY1.1	Carnosine n-methyltransferase	4.25e-84
g3621	cyp61	cyp61Δsppa	-0.044237	0.928792	J9VE33.1	Transcriptional regulator crz1	1.03e-16
g3621	Sre1N	Sre1NΔsppa	-0.661927	0.000310226	J9VE33.1	Transcriptional regulator crz1	1.03e-16
g3624	cyp61	cyp61Δsppa	-0.75973	0.0166223	CED82904.1	Phosphatidyl synthase	5.75e-205
g3624	Sre1N	Sre1NΔsppa	0.975114	4.63468e-06	CED82904.1	Phosphatidyl synthase	5.75e-205
g3625	cyp61	cyp61Δsppa	0.647501	0.0622052	Q8LPN3.1	Aminodeoxychorismate synthase, chloroplastic	2.74e-98
g3625	Sre1N	Sre1NΔsppa	-1.52769	1.91065e-11	Q8LPN3.1	Aminodeoxychorismate synthase, chloroplastic	2.74e-98
g363	cyp61	cyp61Δsppa	0.0457452	0.92548	O59735.2	Sphingosine n-acyltransferase lac1	1.02e-71
g363	Sre1N	Sre1NΔsppa	0.25006	0.100292	O59735.2	Sphingosine n-acyltransferase lac1	1.02e-71
g3630	cyp61	cyp61Δsppa	0.541649	0.0421961	O14003.2	Replication factor c subunit 3	5.37e-148
g3630	Sre1N	Sre1NΔsppa	-0.203819	0.433737	O14003.2	Replication factor c subunit 3	5.37e-148
g3631	cyp61	cyp61Δsppa	-0.322385	0.73624	Q12657.1	Adenylyl-sulfate kinase	3.33e-84
g3631	Sre1N	Sre1NΔsppa	0.112822	0.84019	Q12657.1	Adenylyl-sulfate kinase	3.33e-84
g3635	cyp61	cyp61Δsppa	-0.124416	0.749974	Q9PTW9.1	Psa7_carau proteasome subunit alpha type-7	2.39e-103
g3635	Sre1N	Sre1NΔsppa	0.531975	0.000446107	Q9PTW9.1	Psa7_carau proteasome subunit alpha type-7	2.39e-103
g3637	cyp61	cyp61Δsppa	0.323593	0.467032	Q28262.1	Platelet-activating factor acetylhydrolase	1.3e-25
g3637	Sre1N	Sre1NΔsppa	-0.446978	0.0916409	Q28262.1	Platelet-activating factor acetylhydrolase	1.3e-25
g3639	cyp61	cyp61Δsppa	0.0881232	0.817459	CED82889.1	hypothetical protein_g3639 (WD40)	1.59e-194
g3639	Sre1N	Sre1NΔsppa	0.012491	0.946594	CED82889.1	hypothetical protein_g3639 (WD40)	1.59e-194
g364	cyp61	cyp61Δsppa	0.274315	0.381577	Q9UTC7.1	Yidc_schpo uncharacterized wd repeat-containing protein c227.12	1.14e-50
g364	Sre1N	Sre1NΔsppa	0.0390737	0.816747	Q9UTC7.1	Yidc_schpo uncharacterized wd repeat-containing protein c227.12	1.14e-50
g3642	cyp61	cyp61Δsppa	0.103398	0.845168	O60573.1	Eukaryotic translation initiation factor 4e type 2	2.85e-44
g3642	Sre1N	Sre1NΔsppa	0.325805	0.0620141	O60573.1	Eukaryotic translation initiation factor 4e type 2	2.85e-44
g3643	cyp61	cyp61Δsppa	-0.441131	0.0689938	P70097.1	Succinate dehydrogenase cytochrome b560 subunit, mitochondrial	1.79e-18
g3643	Sre1N	Sre1NΔsppa	0.166637	0.272246	P70097.1	Succinate dehydrogenase cytochrome b560 subunit, mitochondrial	1.79e-18
g3645	cyp61	cyp61Δsppa	0.17335	0.697721	Q02159.1	Ubiquitin-conjugating enzyme e2 7	7.12e-70
g3645	Sre1N	Sre1NΔsppa	0.931148	4.35377e-07	Q02159.1	Ubiquitin-conjugating enzyme e2 7	7.12e-70
g3647	cyp61	cyp61Δsppa	-0.316863	0.268745	CED82881.1	Protein tyrosine phosphatase-like protein ptpla (contains pro instead of catalytic arg)	3.77e-215
g3647	Sre1N	Sre1NΔsppa	-0.398243	0.00308062	CED82881.1	Protein tyrosine phosphatase-like protein ptpla (contains pro instead of catalytic arg)	3.77e-215
g3653	cyp61	cyp61Δsppa	-0.121679	0.821288	P40348.1	Replication factor c subunit 2	1.26e-114
g3653	Sre1N	Sre1NΔsppa	0.490632	0.017388	P40348.1	Replication factor c subunit 2	1.26e-114
g3654	cyp61	cyp61Δsppa	-0.28647	0.286592	Q13630.1	Gdp-l-fucose synthase	1.74e-138
g3654	Sre1N	Sre1NΔsppa	-0.496043	8.19894e-05	Q13630.1	Gdp-l-fucose synthase	1.74e-138
g3655	cyp61	cyp61Δsppa	0.325689	0.177155	P52894.1	Alanine aminotransferase 2	3.76e-146
g3655	Sre1N	Sre1NΔsppa	-0.165983	0.321846	P52894.1	Alanine aminotransferase 2	3.76e-146
g3659	cyp61	cyp61Δsppa	-0.182584	0.57101	CED82869.1	E, plc	0
g3659	Sre1N	Sre1NΔsppa	-0.443561	0.0031051	CED82869.1	E, plc	0
g3661	cyp61	cyp61Δsppa	-0.358599	0.223013	CED82867.1	Class ii aldolase/adducin n-terminal domain protein	0
g3661	Sre1N	Sre1NΔsppa	0.139445	0.492123	CED82867.1	Class ii aldolase/adducin n-terminal domain protein	0
g3669	cyp61	cyp61Δsppa	-0.369048	0.30779	Q09756.1	Hexokinase-1	1.08e-138
g3669	Sre1N	Sre1NΔsppa	-1.45333	3.9097e-24	Q09756.1	Hexokinase-1	1.08e-138
g3670	cyp61	cyp61Δsppa	-0.00351491	0.998024	Q7SBJ8.2	Large ribosomal subunit protein ul14m	1.16e-28
g3670	Sre1N	Sre1NΔsppa	-0.433171	0.0163505	Q7SBJ8.2	Large ribosomal subunit protein ul14m	1.16e-28
g3673	cyp61	cyp61Δsppa	-0.0177766	0.969947	Q4P9K9.1	Chitin synthase 8	0
g3673	Sre1N	Sre1NΔsppa	-0.633891	3.10946e-06	Q4P9K9.1	Chitin synthase 8	0
g3675	cyp61	cyp61Δsppa	-0.026529	0.967479	Q9Y8H7.1	Spee_neucr spermidine synthase	7.2e-133
g3675	Sre1N	Sre1NΔsppa	-1.10472	1.11727e-07	Q9Y8H7.1	Spee_neucr spermidine synthase	7.2e-133
g3678	cyp61	cyp61Δsppa	-0.481965	0.0442895	P34214.3	Transaldolase	3.72e-141
g3678	Sre1N	Sre1NΔsppa	0.554766	3.06636e-05	P34214.3	Transaldolase	3.72e-141
g368	cyp61	cyp61Δsppa	-0.066507	0.902015	Q4P9P9.1	Nuclear distribution protein pac1	2.91e-96
g368	Sre1N	Sre1NΔsppa	0.108738	0.628992	Q4P9P9.1	Nuclear distribution protein pac1	2.91e-96
g3681	cyp61	cyp61Δsppa	0.301732	0.407084	Q4PG71.2	U6 snrna-associated sm-like protein lsm6	3.87e-37
g3681	Sre1N	Sre1NΔsppa	0.0989176	0.601729	Q4PG71.2	U6 snrna-associated sm-like protein lsm6	3.87e-37
g3682	cyp61	cyp61Δsppa	-0.0511732	0.899568	Q54YZ9.2	Hybrid signal transduction histidine kinase j	0
g3682	Sre1N	Sre1NΔsppa	0.728018	2.25662e-10	Q54YZ9.2	Hybrid signal transduction histidine kinase j	0
g3687	cyp61	cyp61Δsppa	0.533504	0.072514	Q03102.1	hypothetical protein_g3687 (ADH_N_2)	4.69e-60
g3687	Sre1N	Sre1NΔsppa	-0.667879	0.00494251	Q03102.1	hypothetical protein_g3687 (ADH_N_2)	4.69e-60
g3688	cyp61	cyp61Δsppa	-0.0807179	0.873152	B0D4J6.1	Ubiquitin-related modifier 1	6.95e-39
g3688	Sre1N	Sre1NΔsppa	-0.95684	1.38238e-05	B0D4J6.1	Ubiquitin-related modifier 1	6.95e-39
g3692	cyp61	cyp61Δsppa	0.285474	0.375845	CED82835.1	Beta-trcp (transducin repeats containing)/slimb proteins	0
g3692	Sre1N	Sre1NΔsppa	-0.0985899	0.612407	CED82835.1	Beta-trcp (transducin repeats containing)/slimb proteins	0
g3694	cyp61	cyp61Δsppa	0.248048	0.517181	D4B387.1	Glutathione hydrolase proenzyme	4.26e-138
g3694	Sre1N	Sre1NΔsppa	0.0714931	0.717944	D4B387.1	Glutathione hydrolase proenzyme	4.26e-138
g37	cyp61	cyp61Δsppa	-0.450296	0.105459	CED84336.1	Cytochrome p450 cyp4/cyp19/cyp26 subfamilies	0
g37	Sre1N	Sre1NΔsppa	0.0845157	0.695713	CED84336.1	Cytochrome p450 cyp4/cyp19/cyp26 subfamilies	0
g370	cyp61	cyp61Δsppa	-0.257459	0.439645	Q2UUD6.1	Probable beta-glucosidase a	3.64e-214
g370	Sre1N	Sre1NΔsppa	1.73214	1.1489e-23	Q2UUD6.1	Probable beta-glucosidase a	3.64e-214
g3701	cyp61	cyp61Δsppa	-0.286543	0.565947	Q07830.1	Gpi ethanolamine phosphate transferase 3	6.37e-131
g3701	Sre1N	Sre1NΔsppa	-1.08064	1.89901e-05	Q07830.1	Gpi ethanolamine phosphate transferase 3	6.37e-131
g3704	cyp61	cyp61Δsppa	-0.0994572	0.862027	O94413.1	Ribose-phosphate pyrophosphokinase 2	2.21e-120
g3704	Sre1N	Sre1NΔsppa	-1.07929	6.96149e-06	O94413.1	Ribose-phosphate pyrophosphokinase 2	2.21e-120
g3705	cyp61	cyp61Δsppa	-0.0177789	0.969479	P54861.1	Dynamin-related protein dnm1	4.23e-239
g3705	Sre1N	Sre1NΔsppa	-0.310463	0.0499863	P54861.1	Dynamin-related protein dnm1	4.23e-239
g3707	cyp61	cyp61Δsppa	-0.914297	1.18282e-05	Q4PD40.2	Cyanate hydratase	1.3e-46
g3707	Sre1N	Sre1NΔsppa	-0.66579	0.00468484	Q4PD40.2	Cyanate hydratase	1.3e-46
g371	cyp61	cyp61Δsppa	0.173409	0.677015	CED83961.1	Ste11alpha protein	0
g371	Sre1N	Sre1NΔsppa	-0.0683182	0.671249	CED83961.1	Ste11alpha protein	0
g3711	cyp61	cyp61Δsppa	0.0963466	0.795348	CED82816.1	Ubiquinol cytochrome c reductase, subunit qcr8	7.58e-75
g3711	Sre1N	Sre1NΔsppa	-0.12648	0.573281	CED82816.1	Ubiquinol cytochrome c reductase, subunit qcr8	7.58e-75
g3712	cyp61	cyp61Δsppa	0.0348043	0.943814	Q6AYL5.1	Splicing factor 3b subunit 4	3.11e-90
g3712	Sre1N	Sre1NΔsppa	0.123736	0.497735	Q6AYL5.1	Splicing factor 3b subunit 4	3.11e-90
g3713	cyp61	cyp61Δsppa	0.46477	0.228366	CED82814.1	Homeobox-domain containing protein	0
g3713	Sre1N	Sre1NΔsppa	-0.309349	0.181544	CED82814.1	Homeobox-domain containing protein	0
g3718	cyp61	cyp61Δsppa	-0.410503	0.0809307	Q870W0.1	Protein transport protein sec61 subunit alpha	2.89e-241
g3718	Sre1N	Sre1NΔsppa	0.350207	0.0102443	Q870W0.1	Protein transport protein sec61 subunit alpha	2.89e-241
g372	cyp61	cyp61Δsppa	-0.0309919	0.958434	Q5KPJ5.1	Acetolactate synthase, mitochondrial	0
g372	Sre1N	Sre1NΔsppa	-0.495038	0.00389396	Q5KPJ5.1	Acetolactate synthase, mitochondrial	0
g3722	cyp61	cyp61Δsppa	0.00914397	0.988801	P0CP70.1	Serine/threonine-protein kinase atg1	8.46e-175
g3722	Sre1N	Sre1NΔsppa	0.0124057	0.948081	P0CP70.1	Serine/threonine-protein kinase atg1	8.46e-175
g3723	cyp61	cyp61Δsppa	0.0226665	0.962546	B8N7E5.1	Probable e3 ubiquitin-protein ligase hula	0
g3723	Sre1N	Sre1NΔsppa	0.459505	0.00132684	B8N7E5.1	Probable e3 ubiquitin-protein ligase hula	0
g3725	cyp61	cyp61Δsppa	0.243428	0.52592	CED82802.1	Inhibitor of growth protein 4-like isoform x3	0
g3725	Sre1N	Sre1NΔsppa	0.20872	0.237615	CED82802.1	Inhibitor of growth protein 4-like isoform x3	0
g3729	cyp61	cyp61Δsppa	0.596721	0.222473	ASN66819.1	Cyp5492a2	0
g3729	Sre1N	Sre1NΔsppa	2.19025	1.23061e-44	ASN66819.1	Cyp5492a2	0
g373	cyp61	cyp61Δsppa	0.113084	0.74439	P09379.2	Gtpase-activating protein gyp7	3.59e-123
g373	Sre1N	Sre1NΔsppa	0.262413	0.0311842	P09379.2	Gtpase-activating protein gyp7	3.59e-123
g3730	cyp61	cyp61Δsppa	-0.0792515	0.853881	Q4IQ08.1	Gpi-anchored wall transfer protein 1	1.26e-90
g3730	Sre1N	Sre1NΔsppa	-0.0908442	0.587309	Q4IQ08.1	Gpi-anchored wall transfer protein 1	1.26e-90
g3734	cyp61	cyp61Δsppa	0.097389	0.928792	P17120.2	Kinesin-like protein bimc	5.19e-120
g3734	Sre1N	Sre1NΔsppa	-1.24112	0.00602317	P17120.2	Kinesin-like protein bimc	5.19e-120
g3735	cyp61	cyp61Δsppa	0.261228	0.459329	CED82793.1	Guanine nucleotide exchange factor	0
g3735	Sre1N	Sre1NΔsppa	-0.537334	0.00482341	CED82793.1	Guanine nucleotide exchange factor	0
g3736	cyp61	cyp61Δsppa	0.0526738	0.916075	Q9D753.1	Exos8_mouse exosome complex component rrp43	3.51e-58
g3736	Sre1N	Sre1NΔsppa	0.0466242	0.809868	Q9D753.1	Exos8_mouse exosome complex component rrp43	3.51e-58
g3740	cyp61	cyp61Δsppa	-0.125719	0.698739	B8M044.1	Carboxypeptidase y homolog a	2.22e-119
g3740	Sre1N	Sre1NΔsppa	-0.150499	0.40684	B8M044.1	Carboxypeptidase y homolog a	2.22e-119
g3742	cyp61	cyp61Δsppa	-0.0358165	0.95954	CED82785.1	Ubiquitin-protein ligase	1.18e-195
g3742	Sre1N	Sre1NΔsppa	-0.705112	0.00319281	CED82785.1	Ubiquitin-protein ligase	1.18e-195
[truncated: 4,541 more rows]
